# Supplementary material for: NT5C2 methylation regulatory interplay between DNMT1 and insulin receptor in type 2 diabetes
Source: Sci Rep. 2020 Sep 30;10:16087. doi: 10.1038/s41598-020-71336-9 (PMC7527562; doi:10.1038/s41598-020-71336-9)
Supplement: Supplementary file 1 — Supplementary Table S1. [file 41598_2020_71336_MOESM1_ESM.xlsx]

## Sheet: 工作表1
								T2D/Control					T2D/Control (limit_BMI >=24)
								Study (N=2270)					Study (N=1179)
2016_chi_P	region	dbSNP RS ID	Chromosome	Cytoband	A1	A2	TEST	AFF(N=560)	UNAFF(N=1710)	P	Fisher_P	Combo_P	AFF (N=349)	UNAFF(N=830)	P	Fisher_P	Combo_P	Associated Gene
0.03962	EXON	rs1000383	20	20q13.12	A	G	GENO	6/91/463	8/221/1478	0.03734	0.03574	0.03734	6/59/284	5/101/723	0.01586	0.01486	0.01586	ENST00000433469 // exon // 0 // --- // MKRN7P // 7686 // makorin ring finger protein 7, pseudogene /// NR_026640 // exon // 0 // --- // MKRN7P // 7686 // makorin ring finger protein 7, pseudogene
0.02697	EXON	rs10036156	5	5q35.1	C	T	GENO	5/165/389	43/445/1220	0.02575	0.02093	0.02575	5/102/241	20/220/589	0.3868	0.4151	0.3868	ENST00000265294 // synon // 0 // Hs.26225 // GABRP // 2568 // gamma-aminobutyric acid (GABA) A receptor, pi /// ENST00000518122 // synon // 0 // Hs.26225 // GABRP // 2568 // gamma-aminobutyric acid (GABA) A receptor, pi /// ENST00000518172 // exon // 0 // Hs.557951 // MIR4454 // 100616234 // microRNA 4454 /// ENST00000518525 // synon // 0 // Hs.26225 // GABRP // 2568 // gamma-aminobutyric acid (G…
0.03151	EXON	rs1004818	15	15q13.1	C	G	GENO	151/270/139	369/875/464	0.03149	0.03386	0.03149	92/170/87	176/425/228	0.152	0.156	0.152	ENST00000557911 // exon // 0 // --- // --- // --- // --- /// ENST00000561392 // exon // 0 // Hs.612592 // --- // --- // Transcribed locus, moderately similar to NP_071741.2 condensin complex subunit 3 [Homo sapiens] /// NM_003257 // upstream // 183115 // Hs.510833 // TJP1 // 7082 // tight junction protein 1 (zona occludens 1) /// NR_026859 // upstream // 98114 // --- // ULK4P3 // 89837 // unc-51-…
0.006275	UTR3	rs10063294	5	5p13.2	A	G	GENO	55/223/281	115/619/975	0.005341	0.005674	0.005341	26/136/186	52/316/461	0.6708	0.6523	0.6708	ENST00000303115 // UTR-3 // 0 // Hs.591742 // IL7R // 3575 // interleukin 7 receptor /// NM_002185 // UTR-3 // 0 // Hs.591742 // IL7R // 3575 // interleukin 7 receptor
0.00837	UTR3	rs10076053	5	5q33.1	A	G	GENO	44/189/327	80/634/989	0.01064	0.013	0.01064	32/110/207	35/311/482	0.001437	0.001902	0.001437	ENST00000357164 // UTR-3 // 0 // Hs.483873 // GM2A // 2760 // GM2 ganglioside activator /// NM_000405 // UTR-3 // 0 // Hs.483873 // GM2A // 2760 // GM2 ganglioside activator /// NM_001167607 // UTR-3 // 0 // Hs.483873 // GM2A // 2760 // GM2 ganglioside activator
0.03715	UTR3	rs10078748	5	5q23.1	G	T	GENO	15/163/380	82/544/1083	0.03403	0.0322	0.03403	10/103/235	34/281/514	0.1692	0.1781	0.1692	ENST00000357872 // synon // 0 // Hs.98288 // AQPEP // 206338 // laeverin /// ENST00000395528 // synon // 0 // Hs.98288 // AQPEP // 206338 // laeverin /// ENST00000503329 // UTR-3 // 0 // Hs.98288 // AQPEP // 206338 // laeverin /// ENST00000504467 // synon // 0 // Hs.98288 // AQPEP // 206338 // laeverin /// ENST00000512314 // UTR-3 // 0 // Hs.98288 // AQPEP // 206338 // laeverin /// ENST0000051450…
0.01999	EXON	rs1008530	22	22q12.1	G	A	GENO	19/136/405	50/517/1142	0.02485	0.0225	0.02485	12/91/246	28/231/571	0.826	0.8248	0.826	ENST00000405938 // synon // 0 // Hs.20225 // TFIP11 // 24144 // tuftelin interacting protein 11 /// ENST00000407148 // synon // 0 // Hs.20225 // TFIP11 // 24144 // tuftelin interacting protein 11 /// ENST00000407431 // synon // 0 // Hs.20225 // TFIP11 // 24144 // tuftelin interacting protein 11 /// ENST00000407690 // synon // 0 // Hs.20225 // TFIP11 // 24144 // tuftelin interacting protein 11 ///…
0.0293	EXON	rs10088180	8	8p22	G	A	GENO	69/281/209	277/763/665	0.02652	0.026	0.02652	45/171/132	140/360/328	0.112	0.1125	0.112	ENST00000523491 // splice-site // 0 // --- // --- // --- // --- /// ENST00000523491 // exon // 0 // --- // --- // --- // --- /// NM_000015 // upstream // 20639 // Hs.2 // NAT2 // 10 // N-acetyltransferase 2 (arylamine N-acetyltransferase) /// NM_001160174 // downstream // 146918 // Hs.591847 // NAT1 // 9 // N-acetyltransferase 1 (arylamine N-acetyltransferase)
0.02668	UTR3	rs10105	6	6p22.2	A	G	GENO	0/62/497	7/254/1440	NA	0.02045	0.02045	0/37/311	4/132/690	NA	0.02297	0.02297	ENST00000377961 // UTR-3 // 0 // Hs.116428 // SCGN // 10590 // secretagogin, EF-hand calcium binding protein /// NM_006998 // UTR-3 // 0 // Hs.116428 // SCGN // 10590 // secretagogin, EF-hand calcium binding protein
0.01216	UTR3	rs10130942	14	14q11.2	C	T	GENO	62/230/268	199/809/699	0.01412	0.01447	0.01412	39/141/169	102/386/340	0.06508	0.06751	0.06508	ENST00000258821 // UTR-3 // 0 // Hs.98553 // TTC5 // 91875 // tetratricopeptide repeat domain 5 /// NM_001004479 // downstream // 44480 // Hs.553767 // OR11H4 // 390442 // olfactory receptor, family 11, subfamily H, member 4 /// NM_138376 // downstream // 896 // Hs.98553 // TTC5 // 91875 // tetratricopeptide repeat domain 5
0.02869	UTR3	rs1014424	7	7q21.3	A	G	GENO	32/215/313	154/673/876	0.02462	0.02221	0.02462	17/133/199	80/313/435	0.02065	0.01666	0.02065	ENST00000357520 // UTR-3 // 0 // Hs.489132 // BET1 // 10282 // blocked early in transport 1 homolog (S. cerevisiae) /// NM_004126 // downstream // 37020 // Hs.83381 // GNG11 // 2791 // guanine nucleotide binding protein (G protein), gamma 11 /// NM_005868 // downstream // 28154 // Hs.489132 // BET1 // 10282 // blocked early in transport 1 homolog (S. cerevisiae)
0.02004	UTR3	rs10153490	19	19q13.43	T	A	GENO	1/56/502	7/243/1443	NA	0.01721	0.01721	1/35/312	3/128/692	NA	0.02796	0.02796	ENST00000354309 // downstream // 501 // Hs.22488 // ZNF805 // 390980 // zinc finger protein 805 /// ENST00000600047 // upstream // 5718 // --- // --- // --- // --- /// NM_001023563 // UTR-3 // 0 // Hs.22488 // ZNF805 // 390980 // zinc finger protein 805 /// NM_001145078 // UTR-3 // 0 // Hs.22488 // ZNF805 // 390980 // zinc finger protein 805
0.03138	EXON	rs10164248	18	18q23	C	G	GENO	17/150/391	25/430/1253	0.03352	0.03721	0.03352	7/99/241	12/216/601	0.5047	0.5042	0.5047	ENST00000584843 // exon // 0 // --- // --- // --- // --- /// NM_001025100 // upstream // 47294 // Hs.551713 // MBP // 4155 // myelin basic protein /// NM_001480 // upstream // 69940 // Hs.272191 // GALR1 // 2587 // galanin receptor 1
0.05086	EXON	rs10235373	7	7p11.2	G	T	GENO	84/289/186	274/783/651	0.04971	0.05086	0.04971	47/190/111	124/390/315	0.05744	0.05957	0.05744	ENST00000450600 // exon // 0 // --- // --- // --- // --- /// NM_001145712 // upstream // 112463 // Hs.177948 // NUPR1L // 389493 // nuclear protein, transcriptional regulator, 1-like /// NR_029420 // downstream // 194844 // --- // LOC650226 // 650226 // ankyrin repeat domain 26 pseudogene
0.05302	UTR3	rs10236444	7	7q21.2	G	A	GENO	6/139/415	49/436/1224	0.04852	0.03898	0.04852	4/92/253	25/200/604	NA	0.132	0.132	ENST00000318238 // UTR-3 // 0 // Hs.489118 // SAMD9L // 219285 // sterile alpha motif domain containing 9-like /// NM_152703 // UTR-3 // 0 // Hs.489118 // SAMD9L // 219285 // sterile alpha motif domain containing 9-like
0.03793	EXON	rs10273273	7	7q21.11	C	T	GENO	21/175/364	99/592/1019	0.03399	0.03446	0.03399	11/112/226	37/290/503	0.3167	0.3319	0.3167	ENST00000424916 // exon // 0 // --- // --- // --- // --- /// NM_000601 // downstream // 239068 // Hs.396530 // HGF // 3082 // hepatocyte growth factor (hepapoietin A; scatter factor) /// NM_006379 // upstream // 543709 // Hs.269109 // SEMA3C // 10512 // sema domain, immunoglobulin domain (Ig), short basic domain, secreted, (semaphorin) 3C
0.01642	UTR3	rs1031107	17	17q12	C	T	GENO	65/294/200	279/807/619	0.01328	0.01195	0.01328	39/195/114	126/400/300	0.03818	0.0389	0.03818	ENST00000285013 // UTR-3 // 0 // Hs.462833 // SLFN13 // 146857 // schlafen family member 13 /// ENST00000360502 // UTR-3 // 0 // Hs.462833 // SLFN13 // 146857 // schlafen family member 13 /// ENST00000526861 // UTR-3 // 0 // Hs.462833 // SLFN13 // 146857 // schlafen family member 13 /// ENST00000530782 // UTR-3 // 0 // Hs.462833 // SLFN13 // 146857 // schlafen family member 13 /// ENST00000533791…
0.04982	UTR3	rs10332	12	12p11.22	T	C	GENO	62/265/233	156/735/805	0.0456	0.0442	0.0456	37/161/151	77/369/377	0.6592	0.643	0.6592	ENST00000256062 // UTR-3 // 0 // Hs.401954 // TMTC1 // 83857 // transmembrane and tetratricopeptide repeat containing 1 /// NM_001193451 // UTR-3 // 0 // Hs.401954 // TMTC1 // 83857 // transmembrane and tetratricopeptide repeat containing 1 /// NM_175861 // UTR-3 // 0 // Hs.401954 // TMTC1 // 83857 // transmembrane and tetratricopeptide repeat containing 1
0.03889	UTR3	rs10400524	12	12p11.22	C	T	GENO	66/265/229	167/740/798	0.04217	0.0411	0.04217	40/159/150	83/370/374	0.6735	0.6749	0.6735	ENST00000256062 // UTR-3 // 0 // Hs.401954 // TMTC1 // 83857 // transmembrane and tetratricopeptide repeat containing 1 /// NM_001193451 // UTR-3 // 0 // Hs.401954 // TMTC1 // 83857 // transmembrane and tetratricopeptide repeat containing 1 /// NM_175861 // UTR-3 // 0 // Hs.401954 // TMTC1 // 83857 // transmembrane and tetratricopeptide repeat containing 1
0.01765	UTR3	rs10405393	19	19q13.33	A	G	GENO	77/222/259	195/792/714	0.01721	0.0164	0.01721	51/145/151	101/380/345	0.3169	0.3166	0.3169	ENST00000344839 // UTR-3 // 0 // Hs.651072 // BSPH1 // 100131137 // binder of sperm protein homolog 1 /// NM_001128326 // UTR-3 // 0 // Hs.651072 // BSPH1 // 100131137 // binder of sperm protein homolog 1
0.01736	EXON	rs10407682	19	19p13.12	A	G	GENO	27/190/343	117/652/939	0.0211	0.02173	0.0211	18/109/222	57/342/430	0.00106	0.001046	0.00106	ENST00000304105 // exon // 0 // --- // --- // --- // --- /// NM_001005190 // upstream // 22351 // Hs.553776 // OR7A10 // 390892 // olfactory receptor, family 7, subfamily A, member 10 /// NM_030901 // downstream // 16198 // Hs.247717 // OR7A17 // 26333 // olfactory receptor, family 7, subfamily A, member 17
0.0001379	UTR3	rs10412975	19	19q13.43	A	C	GENO	0/130/422	27/341/939	NA	0.0001297	0.0001297	0/78/265	12/163/443	NA	0.006189	0.006189	ENST00000354309 // downstream // 4051 // Hs.22488 // ZNF805 // 390980 // zinc finger protein 805 /// ENST00000600047 // upstream // 2168 // --- // --- // --- // --- /// NM_001023563 // UTR-3 // 0 // Hs.22488 // ZNF805 // 390980 // zinc finger protein 805 /// NM_001145078 // UTR-3 // 0 // Hs.22488 // ZNF805 // 390980 // zinc finger protein 805
0.04046	UTR3	rs1041978	18	18q21.32	T	G	GENO	27/172/360	82/623/1003	0.04576	0.04473	0.04576	23/102/223	42/322/465	0.007033	0.006383	0.007033	ENST00000269518 // UTR-3 // 0 // Hs.96 // PMAIP1 // 5366 // phorbol-12-myristate-13-acetate-induced protein 1 /// ENST00000316660 // UTR-3 // 0 // Hs.96 // PMAIP1 // 5366 // phorbol-12-myristate-13-acetate-induced protein 1 /// NM_021127 // UTR-3 // 0 // Hs.96 // PMAIP1 // 5366 // phorbol-12-myristate-13-acetate-induced protein 1
0.007781	EXON	rs1041992	19	19q13.2	C	T	GENO	71/224/264	141/740/827	0.006489	0.008087	0.006489	44/129/175	69/360/400	0.02525	0.02652	0.02525	ENST00000221954 // synon // 0 // Hs.12 // CEACAM4 // 1089 // carcinoembryonic antigen-related cell adhesion molecule 4 /// ENST00000472081 // exon // 0 // Hs.12 // CEACAM4 // 1089 // carcinoembryonic antigen-related cell adhesion molecule 4 /// ENST00000600925 // synon // 0 // --- // --- // --- // --- /// NM_001817 // synon // 0 // Hs.12 // CEACAM4 // 1089 // carcinoembryonic antigen-related cell…
0.006946	UTR3	rs1044374	5	5q14.2	G	A	GENO	3/114/443	33/410/1265	NA	0.008034	0.008034	1/74/274	16/196/617	NA	0.04565	0.04565	ENST00000502346 // UTR-3 // 0 // Hs.355606 // TMEM167A // 153339 // transmembrane protein 167A /// NM_174909 // UTR-3 // 0 // Hs.355606 // TMEM167A // 153339 // transmembrane protein 167A
0.006243	UTR3	rs1044376	5	5q14.2	C	T	GENO	3/114/442	34/410/1264	NA	0.006883	0.006883	1/74/274	17/195/617	NA	0.03402	0.03402	ENST00000502346 // UTR-3 // 0 // Hs.355606 // TMEM167A // 153339 // transmembrane protein 167A /// NM_174909 // UTR-3 // 0 // Hs.355606 // TMEM167A // 153339 // transmembrane protein 167A
0.02492	UTR3	rs1044667	14	14q24.3	C	A	GENO	14/123/423	57/463/1187	0.02439	0.0242	0.02439	6/79/264	32/227/569	0.02572	0.02595	0.02572	ENST00000331628 // UTR-3 // 0 // Hs.12400 // SYNDIG1L // 646658 // synapse differentiation inducing 1-like /// ENST00000554823 // UTR-3 // 0 // Hs.12400 // SYNDIG1L // 646658 // synapse differentiation inducing 1-like /// NM_001105579 // UTR-3 // 0 // Hs.12400 // SYNDIG1L // 646658 // synapse differentiation inducing 1-like
0.004757	UTR3	rs1045688	15	15q21.1	T	C	GENO	17/189/353	66/451/1191	0.002969	0.003444	0.002969	9/111/229	38/218/573	0.06124	0.062	0.06124	ENST00000316364 // UTR-3 // 0 // Hs.511265 // SEMA6D // 80031 // sema domain, transmembrane domain (TM), and cytoplasmic domain, (semaphorin) 6D /// ENST00000354744 // UTR-3 // 0 // Hs.511265 // SEMA6D // 80031 // sema domain, transmembrane domain (TM), and cytoplasmic domain, (semaphorin) 6D /// ENST00000355997 // UTR-3 // 0 // Hs.511265 // SEMA6D // 80031 // sema domain, transmembrane domain (T…
0.0008723	UTR3	rs1046099	14	14q32.12	A	G	GENO	86/222/250	172/777/760	0.00108	0.001383	0.00108	49/135/164	79/371/379	0.0334	0.03484	0.0334	ENST00000298894 // UTR-3 // 0 // Hs.24719 // MOAP1 // 64112 // modulator of apoptosis 1 /// ENST00000556883 // UTR-3 // 0 // Hs.24719 // MOAP1 // 64112 // modulator of apoptosis 1 /// NM_022151 // UTR-3 // 0 // Hs.24719 // MOAP1 // 64112 // modulator of apoptosis 1
0.02307	EXON	rs1047100	10	10q26.13	T	C	GENO	7/91/462	5/269/1434	0.02378	0.03198	0.02378	5/50/294	3/132/693	NA	0.1072	0.1072	ENST00000336553 // synon // 0 // Hs.533683 // FGFR2 // 2263 // fibroblast growth factor receptor 2 /// ENST00000346997 // synon // 0 // Hs.533683 // FGFR2 // 2263 // fibroblast growth factor receptor 2 /// ENST00000351936 // synon // 0 // Hs.533683 // FGFR2 // 2263 // fibroblast growth factor receptor 2 /// ENST00000356226 // synon // 0 // Hs.533683 // FGFR2 // 2263 // fibroblast growth factor re…
0.01728	UTR3	rs1047437	5	5q23.2	G	C	GENO	48/202/310	108/727/865	0.009968	0.009648	0.009968	27/132/190	55/351/416	0.2877	0.2829	0.2877	ENST00000306467 // missense // 0 // Hs.483209 // CEP120 // 153241 // centrosomal protein 120kDa /// ENST00000306481 // missense // 0 // Hs.483209 // CEP120 // 153241 // centrosomal protein 120kDa /// ENST00000328236 // missense // 0 // Hs.483209 // CEP120 // 153241 // centrosomal protein 120kDa /// ENST00000508138 // UTR-3 // 0 // Hs.483209 // CEP120 // 153241 // centrosomal protein 120kDa /// EN…
0.02991	UTR3	rs1047735	12	12q24.22	A	G	GENO	149/289/121	400/844/465	0.02555	0.02377	0.02555	94/174/80	188/411/231	0.1263	0.1278	0.1263	ENST00000317775 // synon // 0 // Hs.654410 // NOS1 // 4842 // nitric oxide synthase 1 (neuronal) /// ENST00000338101 // synon // 0 // Hs.654410 // NOS1 // 4842 // nitric oxide synthase 1 (neuronal) /// ENST00000344089 // UTR-3 // 0 // Hs.654410 // NOS1 // 4842 // nitric oxide synthase 1 (neuronal) /// NM_000620 // synon // 0 // Hs.654410 // NOS1 // 4842 // nitric oxide synthase 1 (neuronal) /// N…
0.01315	UTR3	rs1048008	18	18q21.32	C	T	GENO	28/173/358	89/645/976	0.01187	0.01148	0.01187	17/105/226	46/316/468	0.0232	0.02281	0.0232	ENST00000439986 // downstream // 2805 // Hs.34333 // CCBE1 // 147372 // collagen and calcium binding EGF domains 1 /// ENST00000591331 // downstream // 44363 // --- // --- // --- // --- /// NM_133459 // UTR-3 // 0 // Hs.34333 // CCBE1 // 147372 // collagen and calcium binding EGF domains 1
0.00575	EXON	rs1048048	15	15q26.2	T	C	GENO	30/253/275	123/650/936	0.006493	0.006933	0.006493	19/154/175	66/311/452	0.05596	0.05831	0.05596	ENST00000565106 // exon // 0 // --- // --- // --- // --- /// NM_001159643 // UTR-3 // 0 // Hs.33368 // MCTP2 // 55784 // multiple C2 domains, transmembrane 2 /// NM_018349 // UTR-3 // 0 // Hs.33368 // MCTP2 // 55784 // multiple C2 domains, transmembrane 2
0.0425	EXON	rs10491864	9	9p24.3	A	G	GENO	46/254/258	193/693/823	0.03834	0.03766	0.03834	29/157/162	96/321/412	0.06728	0.06784	0.06728	ENST00000432346 // exon // 0 // --- // --- // --- // --- /// NM_003070 // upstream // 686600 // Hs.298990 // SMARCA2 // 6595 // SWI/SNF related, matrix associated, actin dependent regulator of chromatin, subfamily a, member 2 /// NM_181872 // downstream // 271188 // Hs.59506 // DMRT2 // 10655 // doublesex and mab-3 related transcription factor 2
0.04419	EXON	rs10493821	1	1p22.2	T	C	GENO	12/163/385	72/528/1105	0.04094	0.03713	0.04094	8/99/242	34/248/545	0.2315	0.2382	0.2315	ENST00000235878 // UTR-3 // 0 // Hs.720167 // GBP3 // 2635 // guanylate binding protein 3 /// ENST00000370481 // missense // 0 // Hs.720167 // GBP3 // 2635 // guanylate binding protein 3 /// ENST00000370482 // exon // 0 // Hs.720167 // GBP3 // 2635 // guanylate binding protein 3 /// ENST00000445969 // cds // 0 // Hs.720167 // GBP3 // 2635 // guanylate binding protein 3 /// ENST00000461384 // cds …
0.00108	EXON	rs1050390	17	17p13.2	G	A	GENO	13/155/392	54/603/1048	0.001299	0.001262	0.001299	7/88/254	27/293/509	0.0008967	0.0007849	0.0008967	ENST00000381208 // UTR-3 // 0 // Hs.462086 // RPAIN // 84268 // RPA interacting protein /// ENST00000381209 // UTR-3 // 0 // Hs.462086 // RPAIN // 84268 // RPA interacting protein /// ENST00000539417 // UTR-3 // 0 // Hs.462086 // RPAIN // 84268 // RPA interacting protein /// ENST00000571043 // exon // 0 // Hs.462086 // RPAIN // 84268 // RPA interacting protein /// ENST00000571558 // UTR-3 // 0 //…
0.02934	UTR3	rs1050955	7	7q22.1	A	G	GENO	110/252/198	343/854/509	0.04128	0.04251	0.04128	65/158/126	161/416/251	0.1424	0.1452	0.1424	ENST00000223095 // UTR-3 // 0 // Hs.414795 // SERPINE1 // 5054 // serpin peptidase inhibitor, clade E (nexin, plasminogen activator inhibitor type 1), member 1 /// ENST00000445463 // UTR-3 // 0 // Hs.414795 // SERPINE1 // 5054 // serpin peptidase inhibitor, clade E (nexin, plasminogen activator inhibitor type 1), member 1 /// NM_000602 // UTR-3 // 0 // Hs.414795 // SERPINE1 // 5054 // serpin pept…
0.003588	EXON	rs10515672	5	5q33.1	G	A	GENO	5/55/500	1/203/1499	NA	0.003327	0.003327	3/40/306	0/100/724	NA	0.047	0.047	ENST00000467232 // exon // 0 // --- // --- // --- // --- /// NM_000827 // upstream // 994665 // Hs.519693 // GRIA1 // 2890 // glutamate receptor, ionotropic, AMPA 1 /// NM_020167 // upstream // 90579 // Hs.731911 // NMUR2 // 56923 // neuromedin U receptor 2
0.04526	EXON	rs1051644	5	5q23.2	C	T	GENO	92/301/166	352/828/526	0.04274	0.04231	0.04274	63/184/101	158/419/252	0.7658	0.7745	0.7658	ENST00000261366 // UTR-3 // 0 // Hs.89497 // LMNB1 // 4001 // lamin B1 /// ENST00000460265 // exon // 0 // Hs.89497 // LMNB1 // 4001 // lamin B1 /// ENST00000504788 // exon // 0 // Hs.89497 // LMNB1 // 4001 // lamin B1 /// NM_001198557 // UTR-3 // 0 // Hs.89497 // LMNB1 // 4001 // lamin B1 /// NM_005573 // UTR-3 // 0 // Hs.89497 // LMNB1 // 4001 // lamin B1
0.02277	UTR3	rs1052369	18	18q11.2	T	A	GENO	34/101/413	63/354/1273	0.02809	0.03299	0.02809	19/67/256	35/167/617	0.6261	0.6112	0.6261	ENST00000592179 // UTR-3 // 0 // --- // --- // --- // --- /// NM_000271 // upstream // 12563 // Hs.715623 // NPC1 // 4864 // Niemann-Pick disease, type C1 /// NM_173505 // downstream // 834 // Hs.374774 // ANKRD29 // 147463 // ankyrin repeat domain 29
0.01507	EXON	rs1054756	21	21q22.3	T	G	GENO	6/161/387	57/453/1195	0.01345	0.008042	0.01345	4/103/236	23/214/590	NA	0.1119	0.1119	ENST00000398548 // UTR-3 // 0 // Hs.473893 // PRDM15 // 63977 // PR domain containing 15 /// ENST00000422911 // UTR-3 // 0 // Hs.473893 // PRDM15 // 63977 // PR domain containing 15 /// ENST00000433067 // UTR-3 // 0 // Hs.473893 // PRDM15 // 63977 // PR domain containing 15 /// ENST00000441787 // UTR-3 // 0 // Hs.473893 // PRDM15 // 63977 // PR domain containing 15 /// ENST00000447016 // UTR-3 //…
3.611e-24	EXON	rs1055461	6	6p21.2	T	C	GENO	14/3/503	5/189/1511	NA	4.698e-23	4.698e-23	10/3/309	2/105/720	NA	1.972e-15	1.972e-15	ENST00000336655 // UTR-3 // 0 // Hs.520101 // TMEM217 // 221468 // transmembrane protein 217 /// ENST00000356757 // UTR-3 // 0 // Hs.520101 // TMEM217 // 221468 // transmembrane protein 217 /// ENST00000497775 // exon // 0 // Hs.520101 // TMEM217 // 221468 // transmembrane protein 217 /// NM_145316 // UTR-3 // 0 // Hs.520101 // TMEM217 // 221468 // transmembrane protein 217
0.005688	EXON	rs1056032	6	6p22.1	T	C	GENO	17/114/429	17/359/1329	0.002649	0.005243	0.002649	8/76/265	8/171/650	0.1708	0.1708	0.1708	ENST00000377194 // UTR-3 // 0 // Hs.440382 // TRIM27 // 5987 // tripartite motif containing 27 /// ENST00000377199 // UTR-3 // 0 // Hs.440382 // TRIM27 // 5987 // tripartite motif containing 27 /// ENST00000414543 // UTR-3 // 0 // Hs.440382 // TRIM27 // 5987 // tripartite motif containing 27 /// ENST00000481474 // exon // 0 // Hs.440382 // TRIM27 // 5987 // tripartite motif containing 27 /// NM_0…
0.02486	UTR3	rs1058318	6	6p21.33	T	C	GENO	54/274/231	166/733/807	0.03415	0.03382	0.03415	38/173/137	76/370/382	0.09781	0.09389	0.09781	ENST00000376621 // UTR-3 // 0 // Hs.83147 // GNL1 // 2794 // guanine nucleotide binding protein-like 1 /// NM_005275 // UTR-3 // 0 // Hs.83147 // GNL1 // 2794 // guanine nucleotide binding protein-like 1
0.05174	EXON	rs1062048	8	8q22.3	C	T	GENO	11/115/434	33/441/1236	0.04246	0.04111	0.04246	7/72/270	17/224/589	0.06929	0.0675	0.06929	ENST00000337198 // synon // 0 // Hs.459106 // AZIN1 // 51582 // antizyme inhibitor 1 /// ENST00000347770 // synon // 0 // Hs.459106 // AZIN1 // 51582 // antizyme inhibitor 1 /// ENST00000521536 // exon // 0 // Hs.459106 // AZIN1 // 51582 // antizyme inhibitor 1 /// ENST00000522311 // exon // 0 // Hs.459106 // AZIN1 // 51582 // antizyme inhibitor 1 /// NM_015878 // synon // 0 // Hs.459106 // AZIN1…
0.04336	UTR3	rs1062793	6	6q14.1	G	A	GENO	35/174/351	65/556/1087	0.04822	0.05496	0.04822	24/115/210	36/264/529	0.1565	0.1586	0.1565	ENST00000369838 // UTR-3 // 0 // Hs.740525 // SH3BGRL2 // 83699 // SH3 domain binding glutamic acid-rich protein like 2 /// NM_031469 // UTR-3 // 0 // Hs.740525 // SH3BGRL2 // 83699 // SH3 domain binding glutamic acid-rich protein like 2
0.04078	UTR3	rs1062980	15	15q25.1	C	T	GENO	88/290/181	289/779/638	0.03435	0.03491	0.03435	55/183/110	150/371/307	0.05067	0.05249	0.05067	ENST00000258886 // UTR-3 // 0 // Hs.436031 // IREB2 // 3658 // iron-responsive element binding protein 2 /// NM_004136 // UTR-3 // 0 // Hs.436031 // IREB2 // 3658 // iron-responsive element binding protein 2
0.0485	UTR3	rs1063235	19	19q13.11	C	A	GENO	75/235/247	227/812/659	0.04821	0.0486	0.04821	47/152/147	113/385/328	0.6546	0.6589	0.6546	ENST00000404801 // UTR-3 // 0 // Hs.50405 // ZNF792 // 126375 // zinc finger protein 792 /// NM_175872 // UTR-3 // 0 // Hs.50405 // ZNF792 // 126375 // zinc finger protein 792
0.03433	EXON	rs1064796	19	19p13.12	G	C	GENO	162/266/132	402/859/447	0.0349	0.03666	0.0349	112/158/79	183/415/231	0.001142	0.00135	0.001142	ENST00000248041 // synon // 0 // Hs.187393 // CYP4F11 // 57834 // cytochrome P450, family 4, subfamily F, polypeptide 11 /// ENST00000326742 // UTR-3 // 0 // Hs.187393 // CYP4F11 // 57834 // cytochrome P450, family 4, subfamily F, polypeptide 11 /// ENST00000402119 // synon // 0 // Hs.187393 // CYP4F11 // 57834 // cytochrome P450, family 4, subfamily F, polypeptide 11 /// ENST00000591841 // exon …
0.01225	EXON	rs1071644	16	16q23.3	C	T	GENO	89/252/219	192/797/719	0.01406	0.01622	0.01406	55/166/128	101/359/369	0.03104	0.02986	0.03104	ENST00000359376 // synon // 0 // Hs.413111 // PLCG2 // 5336 // phospholipase C, gamma 2 (phosphatidylinositol-specific) /// ENST00000567373 // exon // 0 // Hs.413111 // PLCG2 // 5336 // phospholipase C, gamma 2 (phosphatidylinositol-specific) /// NM_002661 // synon // 0 // Hs.413111 // PLCG2 // 5336 // phospholipase C, gamma 2 (phosphatidylinositol-specific)
0.0551	UTR3	rs10769931	11	11p15.4	C	T	GENO	100/290/170	286/803/617	0.04207	0.04017	0.04207	66/175/108	158/370/301	0.1612	0.1604	0.1612	ENST00000299550 // UTR-3 // 0 // Hs.130836 // TRIM66 // 9866 // tripartite motif containing 66 /// ENST00000402157 // UTR-3 // 0 // Hs.130836 // TRIM66 // 9866 // tripartite motif containing 66 /// NM_014818 // UTR-3 // 0 // Hs.130836 // TRIM66 // 9866 // tripartite motif containing 66
0.009821	EXON	rs10782008	17	17q25.3	A	G	GENO	91/242/225	278/855/576	0.01072	0.01105	0.01072	55/145/147	130/432/268	0.002129	0.002201	0.002129	ENST00000456466 // missense // 0 // Hs.195642 // RNF213 // 57674 // ring finger protein 213 /// ENST00000508628 // missense // 0 // Hs.195642 // RNF213 // 57674 // ring finger protein 213 /// ENST00000559070 // exon // 0 // Hs.195642 // RNF213 // 57674 // ring finger protein 213 /// ENST00000582970 // missense // 0 // --- // --- // --- // --- /// NM_001256071 // missense // 0 // Hs.740469 // RNF2…
0.04998	EXON	rs10795144	10	10p15.1	T	C	GENO	10/141/409	63/463/1179	0.04298	0.039	0.04298	7/98/244	29/231/567	0.392	0.4179	0.392	ENST00000418372 // exon // 0 // Hs.738461 // LOC100652988 // 100652988 // uncharacterized LOC100652988 /// NR_024475 // downstream // 406471 // --- // LOC100216001 // 100216001 // uncharacterized LOC100216001 /// NR_027653 // upstream // 458433 // --- // KLF6 // 1316 // Kruppel-like factor 6
0.01143	UTR3	rs10799609	1	1p36.12	T	C	GENO	9/80/471	13/318/1377	0.01615	0.01487	0.01615	5/44/300	6/154/669	0.02529	0.01791	0.02529	ENST00000375105 // downstream // 20109 // Hs.189507 // PLA2G2D // 26279 // phospholipase A2, group IID /// ENST00000486277 // downstream // 640 // Hs.319438 // PLA2G5 // 5322 // phospholipase A2, group V /// NM_000929 // UTR-3 // 0 // Hs.319438 // PLA2G5 // 5322 // phospholipase A2, group V
0.03284	EXON	rs10802704	1	1q43	C	A	GENO	33/217/310	80/576/1050	0.03155	0.03057	0.03155	28/126/195	36/280/512	0.01903	0.02136	0.01903	ENST00000442726 // exon // 0 // Hs.586508 // --- // --- // CDNA FLJ33910 fis, clone CTONG2008562 /// NM_000740 // upstream // 1092713 // Hs.7138 // CHRM3 // 1131 // cholinergic receptor, muscarinic 3 /// NR_015407 // upstream // 50343 // --- // LOC339535 // 339535 // uncharacterized LOC339535
0.00585	EXON	rs10817025	9	9q31.3	C	T	GENO	7/102/450	8/241/1459	0.007135	0.006858	0.007135	5/68/275	5/119/706	0.02645	0.02436	0.02645	ENST00000302728 // missense // 0 // Hs.606771 // SVEP1 // 79987 // sushi, von Willebrand factor type A, EGF and pentraxin domain containing 1 /// ENST00000374469 // missense // 0 // Hs.606771 // SVEP1 // 79987 // sushi, von Willebrand factor type A, EGF and pentraxin domain containing 1 /// ENST00000401783 // missense // 0 // Hs.606771 // SVEP1 // 79987 // sushi, von Willebrand factor type A, EGF…
0.03757	EXON	rs10817198	9	9q31.3	C	G	GENO	119/265/172	399/871/437	0.04754	0.0504	0.04754	90/158/100	214/421/194	0.1203	0.1223	0.1203	ENST00000374304 // exon // 0 // Hs.551134 // LRRC37A5P // 652972 // Leucine rich repeat containing 37, member A5, pseudogene /// NM_001015882 // upstream // 235 // Hs.534196 // DNAJC25 // 548645 // DnaJ (Hsp40) homolog, subfamily C , member 25 /// NR_034087 // upstream // 17564 // --- // LRRC37A5P // 652972 // leucine rich repeat containing 37, member A5, pseudogene
0.01969	EXON	rs10820216	9	9q31.1	G	A	GENO	139/266/154	333/841/535	0.01792	0.01942	0.01792	88/161/99	160/404/266	0.06299	0.06619	0.06299	ENST00000374801 // exon // 0 // Hs.385790 // C9orf107 // 414319 // Chromosome 9 open reading frame 107 /// NM_001340 // upstream // 352178 // Hs.3232 // CYLC2 // 1539 // cylicin, basic protein of sperm head cytoskeleton 2 /// NM_133445 // upstream // 904553 // Hs.654783 // GRIN3A // 116443 // glutamate receptor, ionotropic, N-methyl-D-aspartate 3A
0.05295	UTR3	rs10821617	10	10q21.2	G	A	GENO	9/71/479	14/274/1418	0.0489	0.04871	0.0489	5/51/292	12/121/695	0.9997	1	0.9997	ENST00000521074 // UTR-3 // 0 // Hs.522955 // C10orf40 // 283025 // Chromosome 10 open reading frame 40 /// NM_005436 // upstream // 50473 // Hs.591360 // CCDC6 // 8030 // coiled-coil domain containing 6 /// NR_024340 // downstream // 1088 // --- // C10orf40 // 283025 // chromosome 10 open reading frame 40
0.002577	EXON	rs10827206	10	10p11.22	C	T	GENO	161/273/123	388/844/472	0.003085	0.003169	0.003085	95/168/83	184/421/222	0.1484	0.1505	0.1484	ENST00000265371 // UTR-3 // 0 // Hs.131704 // NRP1 // 8829 // neuropilin 1 /// ENST00000374867 // UTR-3 // 0 // Hs.131704 // NRP1 // 8829 // neuropilin 1 /// ENST00000374875 // UTR-3 // 0 // Hs.131704 // NRP1 // 8829 // neuropilin 1 /// NM_001244972 // UTR-3 // 0 // Hs.131704 // NRP1 // 8829 // neuropilin 1 /// NM_001244973 // UTR-3 // 0 // Hs.131704 // NRP1 // 8829 // neuropilin 1 /// NM_003873 …
0.01842	EXON	rs10827311	10	10p11.22	A	G	GENO	68/285/206	292/827/590	0.02176	0.01932	0.02176	39/185/124	136/411/283	0.07291	0.07003	0.07291	ENST00000434552 // splice-site // 0 // --- // --- // --- // --- /// ENST00000434552 // exon // 0 // --- // --- // --- // --- /// NM_001184789 // downstream // 196728 // Hs.131489 // PARD3 // 56288 // par-3 partitioning defective 3 homolog (C. elegans) /// NR_038932 // upstream // 140152 // --- // LOC100505583 // 100505583 // uncharacterized LOC100505583
0.04226	UTR3	rs10895534	11	11q22.3	C	T	GENO	110/302/148	358/820/528	0.04543	0.04602	0.04543	63/187/99	160/425/241	0.7812	0.7888	0.7812	ENST00000302251 // UTR-3 // 0 // Hs.352298 // PDGFD // 80310 // platelet derived growth factor D /// ENST00000393158 // UTR-3 // 0 // Hs.352298 // PDGFD // 80310 // platelet derived growth factor D /// NM_025208 // UTR-3 // 0 // Hs.352298 // PDGFD // 80310 // platelet derived growth factor D /// NM_033135 // UTR-3 // 0 // Hs.352298 // PDGFD // 80310 // platelet derived growth factor D
0.03327	EXON	rs10905277	10	10p14	G	A	GENO	65/282/212	264/774/672	0.03246	0.03135	0.03246	47/172/129	126/373/331	0.3623	0.3742	0.3623	ENST00000346208 // UTR-5 // 0 // Hs.524134 // GATA3 // 2625 // GATA binding protein 3 /// ENST00000379328 // UTR-5 // 0 // Hs.524134 // GATA3 // 2625 // GATA binding protein 3 /// ENST00000481743 // exon // 0 // Hs.524134 // GATA3 // 2625 // GATA binding protein 3 /// NM_001002295 // UTR-5 // 0 // Hs.524134 // GATA3 // 2625 // GATA binding protein 3 /// NM_002051 // UTR-5 // 0 // Hs.524134 // GAT…
0.00422	EXON	rs10951	10	10p13	A	G	GENO	99/287/174	241/815/652	0.005231	0.004947	0.005231	67/183/99	108/399/322	0.0006248	0.0006185	0.0006248	ENST00000281141 // UTR-3 // 0 // Hs.412842 // CDC123 // 8872 // cell division cycle 123 homolog (S. cerevisiae) /// ENST00000378900 // UTR-3 // 0 // Hs.412842 // CDC123 // 8872 // cell division cycle 123 homolog (S. cerevisiae) /// ENST00000440613 // UTR-3 // 0 // Hs.412842 // CDC123 // 8872 // cell division cycle 123 homolog (S. cerevisiae) /// ENST00000498747 // exon // 0 // Hs.412842 // CDC123…
0.02351	EXON	rs10992063	9	9q22.31	A	G	GENO	111/259/182	260/795/636	0.01747	0.01858	0.01747	65/164/114	123/377/318	0.1051	0.1052	0.1051	ENST00000375708 // synon // 0 // Hs.98255 // ROR2 // 4920 // receptor tyrosine kinase-like orphan receptor 2 /// ENST00000375715 // synon // 0 // Hs.98255 // ROR2 // 4920 // receptor tyrosine kinase-like orphan receptor 2 /// ENST00000550066 // exon // 0 // Hs.98255 // ROR2 // 4920 // receptor tyrosine kinase-like orphan receptor 2 /// NM_004560 // synon // 0 // Hs.98255 // ROR2 // 4920 // recept…
0.01409	UTR3	rs1100	20	20p13	A	G	GENO	45/267/245	170/697/838	0.01214	0.01266	0.01214	25/165/156	87/344/397	0.07058	0.07123	0.07058	ENST00000380325 // UTR-3 // 0 // Hs.18946 // MRPS26 // 64949 // mitochondrial ribosomal protein S26 /// NM_030811 // UTR-3 // 0 // Hs.18946 // MRPS26 // 64949 // mitochondrial ribosomal protein S26
0.03788	EXON	rs11008032	10	10p11.23	G	C	GENO	6/153/401	52/454/1198	0.03643	0.02689	0.03643	4/99/246	31/224/572	NA	0.04388	0.04388	ENST00000438347 // exon // 0 // --- // --- // --- // --- /// NM_001244134 // upstream // 30563 // Hs.432453 // MAP3K8 // 1326 // mitogen-activated protein kinase kinase kinase 8 /// NM_018109 // upstream // 54120 // Hs.173946 // MTPAP // 55149 // mitochondrial poly(A) polymerase
0.02816	UTR3	rs11047654	12	12p12.1	G	A	GENO	14/120/418	30/456/1185	0.02455	0.02155	0.02455	7/76/259	12/215/583	0.2583	0.2549	0.2583	ENST00000261192 // UTR-3 // 0 // Hs.438993 // BCAT1 // 586 // branched chain amino-acid transaminase 1, cytosolic /// ENST00000342945 // UTR-3 // 0 // Hs.438993 // BCAT1 // 586 // branched chain amino-acid transaminase 1, cytosolic /// ENST00000538118 // UTR-3 // 0 // Hs.438993 // BCAT1 // 586 // branched chain amino-acid transaminase 1, cytosolic /// NM_001178091 // UTR-3 // 0 // Hs.438993 // BC…
0.04125	UTR3	rs1105513	13	13q34	G	T	GENO	74/229/255	225/801/679	0.03377	0.03386	0.03377	46/149/152	110/382/337	0.5715	0.5737	0.5715	ENST00000375713 // UTR-3 // 0 // Hs.733996 // --- // --- // Transcribed locus /// NM_005986 // upstream // 397001 // Hs.202526 // SOX1 // 6656 // SRY (sex determining region Y)-box 1 /// NM_152324 // downstream // 328318 // Hs.210677 // TEX29 // 121793 // testis expressed 29
0.03114	EXON	rs11063723	12	12p13.31	T	C	GENO	30/162/365	82/603/1019	0.02401	0.02171	0.02401	18/106/223	39/302/485	0.1425	0.1378	0.1425	ENST00000535299 // exon // 0 // Hs.99171 // NTF3 // 4908 // neurotrophin 3 /// NM_002527 // downstream // 14349 // Hs.99171 // NTF3 // 4908 // neurotrophin 3 /// NM_020373 // downstream // 53003 // Hs.148970 // ANO2 // 57101 // anoctamin 2
0.04567	UTR3	rs11070641	15	15q21.1	C	T	GENO	12/113/435	14/315/1379	0.02228	0.02893	0.02228	11/70/268	7/159/663	0.01127	0.0157	0.01127	ENST00000316623 // UTR-3 // 0 // Hs.591133 // FBN1 // 2200 // fibrillin 1 /// NM_000138 // UTR-3 // 0 // Hs.591133 // FBN1 // 2200 // fibrillin 1
0.01281	EXON	rs1110114	8	8q22.3	A	G	GENO	7/69/484	4/192/1514	NA	0.01163	0.01163	2/46/301	3/94/733	NA	0.5463	0.5463	ENST00000517906 // exon // 0 // --- // --- // --- // --- /// NM_001695 // downstream // 13366 // Hs.86905 // ATP6V1C1 // 528 // ATPase, H+ transporting, lysosomal 42kDa, V1 subunit C1 /// NR_027071 // downstream // 46540 // --- // C8orf56 // 157556 // chromosome 8 open reading frame 56
0.04671	UTR5	rs11153277	6	6q21	A	C	GENO	134/270/155	320/887/502	0.02654	0.0291	0.02654	90/158/101	162/439/229	0.02357	0.02394	0.02357	ENST00000368847 // UTR-5 // 0 // Hs.400572 // KIAA1919 // 91749 // KIAA1919 /// NM_153369 // UTR-5 // 0 // Hs.400572 // KIAA1919 // 91749 // KIAA1919
0.01829	UTR3	rs11179704	12	12q12	G	A	GENO	7/85/468	4/263/1434	NA	0.02006	0.02006	5/54/290	2/124/697	NA	0.06226	0.06226	ENST00000402685 // upstream // 116308 // Hs.380044 // PDZRN4 // 29951 // PDZ domain containing ring finger 4 /// ENST00000551295 // downstream // 170 // Hs.143434 // CNTN1 // 1272 // contactin 1 /// NM_001843 // UTR-3 // 0 // Hs.143434 // CNTN1 // 1272 // contactin 1 /// NM_175038 // UTR-3 // 0 // Hs.143434 // CNTN1 // 1272 // contactin 1
0.01087	EXON	rs1118435	5	5q11.2	T	A	GENO	11/88/461	18/356/1335	0.009445	0.008264	0.009445	5/48/296	14/179/636	0.006855	0.005641	0.006855	ENST00000506106 // exon // 0 // Hs.559350 // --- // --- // Transcribed locus /// NM_001017992 // upstream // 13989 // Hs.482167 // ACTBL2 // 345651 // actin, beta-like 2 /// NM_001252226 // downstream // 957185 // Hs.398157 // PLK2 // 10769 // polo-like kinase 2
0.01731	EXON	rs11213821	11	11q23.1	C	T	GENO	64/252/244	247/828/635	0.01536	0.0159	0.01536	40/160/149	122/401/307	0.119	0.1224	0.119	ENST00000355430 // UTR-3 // 0 // Hs.729225 // C11orf92 // 399948 // Chromosome 11 open reading frame 92 /// ENST00000532918 // UTR-3 // 0 // Hs.729225 // C11orf92 // 399948 // Chromosome 11 open reading frame 92 /// NR_034154 // exon // 0 // --- // C11orf92 // 399948 // chromosome 11 open reading frame 92
0.002425	EXON	rs11222312	11	11q24.3	T	G	GENO	150/281/129	360/847/500	0.002412	0.002386	0.002412	93/176/80	178/414/236	0.0583	0.05845	0.0583	ENST00000531876 // exon // 0 // --- // --- // --- // --- /// NM_001271983 // downstream // 73279 // --- // --- // --- // --- /// NM_014758 // downstream // 85240 // Hs.444024 // SNX19 // 399979 // sorting nexin 19
0.04834	EXON	rs11227336	11	11q12.1	C	T	GENO	6/73/481	4/224/1478	NA	0.04856	0.04856	4/45/300	2/113/713	NA	0.1528	0.1528	ENST00000534608 // exon // 0 // --- // --- // --- // --- /// NM_001004058 // downstream // 16075 // Hs.553626 // OR8K5 // 219453 // olfactory receptor, family 8, subfamily K, member 5 /// NM_001004064 // upstream // 5601 // Hs.554523 // OR8J3 // 81168 // olfactory receptor, family 8, subfamily J, member 3
0.03941	EXON	rs11227532	11	11q13.2	G	T	GENO	10/160/390	33/400/1275	0.04926	0.05209	0.04926	9/107/233	20/190/619	0.01845	0.01882	0.01845	ENST00000502692 // UTR-3 // 0 // Hs.654432 // ACTN3 // 89 // actinin, alpha 3 /// ENST00000513398 // UTR-3 // 0 // Hs.654432 // ACTN3 // 89 // actinin, alpha 3 /// NM_001104 // UTR-3 // 0 // Hs.654432 // ACTN3 // 89 // actinin, alpha 3 /// NM_001258371 // UTR-3 // 0 // --- // ACTN3 // 89 // actinin, alpha 3 /// NR_047663 // exon // 0 // --- // ACTN3 // 89 // actinin, alpha 3
0.008061	UTR3	rs11244	6	6p21.32	A	G	GENO	40/190/330	68/610/1031	0.009182	0.01236	0.009182	28/115/206	30/299/500	0.005456	0.00755	0.005456	ENST00000438763 // UTR-3 // 0 // Hs.1802 // HLA-DOB // 3112 // major histocompatibility complex, class II, DO beta /// ENST00000488325 // UTR-3 // 0 // Hs.1802 // HLA-DOB // 3112 // major histocompatibility complex, class II, DO beta /// NM_002120 // UTR-3 // 0 // Hs.1802 // HLA-DOB // 3112 // major histocompatibility complex, class II, DO beta
0.01535	UTR3	rs1125398	22	22q13.31	G	A	GENO	23/148/388	58/562/1088	0.01597	0.0142	0.01597	15/87/246	27/291/511	0.00292	0.00249	0.00292	ENST00000336156 // UTR-3 // 0 // Hs.592207 // KIAA0930 // 23313 // KIAA0930 /// NM_001009880 // UTR-3 // 0 // Hs.592207 // KIAA0930 // 23313 // KIAA0930 /// NM_015264 // UTR-3 // 0 // Hs.592207 // KIAA0930 // 23313 // KIAA0930
0.002084	EXON	rs11255423	10	10p15.1	T	C	GENO	0/111/448	27/310/1370	NA	0.001719	0.001719	0/69/279	9/138/682	NA	0.06507	0.06507	ENST00000427341 // exon // 0 // --- // --- // --- // --- /// NM_005185 // downstream // 91691 // Hs.239600 // CALML3 // 810 // calmodulin-like 3 /// NR_037164 // downstream // 20904 // --- // ASB13 // 79754 // ankyrin repeat and SOCS box containing 13
0.03124	EXON	rs11264804	1	1q23.1	T	C	GENO	85/283/191	272/761/674	0.03689	0.03752	0.03689	56/163/130	138/358/333	0.5287	0.5343	0.5287	ENST00000412766 // exon // 0 // --- // --- // --- // --- /// NM_030764 // downstream // 20911 // Hs.437393 // FCRL2 // 79368 // Fc receptor-like 2 /// NM_052939 // upstream // 23965 // Hs.292449 // FCRL3 // 115352 // Fc receptor-like 3
0.02996	EXON	rs1127215	1	1p13.1	T	C	GENO	24/224/312	109/595/1004	0.03084	0.03097	0.03084	16/140/193	49/288/492	0.1802	0.1877	0.1802	ENST00000393203 // UTR-3 // 0 // Hs.418093 // PTGFRN // 5738 // prostaglandin F2 receptor negative regulator /// ENST00000497385 // exon // 0 // Hs.418093 // PTGFRN // 5738 // prostaglandin F2 receptor negative regulator /// NM_020440 // UTR-3 // 0 // Hs.418093 // PTGFRN // 5738 // prostaglandin F2 receptor negative regulator
0.01449	UTR3	rs1128953	9	9p21.2	A	C	GENO	73/245/240	160/717/831	0.012	0.01284	0.012	50/150/147	69/344/416	0.002186	0.002587	0.002186	ENST00000358022 // UTR-3 // 0 // Hs.26268 // TUSC1 // 286319 // tumor suppressor candidate 1 /// NM_001004125 // UTR-3 // 0 // Hs.26268 // TUSC1 // 286319 // tumor suppressor candidate 1
0.01679	UTR3	rs1130000	6	6p22.2	A	G	GENO	48/213/299	92/713/895	0.01499	0.01749	0.01499	30/136/183	43/342/442	0.08408	0.09085	0.08408	ENST00000349458 // downstream // 48 // Hs.584851 // TRIM38 // 10475 // tripartite motif containing 38 /// ENST00000437528 // upstream // 31211 // --- // --- // --- // --- /// NM_006355 // UTR-3 // 0 // Hs.584851 // TRIM38 // 10475 // tripartite motif containing 38
0.003033	UTR3	rs1131382	20	20p13	C	T	GENO	98/304/157	416/820/470	0.002307	0.001948	0.002307	75/166/108	218/366/244	0.2121	0.2109	0.2121	ENST00000338244 // UTR-3 // 0 // Hs.516866 // SLC23A2 // 9962 // solute carrier family 23 (nucleobase transporters), member 2 /// ENST00000379333 // UTR-3 // 0 // Hs.516866 // SLC23A2 // 9962 // solute carrier family 23 (nucleobase transporters), member 2 /// NM_005116 // UTR-3 // 0 // Hs.516866 // SLC23A2 // 9962 // solute carrier family 23 (nucleobase transporters), member 2 /// NM_203327 // UT…
0.02699	EXON	rs1131620	19	19q13.2	G	A	GENO	82/305/173	311/817/571	0.02195	0.02218	0.02195	46/192/111	142/409/273	0.1335	0.1339	0.1335	ENST00000204005 // missense // 0 // Hs.466766 // LTBP4 // 8425 // latent transforming growth factor beta binding protein 4 /// ENST00000308370 // missense // 0 // Hs.466766 // LTBP4 // 8425 // latent transforming growth factor beta binding protein 4 /// ENST00000396819 // missense // 0 // Hs.466766 // LTBP4 // 8425 // latent transforming growth factor beta binding protein 4 /// ENST00000545697 //…
0.04873	UTR5	rs1132644	14	14q11.2	G	T	GENO	137/269/152	336/893/470	0.04633	0.04824	0.04633	88/175/84	165/411/250	0.03962	0.03962	0.03962	ENST00000353689 // UTR-5 // 0 // Hs.107003 // CCNB1IP1 // 57820 // cyclin B1 interacting protein 1, E3 ubiquitin protein ligase /// ENST00000353689 // splice-site // 0 // Hs.107003 // CCNB1IP1 // 57820 // cyclin B1 interacting protein 1, E3 ubiquitin protein ligase /// ENST00000358932 // UTR-5 // 0 // Hs.107003 // CCNB1IP1 // 57820 // cyclin B1 interacting protein 1, E3 ubiquitin protein ligase /…
0.05548	EXON	rs1133108	16	16q23.1	G	A	GENO	58/235/267	123/719/866	0.04889	0.05297	0.04889	37/146/166	51/351/427	0.02621	0.02952	0.02621	ENST00000268533 // UTR-3 // 0 // Hs.740655 // NUDT7 // 283927 // nudix (nucleoside diphosphate linked moiety X)-type motif 7 /// ENST00000437314 // UTR-3 // 0 // Hs.740655 // NUDT7 // 283927 // nudix (nucleoside diphosphate linked moiety X)-type motif 7 /// ENST00000563690 // exon // 0 // --- // --- // --- // --- /// ENST00000564031 // exon // 0 // Hs.740655 // NUDT7 // 283927 // nudix (nucleosid…
0.0497	UTR3	rs1133109	17	17p13.3	T	G	GENO	66/262/231	184/712/813	0.03605	0.03512	0.03605	40/164/145	86/352/391	0.2095	0.2091	0.2095	ENST00000305513 // UTR-3 // 0 // Hs.514602 // SMYD4 // 114826 // SET and MYND domain containing 4 /// NM_052928 // UTR-3 // 0 // Hs.514602 // SMYD4 // 114826 // SET and MYND domain containing 4
0.02674	UTR3	rs1133790	7	7q22.1	T	C	GENO	131/286/142	361/815/533	0.03302	0.03124	0.03302	85/178/85	170/380/279	0.006918	0.006263	0.006918	ENST00000324306 // UTR-3 // 0 // Hs.615360 // ZKSCAN1 // 7586 // zinc finger with KRAB and SCAN domains 1 /// ENST00000535170 // UTR-3 // 0 // Hs.615360 // ZKSCAN1 // 7586 // zinc finger with KRAB and SCAN domains 1 /// NM_003439 // UTR-3 // 0 // Hs.615360 // ZKSCAN1 // 7586 // zinc finger with KRAB and SCAN domains 1
0.008434	EXON	rs1136207	1	1q23.3	T	C	GENO	75/217/265	156/728/819	0.01071	0.01278	0.01071	46/140/161	66/373/387	0.01499	0.01751	0.01499	ENST00000367993 // synon // 0 // Hs.173611 // NDUFS2 // 4720 // NADH dehydrogenase (ubiquinone) Fe-S protein 2, 49kDa (NADH-coenzyme Q reductase) /// ENST00000392179 // synon // 0 // Hs.173611 // NDUFS2 // 4720 // NADH dehydrogenase (ubiquinone) Fe-S protein 2, 49kDa (NADH-coenzyme Q reductase) /// ENST00000465923 // exon // 0 // Hs.173611 // NDUFS2 // 4720 // NADH dehydrogenase (ubiquinone) Fe-S…
0.001394	UTR3	rs1139056	22	22q11.1	G	A	GENO	20/214/325	133/598/979	0.00206	0.001117	0.00206	10/142/196	63/293/474	0.004426	0.002902	0.004426	ENST00000262607 // UTR-3 // 0 // Hs.170310 // CECR1 // 51816 // cat eye syndrome chromosome region, candidate 1 /// ENST00000330232 // UTR-3 // 0 // Hs.170310 // CECR1 // 51816 // cat eye syndrome chromosome region, candidate 1 /// ENST00000399839 // UTR-3 // 0 // Hs.170310 // CECR1 // 51816 // cat eye syndrome chromosome region, candidate 1 /// NM_017424 // UTR-3 // 0 // Hs.170310 // CECR1 // 51…
0.009802	UTR3	rs1139620	1	1q21.3	T	C	GENO	3/61/493	0/161/1543	NA	0.009981	0.009981	3/38/307	0/76/750	NA	0.02288	0.02288	ENST00000368655 // UTR-3 // 0 // Hs.4779 // GATAD2B // 57459 // GATA zinc finger domain containing 2B /// NM_020699 // UTR-3 // 0 // Hs.4779 // GATAD2B // 57459 // GATA zinc finger domain containing 2B
0.01529	UTR3	rs1143657	18	18p11.31	A	G	GENO	26/150/383	40/485/1184	0.01722	0.02238	0.01722	15/83/250	22/234/574	0.1274	0.1257	0.1274	ENST00000261606 // synon // 0 // Hs.464469 // MYOM1 // 8736 // myomesin 1, 185kDa /// ENST00000356443 // synon // 0 // Hs.464469 // MYOM1 // 8736 // myomesin 1, 185kDa /// ENST00000400569 // synon // 0 // Hs.464469 // MYOM1 // 8736 // myomesin 1, 185kDa /// ENST00000581075 // UTR-3 // 0 // --- // --- // --- // --- /// NM_003803 // synon // 0 // Hs.464469 // MYOM1 // 8736 // myomesin 1, 185kDa ///…
0.01852	EXON	rs1143685	16	16q23.3	T	C	GENO	1/106/453	27/325/1357	NA	0.01768	0.01768	0/60/289	11/163/655	NA	0.03676	0.03676	ENST00000359376 // synon // 0 // Hs.413111 // PLCG2 // 5336 // phospholipase C, gamma 2 (phosphatidylinositol-specific) /// ENST00000565054 // synon // 0 // Hs.413111 // PLCG2 // 5336 // phospholipase C, gamma 2 (phosphatidylinositol-specific) /// ENST00000567980 // exon // 0 // Hs.413111 // PLCG2 // 5336 // phospholipase C, gamma 2 (phosphatidylinositol-specific) /// ENST00000569929 // exon // 0…
0.0003632	UTR3	rs11439	17	17q12	C	A	GENO	31/189/339	42/535/1130	0.0004884	0.0008165	0.0004884	21/127/201	20/274/534	0.002741	0.003606	0.002741	ENST00000268876 // UTR-3 // 0 // Hs.379636 // UNC45B // 146862 // unc-45 homolog B (C. elegans) /// ENST00000378449 // UTR-3 // 0 // Hs.379636 // UNC45B // 146862 // unc-45 homolog B (C. elegans) /// ENST00000394570 // UTR-3 // 0 // Hs.379636 // UNC45B // 146862 // unc-45 homolog B (C. elegans) /// ENST00000433649 // UTR-3 // 0 // Hs.379636 // UNC45B // 146862 // unc-45 homolog B (C. elegans) ///…
0.01887	UTR3	rs11443	16	16q23.3	C	T	GENO	1/84/475	22/300/1385	NA	0.01726	0.01726	0/52/297	11/147/670	NA	0.02907	0.02907	ENST00000328945 // UTR-3 // 0 // Hs.87779 // SDR42E1 // 93517 // short chain dehydrogenase/reductase family 42E, member 1 /// NM_145168 // UTR-3 // 0 // Hs.87779 // SDR42E1 // 93517 // short chain dehydrogenase/reductase family 42E, member 1
0.002364	EXON	rs11466749	5	5q22.1	G	A	GENO	6/79/475	0/101/757	NA	0.002934	0.002934	5/52/292	0/47/355	NA	0.01636	0.01636	ENST00000379706 // UTR-3 // 0 // Hs.389874 // TSLP // 85480 // thymic stromal lymphopoietin /// NM_033035 // UTR-3 // 0 // Hs.389874 // TSLP // 85480 // thymic stromal lymphopoietin /// NM_138551 // UTR-3 // 0 // Hs.389874 // TSLP // 85480 // thymic stromal lymphopoietin /// NR_045089 // exon // 0 // --- // TSLP // 85480 // thymic stromal lymphopoietin
0.04376	EXON	rs1147327	9	9q34.11	A	G	GENO	16/122/419	29/443/1237	0.04715	0.04612	0.04715	9/75/263	20/207/603	0.4743	0.4689	0.4743	ENST00000436510 // exon // 0 // --- // --- // --- // --- /// NM_001012715 // downstream // 109216 // Hs.449434 // C9orf106 // 414318 // chromosome 9 open reading frame 106 /// NR_038955 // upstream // 56841 // --- // LOC100506190 // 100506190 // uncharacterized LOC100506190
0.02231	EXON	rs1153936	1	1q41	C	G	GENO	21/224/315	87/577/1043	0.01978	0.0209	0.01978	15/143/191	48/272/509	0.02342	0.02428	0.02342	ENST00000343537 // synon // 0 // Hs.523968 // TP53BP2 // 7159 // tumor protein p53 binding protein, 2 /// ENST00000391878 // synon // 0 // Hs.523968 // TP53BP2 // 7159 // tumor protein p53 binding protein, 2 /// ENST00000391879 // synon // 0 // Hs.523968 // TP53BP2 // 7159 // tumor protein p53 binding protein, 2 /// ENST00000483398 // UTR-3 // 0 // Hs.523968 // TP53BP2 // 7159 // tumor protein p5…
0.05095	EXON	rs11545221	11	11q13.1	T	G	GENO	12/139/407	56/498/1153	0.04321	0.04476	0.04321	6/102/240	32/234/563	0.165	0.1625	0.165	ENST00000312397 // synon // 0 // Hs.502883 // SART1 // 9092 // squamous cell carcinoma antigen recognized by T cells /// ENST00000528137 // exon // 0 // Hs.502883 // SART1 // 9092 // squamous cell carcinoma antigen recognized by T cells /// ENST00000529580 // exon // 0 // Hs.502883 // SART1 // 9092 // squamous cell carcinoma antigen recognized by T cells /// NM_005146 // synon // 0 // Hs.502883 /…
0.01806	EXON	rs11571	20	20p12.3	C	T	GENO	43/170/346	86/597/1014	0.01659	0.0176	0.01659	28/108/212	43/300/478	0.06086	0.06159	0.06086	ENST00000379019 // UTR-3 // 0 // Hs.636359 // GPCPD1 // 56261 // glycerophosphocholine phosphodiesterase GDE1 homolog (S. cerevisiae) /// ENST00000418646 // UTR-3 // 0 // Hs.636359 // GPCPD1 // 56261 // glycerophosphocholine phosphodiesterase GDE1 homolog (S. cerevisiae) /// ENST00000481038 // exon // 0 // Hs.636359 // GPCPD1 // 56261 // glycerophosphocholine phosphodiesterase GDE1 homolog (S. ce…
0.06081	UTR3	rs11595968	10	10q24.32	G	A	GENO	9/151/400	31/372/1306	0.03991	0.04212	0.03991	7/84/258	12/186/631	0.6325	0.5914	0.6325	ENST00000370187 // UTR-3 // 0 // Hs.643802 // BTRC // 8945 // beta-transducin repeat containing E3 ubiquitin protein ligase /// ENST00000393441 // UTR-3 // 0 // Hs.643802 // BTRC // 8945 // beta-transducin repeat containing E3 ubiquitin protein ligase /// ENST00000408038 // UTR-3 // 0 // Hs.643802 // BTRC // 8945 // beta-transducin repeat containing E3 ubiquitin protein ligase /// NM_001256856 //…
0.02557	EXON	rs1159752	13	13q31.3	T	C	GENO	151/254/154	392/879/438	0.03787	0.0374	0.03787	90/164/94	188/437/205	0.2171	0.2121	0.2171	ENST00000426840 // exon // 0 // Hs.385801 // --- // --- // Homo sapiens, clone IMAGE:5164544, mRNA /// NR_027039 // downstream // 363540 // --- // LINC00410 // 144776 // long intergenic non-protein coding RNA 410 /// NR_030754 // downstream // 296137 // --- // MIR622 // 693207 // microRNA 622
0.04317	UTR5	rs11600129	11	11q23.3	C	T	GENO	73/242/243	167/714/827	0.03517	0.03682	0.03517	43/144/161	76/352/401	0.2515	0.2499	0.2515	ENST00000526090 // UTR-5 // 0 // Hs.266308 // TMPRSS13 // 84000 // transmembrane protease, serine 13 /// NM_001206790 // upstream // 1 // Hs.266308 // TMPRSS13 // 84000 // transmembrane protease, serine 13 /// NM_001558 // upstream // 56937 // Hs.504035 // IL10RA // 3587 // interleukin 10 receptor, alpha
0.03861	EXON	rs11626056	14	14q22.1	T	C	GENO	112/252/183	64/226/151	0.04348	0.04267	0.04348	81/149/110	29/107/72	0.0176	0.01603	0.0176	ENST00000553312 // exon // 0 // Hs.586850 // --- // --- // CDNA clone IMAGE:5269522 /// NM_001267047 // downstream // 35832 // --- // FRMD6 // 122786 // FERM domain containing 6 /// NM_053064 // upstream // 93746 // Hs.187772 // GNG2 // 54331 // guanine nucleotide binding protein (G protein), gamma 2
0.03446	EXON	rs11626616	14	14q21.3	C	T	GENO	4/139/416	34/366/1309	NA	0.03349	0.03349	3/94/252	13/187/630	NA	0.206	0.206	ENST00000399206 // UTR-5 // 0 // Hs.660867 // C14orf182 // 283551 // chromosome 14 open reading frame 182 /// ENST00000528300 // exon // 0 // Hs.660867 // C14orf182 // 283551 // chromosome 14 open reading frame 182 /// ENST00000529902 // exon // 0 // Hs.660867 // C14orf182 // 283551 // chromosome 14 open reading frame 182 /// ENST00000530176 // exon // 0 // Hs.660867 // C14orf182 // 283551 // chr…
0.04721	UTR3	rs11637141	15	15q12	T	C	GENO	0/82/478	14/226/1469	NA	0.04927	0.04927	0/52/297	8/105/717	NA	0.1041	0.1041	ENST00000299267 // UTR-3 // 0 // Hs.302352 // GABRB3 // 2562 // gamma-aminobutyric acid (GABA) A receptor, beta 3 /// ENST00000311550 // UTR-3 // 0 // Hs.302352 // GABRB3 // 2562 // gamma-aminobutyric acid (GABA) A receptor, beta 3 /// ENST00000400188 // UTR-3 // 0 // Hs.302352 // GABRB3 // 2562 // gamma-aminobutyric acid (GABA) A receptor, beta 3 /// ENST00000541819 // UTR-3 // 0 // Hs.302352 //…
0.01798	EXON	rs1163971	12	12p12.3	C	T	GENO	53/269/237	153/712/841	0.01578	0.01538	0.01578	28/172/148	75/335/419	0.0168	0.01759	0.0168	ENST00000536820 // exon // 0 // --- // --- // --- // --- /// NR_036619 // downstream // 392881 // --- // SKP1P2 // 728622 // S-phase kinase-associated protein 1 pseudogene 2 /// NR_039770 // upstream // 289790 // --- // MIR3974 // 100616279 // microRNA 3974
0.02011	EXON	rs117096858	19	19q13.11	T	C	GENO	10/102/448	26/410/1270	0.01644	0.01424	0.01644	6/59/284	14/203/611	0.01618	0.01328	0.01618	ENST00000505751 // exon // 0 // --- // --- // --- // --- /// NM_001114093 // upstream // 149500 // Hs.407368 // LSM14A // 26065 // LSM14A, SCD6 homolog A (S. cerevisiae) /// NM_001129994 // downstream // 207186 // Hs.221873 // KCTD15 // 79047 // potassium channel tetramerisation domain containing 15
0.005494	EXON	rs117143184	8	8q23.3	T	C	GENO	12/74/472	13/283/1407	0.005225	0.006623	0.005225	10/45/292	8/129/690	0.03021	0.03556	0.03021	ENST00000297405 // UTR-5 // 0 // Hs.91381 // CSMD3 // 114788 // CUB and Sushi multiple domains 3 /// ENST00000352409 // UTR-5 // 0 // Hs.91381 // CSMD3 // 114788 // CUB and Sushi multiple domains 3 /// ENST00000497026 // exon // 0 // Hs.91381 // CSMD3 // 114788 // CUB and Sushi multiple domains 3 /// NM_052900 // UTR-5 // 0 // Hs.91381 // CSMD3 // 114788 // CUB and Sushi multiple domains 3 /// NM…
0.02302	UTR3	rs117477464	1	1q25.3	T	C	GENO	0/53/507	9/220/1481	NA	0.01768	0.01768	0/35/314	4/92/734	NA	0.4591	0.4591	ENST00000367510 // UTR-3 // 0 // Hs.591490 // RNF2 // 6045 // ring finger protein 2 /// NM_007212 // UTR-3 // 0 // Hs.591490 // RNF2 // 6045 // ring finger protein 2
0.009659	EXON	rs11748794	5	5q22.2	G	T	GENO	5/70/475	0/128/723	NA	0.008539	0.008539	3/43/296	0/66/331	NA	0.04506	0.04506	ENST00000161863 // synon // 0 // Hs.231942 // YTHDC2 // 64848 // YTH domain containing 2 /// ENST00000512600 // exon // 0 // Hs.231942 // YTHDC2 // 64848 // YTH domain containing 2 /// NM_022828 // synon // 0 // Hs.231942 // YTHDC2 // 64848 // YTH domain containing 2
0.01557	EXON	rs117578873	8	8q21.2	C	A	GENO	2/85/473	3/190/1516	NA	0.01878	0.01878	0/55/294	1/97/731	NA	0.1037	0.1037	ENST00000522682 // exon // 0 // --- // --- // --- // --- /// NM_001100391 // downstream // 58676 // Hs.121663 // RALYL // 138046 // RALY RNA binding protein-like /// NM_033402 // upstream // 126569 // Hs.193115 // LRRCC1 // 85444 // leucine rich repeat and coiled-coil centrosomal protein 1
0.01585	EXON	rs117623302	7	7q11.21	T	C	GENO	30/165/363	52/471/1179	0.01952	0.02234	0.01952	20/100/228	28/217/580	0.0972	0.09696	0.0972	ENST00000409132 // exon // 0 // --- // --- // --- // --- /// NM_001130022 // upstream // 7091 // Hs.520886 // ZNF680 // 340252 // zinc finger protein 680 /// NR_077227 // upstream // 4477 // --- // --- // --- // ---
0.01109	EXON	rs117652210	17	17q12	T	C	GENO	1/40/519	12/187/1510	NA	0.009432	0.009432	1/21/327	5/101/723	NA	0.002697	0.002697	ENST00000262325 // synon // 0 // Hs.514819 // AP2B1 // 163 // adaptor-related protein complex 2, beta 1 subunit /// ENST00000312678 // synon // 0 // Hs.514819 // AP2B1 // 163 // adaptor-related protein complex 2, beta 1 subunit /// ENST00000537622 // synon // 0 // Hs.514819 // AP2B1 // 163 // adaptor-related protein complex 2, beta 1 subunit /// ENST00000538556 // synon // 0 // Hs.514819 // AP2B1…
0.0378	EXON	rs1178127	7	7p21.1	A	G	GENO	120/260/180	301/892/508	0.03239	0.03144	0.03239	73/163/113	143/442/243	0.09761	0.09669	0.09761	ENST00000401921 // synon // 0 // Hs.196054 // HDAC9 // 9734 // histone deacetylase 9 /// ENST00000406451 // synon // 0 // Hs.196054 // HDAC9 // 9734 // histone deacetylase 9 /// ENST00000432645 // synon // 0 // Hs.196054 // HDAC9 // 9734 // histone deacetylase 9 /// ENST00000441542 // synon // 0 // Hs.196054 // HDAC9 // 9734 // histone deacetylase 9 /// ENST00000461159 // exon // 0 // Hs.196054 /…
0.008959	UTR3	rs11782216	8	8q13.3	T	C	GENO	81/284/194	219/765/722	0.006279	0.005901	0.006279	49/174/125	104/375/348	0.1443	0.1429	0.1443	ENST00000523987 // UTR-3 // 0 // Hs.606996 // --- // --- // Transcribed locus /// NM_000503 // upstream // 42369 // Hs.491997 // EYA1 // 2138 // eyes absent homolog 1 (Drosophila) /// NM_005098 // downstream // 436941 // Hs.442619 // MSC // 9242 // musculin
0.0004934	UTR3	rs117879283	5	5q33.3	A	C	GENO	18/89/449	16/289/1401	0.000535	0.001285	0.000535	14/45/286	8/135/684	0.0008697	0.001529	0.0008697	ENST00000435422 // UTR-3 // 0 // Hs.387207 // SGCD // 6444 // sarcoglycan, delta (35kDa dystrophin-associated glycoprotein) /// NM_000337 // UTR-3 // 0 // Hs.387207 // SGCD // 6444 // sarcoglycan, delta (35kDa dystrophin-associated glycoprotein) /// NM_001128209 // UTR-3 // 0 // Hs.387207 // SGCD // 6444 // sarcoglycan, delta (35kDa dystrophin-associated glycoprotein)
0.03485	UTR3	rs11798	7	7p21.1	C	T	GENO	58/220/281	101/486/741	0.03679	0.0366	0.03679	34/139/175	47/210/371	0.02801	0.02816	0.02801	ENST00000310398 // UTR-3 // 0 // Hs.100686 // AGR3 // 155465 // anterior gradient 3 homolog (Xenopus laevis) /// NM_176813 // UTR-3 // 0 // Hs.100686 // AGR3 // 155465 // anterior gradient 3 homolog (Xenopus laevis)
0.03121	EXON	rs11852675	15	15q23	C	A	GENO	0/75/484	14/268/1427	NA	0.0287	0.0287	0/48/300	4/129/696	NA	0.3937	0.3937	ENST00000260363 // synon // 0 // Hs.270845 // KIF23 // 9493 // kinesin family member 23 /// ENST00000352331 // synon // 0 // Hs.270845 // KIF23 // 9493 // kinesin family member 23 /// ENST00000395392 // synon // 0 // Hs.270845 // KIF23 // 9493 // kinesin family member 23 /// ENST00000537891 // synon // 0 // Hs.270845 // KIF23 // 9493 // kinesin family member 23 /// ENST00000558346 // UTR-3 // 0 /…
0.007188	EXON	rs11869679	17	17p11.2	A	G	GENO	25/207/327	66/512/1126	0.004978	0.005163	0.004978	14/133/202	37/250/540	0.03113	0.03302	0.03113	ENST00000437646 // exon // 0 // Hs.255966 // --- // --- // Transcribed locus /// NM_007148 // downstream // 6952 // Hs.189482 // RNF112 // 7732 // ring finger protein 112 /// NM_018242 // upstream // 109626 // Hs.232054 // SLC47A1 // 55244 // solute carrier family 47, member 1
0.05434	EXON	rs11883054	19	19p13.2	G	T	GENO	131/285/140	365/819/523	0.04739	0.04482	0.04739	77/184/85	173/399/257	0.08428	0.08219	0.08428	ENST00000495140 // exon // 0 // Hs.655363 // C3P1 // 388503 // complement component 3 precursor pseudogene /// ENST00000497718 // exon // 0 // Hs.655363 // C3P1 // 388503 // complement component 3 precursor pseudogene /// NR_027300 // exon // 0 // --- // C3P1 // 388503 // complement component 3 precursor pseudogene
0.05938	EXON	rs11887	X	Xq28	T	C	GENO	23/112/133	46/314/488	0.03354	0.03348	0.03354	14/76/79	17/103/171	0.04272	0.04503	0.04272	ENST00000286428 // UTR-3 // 0 // Hs.436803 // VBP1 // 7411 // von Hippel-Lindau binding protein 1 /// ENST00000459836 // exon // 0 // Hs.436803 // VBP1 // 7411 // von Hippel-Lindau binding protein 1 /// NM_003372 // UTR-3 // 0 // Hs.436803 // VBP1 // 7411 // von Hippel-Lindau binding protein 1
0.01548	UTR3	rs1188952	1	1p22.2	A	G	GENO	16/141/390	32/423/847	0.01611	0.01412	0.01611	9/96/235	14/199/401	0.4002	0.4023	0.4002	ENST00000337393 // UTR-3 // 0 // Hs.173001 // ZNF644 // 84146 // zinc finger protein 644 /// ENST00000347275 // UTR-3 // 0 // Hs.173001 // ZNF644 // 84146 // zinc finger protein 644 /// ENST00000370440 // UTR-3 // 0 // Hs.173001 // ZNF644 // 84146 // zinc finger protein 644 /// NM_016620 // UTR-3 // 0 // Hs.173001 // ZNF644 // 84146 // zinc finger protein 644 /// NM_032186 // UTR-3 // 0 // Hs.173…
0.0406	UTR3	rs11954534	5	5q22.1	T	C	GENO	7/72/481	6/206/1493	0.04359	0.05192	0.04359	6/48/295	2/97/727	NA	0.01301	0.01301	ENST00000506538 // UTR-3 // 0 // Hs.533237 // WDR36 // 134430 // WD repeat domain 36 /// NM_139281 // UTR-3 // 0 // Hs.533237 // WDR36 // 134430 // WD repeat domain 36
0.03439	EXON	rs11983033	7	7q11.21	T	C	GENO	5/163/392	33/417/1257	0.02877	0.02922	0.02877	1/105/243	16/194/618	NA	0.005889	0.005889	ENST00000307355 // UTR-5 // 0 // Hs.184080 // ZNF138 // 7697 // zinc finger protein 138 /// ENST00000359735 // UTR-5 // 0 // Hs.184080 // ZNF138 // 7697 // zinc finger protein 138 /// ENST00000430838 // exon // 0 // Hs.184080 // ZNF138 // 7697 // zinc finger protein 138 /// ENST00000437743 // UTR-5 // 0 // Hs.184080 // ZNF138 // 7697 // zinc finger protein 138 /// ENST00000440155 // UTR-5 // 0 //…
0.04385	UTR3	rs12021598	1	1q43	G	C	GENO	30/160/370	58/554/1098	0.04092	0.04399	0.04092	19/100/230	22/276/532	0.02642	0.03022	0.02642	ENST00000255380 // UTR-3 // 0 // Hs.7138 // CHRM3 // 1131 // cholinergic receptor, muscarinic 3 /// NM_000740 // downstream // 4529 // Hs.7138 // CHRM3 // 1131 // cholinergic receptor, muscarinic 3 /// NR_036695 // upstream // 93578 // --- // RPS7P5 // 645884 // ribosomal protein S7 pseudogene 5
0.02814	UTR3	rs12030972	1	1p12	A	G	GENO	129/300/131	340/867/491	0.02993	0.02886	0.02993	80/188/81	167/419/239	0.1181	0.1155	0.1181	ENST00000235521 // UTR-3 // 0 // Hs.523506 // WARS2 // 10352 // tryptophanyl tRNA synthetase 2, mitochondrial /// ENST00000369426 // UTR-3 // 0 // Hs.523506 // WARS2 // 10352 // tryptophanyl tRNA synthetase 2, mitochondrial /// NM_015836 // UTR-3 // 0 // Hs.523506 // WARS2 // 10352 // tryptophanyl tRNA synthetase 2, mitochondrial /// NM_201263 // UTR-3 // 0 // Hs.523506 // WARS2 // 10352 // trypt…
0.05013	UTR3	rs12033257	1	1p13.2	A	G	GENO	63/236/259	140/701/863	0.04787	0.04966	0.04787	41/142/164	75/343/410	0.3408	0.342	0.3408	ENST00000302127 // UTR-3 // 0 // Hs.666367 // KCND3 // 3752 // potassium voltage-gated channel, Shal-related subfamily, member 3 /// ENST00000315987 // UTR-3 // 0 // Hs.666367 // KCND3 // 3752 // potassium voltage-gated channel, Shal-related subfamily, member 3 /// ENST00000369697 // UTR-3 // 0 // Hs.666367 // KCND3 // 3752 // potassium voltage-gated channel, Shal-related subfamily, member 3 /// …
0.02042	EXON	rs1203884	20	20p11.21	G	A	GENO	15/208/337	80/553/1077	0.02391	0.02282	0.02391	9/130/210	33/276/521	0.2524	0.2635	0.2524	ENST00000564492 // exon // 0 // --- // LINC00261 // 140828 // long intergenic non-protein coding RNA 261 /// NR_001558 // exon // 0 // --- // LINC00261 // 140828 // long intergenic non-protein coding RNA 261
0.07259	EXON	rs12048517	1	1q24.2	G	A	GENO	34/239/287	135/637/935	0.04934	0.05157	0.04934	24/149/176	60/311/459	0.2413	0.245	0.2413	ENST00000367848 // synon // 0 // Hs.320892 // ADCY10 // 55811 // adenylate cyclase 10 (soluble) /// ENST00000367851 // synon // 0 // Hs.320892 // ADCY10 // 55811 // adenylate cyclase 10 (soluble) /// ENST00000485964 // exon // 0 // Hs.320892 // ADCY10 // 55811 // adenylate cyclase 10 (soluble) /// ENST00000545172 // synon // 0 // Hs.320892 // ADCY10 // 55811 // adenylate cyclase 10 (soluble) /// …
0.04657	EXON	rs12056531	8	8q24.13	C	G	GENO	18/159/382	30/446/1233	0.04984	0.05143	0.04984	11/97/240	12/233/585	0.1512	0.1615	0.1512	ENST00000559049 // exon // 0 // Hs.521794 // --- // --- // Transcribed locus /// NM_014943 // downstream // 2556 // Hs.740370 // ZHX2 // 22882 // zinc fingers and homeoboxes 2 /// NM_024295 // downstream // 36093 // Hs.241576 // DERL1 // 79139 // derlin 1
0.06223	EXON	rs12065422	1	1p22.3	C	G	GENO	111/271/178	290/783/636	0.04954	0.04807	0.04954	70/169/110	143/376/310	0.1388	0.1371	0.1388	ENST00000294661 // exon // 0 // Hs.26226 // C1orf52 // 148423 // chromosome 1 open reading frame 52 /// NM_198077 // UTR-3 // 0 // Hs.26226 // C1orf52 // 148423 // chromosome 1 open reading frame 52 /// NR_024113 // exon // 0 // --- // C1orf52 // 148423 // chromosome 1 open reading frame 52
0.00451	UTR3	rs12082	19	19p13.12	T	C	GENO	13/89/458	10/281/1418	0.001752	0.003942	0.001752	7/53/289	3/131/695	NA	0.02728	0.02728	ENST00000263388 // UTR-3 // 0 // Hs.8546 // NOTCH3 // 4854 // notch 3 /// NM_000435 // UTR-3 // 0 // Hs.8546 // NOTCH3 // 4854 // notch 3
0.009177	UTR3	rs12125947	1	1p22.2	C	T	GENO	4/56/499	8/253/1438	NA	0.008155	0.008155	2/35/312	6/118/699	NA	0.1193	0.1193	ENST00000234626 // UTR-3 // 0 // Hs.533573 // CDC7 // 8317 // cell division cycle 7 homolog (S. cerevisiae) /// ENST00000428239 // UTR-3 // 0 // Hs.533573 // CDC7 // 8317 // cell division cycle 7 homolog (S. cerevisiae) /// NM_001134419 // UTR-3 // 0 // Hs.533573 // CDC7 // 8317 // cell division cycle 7 homolog (S. cerevisiae) /// NM_001134420 // UTR-3 // 0 // Hs.533573 // CDC7 // 8317 // cell di…
0.03846	EXON	rs12221514	11	11p14.3	G	T	GENO	100/237/221	251/822/630	0.03845	0.03781	0.03845	66/142/140	115/399/315	0.02583	0.02675	0.02583	ENST00000474589 // exon // 0 // --- // --- // --- // --- /// NM_001195637 // upstream // 660610 // Hs.555029 // LOC100500938 // 100500938 // uncharacterized LOC100500938 /// NM_001252008 // upstream // 975934 // Hs.144138 // LUZP2 // 338645 // leucine zipper protein 2
0.03244	EXON	rs12309	17	17q21.1	T	C	GENO	117/255/187	283/868/559	0.03156	0.03245	0.03156	70/157/121	133/417/280	0.151	0.1514	0.151	ENST00000356271 // UTR-3 // 0 // Hs.462983 // MED24 // 9862 // mediator complex subunit 24 /// ENST00000394126 // UTR-3 // 0 // Hs.462983 // MED24 // 9862 // mediator complex subunit 24 /// ENST00000394127 // UTR-3 // 0 // Hs.462983 // MED24 // 9862 // mediator complex subunit 24 /// ENST00000394128 // UTR-3 // 0 // Hs.462983 // MED24 // 9862 // mediator complex subunit 24 /// ENST00000431269 // …
0.00608	UTR3	rs12310799	12	12q21.1	G	A	GENO	97/268/194	218/805/684	0.008473	0.009194	0.008473	66/169/113	99/395/335	0.001724	0.001978	0.001724	ENST00000261263 // UTR-3 // 0 // Hs.524590 // RAB21 // 23011 // RAB21, member RAS oncogene family /// NM_001146213 // upstream // 52181 // Hs.284630 // TBC1D15 // 64786 // TBC1 domain family, member 15 /// NM_014999 // downstream // 156 // Hs.524590 // RAB21 // 23011 // RAB21, member RAS oncogene family
0.02007	UTR3	rs12335	9	9q34.2	G	A	GENO	69/284/207	202/760/740	0.02132	0.02107	0.02132	41/174/134	99/392/338	0.7076	0.7073	0.7076	ENST00000372022 // UTR-3 // 0 // Hs.274430 // SURF6 // 6838 // surfeit 6 /// NM_006753 // UTR-3 // 0 // Hs.274430 // SURF6 // 6838 // surfeit 6
0.03886	UTR3	rs12353767	X	Xq27.3	C	T	GENO	12/96/160	31/239/578	0.03844	0.03631	0.03844	10/58/101	10/82/199	0.1316	0.1325	0.1316	ENST00000381779 // UTR-3 // 0 // Hs.272284 // SLITRK4 // 139065 // SLIT and NTRK-like family, member 4 /// NM_001184749 // UTR-3 // 0 // Hs.272284 // SLITRK4 // 139065 // SLIT and NTRK-like family, member 4 /// NM_001184750 // UTR-3 // 0 // Hs.272284 // SLITRK4 // 139065 // SLIT and NTRK-like family, member 4 /// NM_173078 // UTR-3 // 0 // Hs.272284 // SLITRK4 // 139065 // SLIT and NTRK-like fami…
0.04165	UTR3	rs12360706	11	11p13	A	G	GENO	10/148/402	42/367/1299	0.0409	0.0437	0.0409	4/81/264	21/188/621	NA	0.3467	0.3467	ENST00000278379 // UTR-3 // 0 // Hs.502338 // SLC1A2 // 6506 // solute carrier family 1 (glial high affinity glutamate transporter), member 2 /// ENST00000395750 // UTR-3 // 0 // Hs.502338 // SLC1A2 // 6506 // solute carrier family 1 (glial high affinity glutamate transporter), member 2 /// ENST00000395753 // UTR-3 // 0 // Hs.502338 // SLC1A2 // 6506 // solute carrier family 1 (glial high affinit…
0.006999	UTR3	rs12406539	1	1q21.3	A	G	GENO	125/244/190	283/824/600	0.007112	0.007951	0.007112	79/143/126	143/409/277	0.01857	0.01831	0.01857	ENST00000368764 // UTR-3 // 0 // Hs.516439 // IVL // 3713 // involucrin /// ENST00000392667 // UTR-3 // 0 // Hs.516439 // IVL // 3713 // involucrin /// NM_005547 // UTR-3 // 0 // Hs.516439 // IVL // 3713 // involucrin
0.02196	EXON	rs12412945	10	10q21.1	T	C	GENO	39/161/358	94/597/1019	0.02166	0.01991	0.02166	18/104/226	39/288/503	0.277	0.2693	0.277	ENST00000442866 // exon // 0 // --- // --- // --- // --- /// NM_000242 // upstream // 266647 // Hs.499674 // MBL2 // 4153 // mannose-binding lectin (protein C) 2, soluble /// NM_001142771 // downstream // 764426 // Hs.280209 // PCDH15 // 65217 // protocadherin-related 15
0.03498	UTR3	rs12417049	11	11p15.4	C	T	GENO	38/223/298	94/598/1016	0.03416	0.03272	0.03416	26/137/186	42/300/488	0.1123	0.1103	0.1123	ENST00000311352 // UTR-3 // 0 // Hs.553570 // OR52W1 // 120787 // olfactory receptor, family 52, subfamily W, member 1 /// NM_001005178 // downstream // 11 // Hs.553570 // OR52W1 // 120787 // olfactory receptor, family 52, subfamily W, member 1 /// NM_173525 // upstream // 5371 // Hs.278221 // C11orf42 // 160298 // chromosome 11 open reading frame 42
0.03294	EXON	rs12432431	14	14q23.3	T	C	GENO	58/271/230	195/720/793	0.03225	0.0331	0.03225	41/164/143	94/366/369	0.5535	0.5483	0.5535	ENST00000557194 // exon // 0 // --- // --- // --- // --- /// NR_024339 // upstream // 585422 // --- // LINC00238 // 440184 // long intergenic non-protein coding RNA 238 /// NR_038170 // downstream // 156848 // --- // FUT8 // 2530 // fucosyltransferase 8 (alpha (1,6) fucosyltransferase)
0.03096	UTR3	rs12455210	18	18q21.31	A	G	GENO	156/251/153	410/873/424	0.03163	0.03092	0.03163	91/159/99	216/410/203	0.3304	0.3274	0.3304	ENST00000262095 // UTR-3 // 0 // Hs.194725 // ONECUT2 // 9480 // one cut homeobox 2 /// ENST00000491143 // UTR-3 // 0 // Hs.194725 // ONECUT2 // 9480 // one cut homeobox 2 /// NM_004852 // UTR-3 // 0 // Hs.194725 // ONECUT2 // 9480 // one cut homeobox 2
0.05141	UTR3	rs12456284	18	18q21.2	G	A	GENO	74/244/242	214/848/645	0.03702	0.03644	0.03702	44/156/149	88/407/333	0.3256	0.3198	0.3256	ENST00000342988 // UTR-3 // 0 // Hs.75862 // SMAD4 // 4089 // SMAD family member 4 /// ENST00000398417 // UTR-3 // 0 // Hs.75862 // SMAD4 // 4089 // SMAD family member 4 /// NM_005359 // UTR-3 // 0 // Hs.75862 // SMAD4 // 4089 // SMAD family member 4
0.0312	EXON	rs12520516	5	5q33.1	A	G	GENO	38/182/339	71/593/1045	0.03497	0.0403	0.03497	31/103/214	29/293/507	0.0002636	0.0004613	0.0002636	ENST00000335230 // missense // 0 // Hs.720893 // SLC36A3 // 285641 // solute carrier family 36 (proton/amino acid symporter), member 3 /// ENST00000377713 // missense // 0 // Hs.720893 // SLC36A3 // 285641 // solute carrier family 36 (proton/amino acid symporter), member 3 /// ENST00000423071 // exon // 0 // Hs.720893 // SLC36A3 // 285641 // solute carrier family 36 (proton/amino acid symporter),…
0.0183	UTR3	rs12531501	7	7q31.1	T	C	GENO	2/27/531	5/133/1571	NA	0.0409	0.0409	2/17/330	1/69/759	NA	0.03581	0.03581	ENST00000312849 // UTR-3 // 0 // Hs.396189 // C7orf53 // 286006 // chromosome 7 open reading frame 53 /// NM_001134468 // UTR-3 // 0 // Hs.396189 // C7orf53 // 286006 // chromosome 7 open reading frame 53 /// NM_182597 // UTR-3 // 0 // Hs.396189 // C7orf53 // 286006 // chromosome 7 open reading frame 53
0.06669	EXON	rs12533889	7	7q36.1	G	T	GENO	2/107/449	12/255/1436	NA	0.04815	0.04815	2/69/276	6/123/698	NA	0.08838	0.08838	ENST00000568729 // exon // 0 // Hs.620721 // --- // --- // Transcribed locus /// NM_015694 // downstream // 6764 // Hs.38512 // ZNF777 // 27153 // zinc finger protein 777 /// NR_036573 // downstream // 127287 // --- // LOC155060 // 155060 // AI894139 pseudogene
0.01165	UTR3	rs12565238	1	1p35.3	T	C	GENO	47/186/327	113/676/914	0.01656	0.01535	0.01656	22/115/212	48/333/445	0.059	0.05787	0.059	ENST00000373871 // UTR-3 // 0 // Hs.185774 // EYA3 // 2140 // eyes absent homolog 3 (Drosophila) /// ENST00000436342 // UTR-3 // 0 // Hs.185774 // EYA3 // 2140 // eyes absent homolog 3 (Drosophila) /// NM_001990 // UTR-3 // 0 // Hs.185774 // EYA3 // 2140 // eyes absent homolog 3 (Drosophila)
0.02854	UTR3	rs1256946	1	1q32.1	T	C	GENO	109/280/169	396/881/433	0.03807	0.03892	0.03807	63/180/104	216/405/209	0.01128	0.009968	0.01128	ENST00000361379 // UTR-3 // 0 // Hs.320890 // TNNI1 // 7135 // troponin I type 1 (skeletal, slow) /// NM_003281 // UTR-3 // 0 // Hs.320890 // TNNI1 // 7135 // troponin I type 1 (skeletal, slow)
0.01095	EXON	rs12572897	10	10q23.33	A	G	GENO	41/189/329	138/687/882	0.0118	0.01176	0.0118	23/117/209	64/345/419	0.01397	0.01409	0.01397	ENST00000371350 // missense // 0 // Hs.74899 // NOC3L // 64318 // nucleolar complex associated 3 homolog (S. cerevisiae) /// ENST00000371361 // missense // 0 // Hs.74899 // NOC3L // 64318 // nucleolar complex associated 3 homolog (S. cerevisiae) /// ENST00000463649 // exon // 0 // Hs.74899 // NOC3L // 64318 // nucleolar complex associated 3 homolog (S. cerevisiae) /// NM_022451 // missense // 0 /…
0.01346	EXON	rs12573221	10	10q24.32	C	A	GENO	4/54/502	0/136/1148	NA	0.01325	0.01325	4/37/308	0/65/567	NA	0.03054	0.03054	ENST00000343289 // UTR-3 // 0 // Hs.97439 // NT5C2 // 22978 // 5'-nucleotidase, cytosolic II /// ENST00000369857 // exon // 0 // Hs.97439 // NT5C2 // 22978 // 5'-nucleotidase, cytosolic II /// ENST00000404739 // UTR-3 // 0 // Hs.97439 // NT5C2 // 22978 // 5'-nucleotidase, cytosolic II /// NM_001134373 // UTR-3 // 0 // Hs.97439 // NT5C2 // 22978 // 5'-nucleotidase, cytosolic II /// NM_012229 // UT…
0.01717	EXON	rs12581184	12	12q23.1	A	C	GENO	4/84/464	0/198/1058	NA	0.01694	0.01694	3/54/286	0/104/512	NA	0.07745	0.07745	ENST00000342887 // exon // 0 // Hs.436197 // C12orf63 // 374467 // chromosome 12 open reading frame 63 /// ENST00000524981 // missense // 0 // Hs.436197 // C12orf63 // 374467 // chromosome 12 open reading frame 63 /// NM_001135177 // upstream // 143068 // Hs.740471 // NEDD1 // 121441 // neural precursor cell expressed, developmentally down-regulated 1 /// NM_002595 // upstream // 363567 // Hs.506…
0.0004083	EXON	rs12605895	18	18p11.22	T	C	GENO	8/182/370	67/445/1195	0.000502	0.0003419	0.000502	2/113/234	36/209/582	NA	0.0001148	0.0001148	ENST00000577697 // exon // 0 // --- // --- // --- // --- /// NM_001098529 // downstream // 839 // Hs.98712 // TXNDC2 // 84203 // thioredoxin domain containing 2 (spermatozoa) /// NM_194434 // upstream // 24960 // Hs.165195 // VAPA // 9218 // VAMP (vesicle-associated membrane protein)-associated protein A, 33kDa
0.02885	EXON	rs12658637	5	5q11.2	T	C	GENO	10/90/458	12/321/1374	0.03133	0.0353	0.03133	4/54/289	4/149/675	NA	0.2718	0.2718	ENST00000514668 // exon // 0 // --- // --- // --- // --- /// NM_022913 // upstream // 52759 // Hs.444279 // GPBP1 // 65056 // GC-rich promoter binding protein 1 /// NM_152622 // upstream // 169062 // Hs.657594 // MIER3 // 166968 // mesoderm induction early response 1, family member 3
0.005344	EXON	rs12663075	6	6p21.33	A	C	GENO	0/59/500	24/181/1487	NA	0.004916	0.004916	0/36/313	10/92/718	NA	0.08612	0.08612	ENST00000539514 // exon // 0 // --- // --- // --- // --- /// NM_002117 // upstream // 29343 // Hs.654404 // HLA-C // 3107 // major histocompatibility complex, class I, C /// NM_005514 // downstream // 52393 // Hs.77961 // HLA-B // 3106 // major histocompatibility complex, class I, B
0.04603	EXON	rs12686163	9	9q33.1	A	G	GENO	19/199/340	71/515/1120	0.04844	0.05086	0.04844	12/136/200	36/257/535	0.02695	0.02839	0.02695	ENST00000450938 // exon // 0 // Hs.382317 // --- // --- // CDNA clone IMAGE:3922312 /// NM_014010 // upstream // 240572 // Hs.601562 // ASTN2 // 23245 // astrotactin 2 /// NM_138554 // upstream // 48564 // Hs.174312 // TLR4 // 7099 // toll-like receptor 4
0.0245	EXON	rs12694	12	12q21.33	C	T	GENO	89/309/162	336/836/537	0.02567	0.02608	0.02567	58/189/102	156/423/251	0.5468	0.5593	0.5468	ENST00000256015 // UTR-5 // 0 // Hs.255935 // BTG1 // 694 // B-cell translocation gene 1, anti-proliferative /// ENST00000501008 // exon // 0 // Hs.634664 // --- // --- // Transcribed locus, moderately similar to XP_003364370.1 PREDICTED: protein BTG1-like [Equus caballus] /// NM_001731 // UTR-5 // 0 // Hs.255935 // BTG1 // 694 // B-cell translocation gene 1, anti-proliferative
0.01892	UTR3	rs12779658	10	10p13	C	T	GENO	65/220/275	134/672/898	0.02053	0.02298	0.02053	38/144/167	81/323/425	0.5486	0.5358	0.5486	ENST00000378694 // UTR-3 // 0 // Hs.198363 // MCM10 // 55388 // minichromosome maintenance complex component 10 /// ENST00000378714 // UTR-3 // 0 // Hs.198363 // MCM10 // 55388 // minichromosome maintenance complex component 10 /// NM_018518 // UTR-3 // 0 // Hs.198363 // MCM10 // 55388 // minichromosome maintenance complex component 10 /// NM_182751 // UTR-3 // 0 // Hs.198363 // MCM10 // 55388 //…
0.01071	UTR3	rs1281411	1	1q25.2	C	A	GENO	50/175/317	26/179/238	0.01105	0.0111	0.01105	26/117/195	12/76/122	0.6618	0.6846	0.6618	ENST00000367612 // UTR-3 // 0 // Hs.571797 // TOR1AIP2 // 163590 // torsin A interacting protein 2 /// NM_001199260 // UTR-3 // 0 // Hs.571797 // TOR1AIP2 // 163590 // torsin A interacting protein 2 /// NM_145034 // UTR-3 // 0 // Hs.571797 // TOR1AIP2 // 163590 // torsin A interacting protein 2
0.03501	EXON	rs12878052	14	14q11.2	C	T	GENO	42/184/334	116/662/926	0.03941	0.03761	0.03941	25/126/198	66/325/437	0.4597	0.4669	0.4597	ENST00000553568 // exon // 0 // Hs.556125 // --- // --- // Transcribed locus, strongly similar to XP_001143315.1 PREDICTED: hypothetical protein LOC740988 [Pan troglodytes] /// ENST00000555016 // exon // 0 // Hs.556125 // --- // --- // Transcribed locus, strongly similar to XP_001143315.1 PREDICTED: hypothetical protein LOC740988 [Pan troglodytes] /// NM_001109997 // upstream // 3059 // Hs.556014…
0.003821	EXON	rs12882996	14	14q22.3	C	A	GENO	141/249/168	403/889/416	0.005228	0.005292	0.005228	96/147/105	182/453/194	0.0005232	0.0004979	0.0005232	ENST00000569625 // exon // 0 // Hs.58013 // --- // --- // Full length insert cDNA clone ZD45F06 /// NM_021255 // upstream // 202364 // Hs.657926 // PELI2 // 57161 // pellino E3 ubiquitin protein ligase family member 2 /// NR_026796 // upstream // 119337 // --- // LINC00520 // 645687 // long intergenic non-protein coding RNA 520
0.00637	UTR5	rs12893562	14	14q22.3	C	T	GENO	110/300/150	321/811/573	0.009133	0.008585	0.009133	67/186/96	166/389/272	0.1146	0.1167	0.1146	ENST00000556810 // UTR-5 // 0 // Hs.497253 // C14orf101 // 54916 // chromosome 14 open reading frame 101 /// NM_017799 // upstream // 88264 // Hs.497253 // C14orf101 // 54916 // chromosome 14 open reading frame 101 /// NM_021255 // downstream // 190216 // Hs.657926 // PELI2 // 57161 // pellino E3 ubiquitin protein ligase family member 2
0.02519	EXON	rs12905127	15	15q26.2	T	C	GENO	8/116/436	15/277/1414	0.02433	0.02224	0.02433	4/68/277	6/134/688	NA	0.2402	0.2402	ENST00000556053 // exon // 0 // Hs.652702 // LOC145820 // 145820 // uncharacterized LOC145820 /// NR_027132 // exon // 0 // --- // LOC145820 // 145820 // uncharacterized LOC145820 /// NR_027133 // exon // 0 // --- // LOC145820 // 145820 // uncharacterized LOC145820
0.001102	EXON	rs12912270	15	15q15.1	A	G	GENO	11/120/429	14/277/1417	0.001088	0.001189	0.001088	6/74/269	7/151/671	0.191	0.1854	0.191	ENST00000567002 // exon // 0 // Hs.398069 // --- // --- // CDNA clone IMAGE:5284619 /// NM_001142761 // upstream // 7036 // Hs.525796 // C15orf23 // 90417 // chromosome 15 open reading frame 23 /// NM_033510 // downstream // 4630 // Hs.355645 // DISP2 // 85455 // dispatched homolog 2 (Drosophila)
0.006955	EXON	rs12936673	17	17q21.33	A	C	GENO	8/79/472	12/329/1367	0.007836	0.006235	0.007836	4/43/301	6/155/669	NA	0.01788	0.01788	ENST00000441895 // exon // 0 // Hs.626751 // FLJ42842 // 440446 // uncharacterized FLJ42842 /// NM_016001 // downstream // 44601 // Hs.709327 // UTP18 // 51096 // UTP18 small subunit (SSU) processome component homolog (yeast) /// NM_020178 // downstream // 287781 // Hs.463466 // CA10 // 56934 // carbonic anhydrase X
0.006276	EXON	rs12946781	17	17p12	T	G	GENO	6/91/461	1/229/1048	NA	0.006893	0.006893	3/49/296	0/109/519	NA	0.02746	0.02746	ENST00000379640 // exon // 0 // Hs.446616 // FLJ45831 // 400576 // Uncharacterized FLJ45831 /// NM_006041 // downstream // 421513 // Hs.48384 // HS3ST3B1 // 9953 // heparan sulfate (glucosamine) 3-O-sulfotransferase 3B1 /// NR_033371 // upstream // 263287 // --- // CDRT7 // 94150 // CMT1A duplicated region transcript 7 (non-protein coding)
0.01351	EXON	rs12952612	17	17q25.3	T	C	GENO	113/240/206	268/838/598	0.012	0.01242	0.012	63/147/138	117/417/294	0.02954	0.02857	0.02954	ENST00000397545 // synon // 0 // Hs.202542 // CCDC40 // 55036 // coiled-coil domain containing 40 /// ENST00000572253 // exon // 0 // Hs.202542 // CCDC40 // 55036 // coiled-coil domain containing 40 /// ENST00000574799 // exon // 0 // Hs.202542 // CCDC40 // 55036 // coiled-coil domain containing 40 /// NM_017950 // synon // 0 // Hs.202542 // CCDC40 // 55036 // coiled-coil domain containing 40
0.004892	EXON	rs130068	6	6p21.33	A	G	GENO	45/197/309	73/355/383	0.005162	0.005062	0.005162	32/112/199	42/178/184	0.002407	0.002391	0.002407	ENST00000376266 // missense // 0 // Hs.485075 // CCHCR1 // 54535 // coiled-coil alpha-helical rod protein 1 /// ENST00000396263 // missense // 0 // Hs.485075 // CCHCR1 // 54535 // coiled-coil alpha-helical rod protein 1 /// ENST00000396268 // missense // 0 // Hs.485075 // CCHCR1 // 54535 // coiled-coil alpha-helical rod protein 1 /// ENST00000451521 // missense // 0 // Hs.485075 // CCHCR1 // 5453…
0.04783	EXON	rs13045508	20	20p12.1	A	G	GENO	70/278/211	225/749/735	0.04566	0.04619	0.04566	43/167/139	114/365/351	0.4619	0.4712	0.4619	ENST00000456265 // exon // 0 // Hs.548761 // --- // --- // CDNA clone IMAGE:5266579 /// NM_014962 // downstream // 998225 // Hs.709366 // BTBD3 // 22903 // BTB (POZ) domain containing 3 /// NM_018327 // upstream // 84159 // Hs.425023 // SPTLC3 // 55304 // serine palmitoyltransferase, long chain base subunit 3
0.003891	EXON	rs13057610	22	22q11.21	C	T	GENO	80/279/201	200/765/742	0.005614	0.005183	0.005614	53/174/122	98/369/363	0.0154	0.01464	0.0154	ENST00000443243 // exon // 0 // Hs.589947 // FLJ41941 // 100192420 // uncharacterized LOC100192420 /// NR_024417 // exon // 0 // --- // FLJ41941 // 100192420 // uncharacterized LOC100192420
0.0007298	EXON	rs1316275	1	1q23.2	G	A	GENO	6/87/467	10/395/1302	0.0004066	0.0002088	0.0004066	5/57/287	5/194/629	0.01097	0.007511	0.01097	ENST00000361509 // UTR-5 // 0 // Hs.591472 // IGSF9 // 57549 // immunoglobulin superfamily, member 9 /// ENST00000368094 // UTR-5 // 0 // Hs.591472 // IGSF9 // 57549 // immunoglobulin superfamily, member 9 /// ENST00000476102 // exon // 0 // Hs.591472 // IGSF9 // 57549 // immunoglobulin superfamily, member 9 /// NM_001135050 // UTR-5 // 0 // Hs.591472 // IGSF9 // 57549 // immunoglobulin superfami…
0.006806	UTR5	rs1324694	10	10q24.31	T	C	GENO	1/115/443	26/296/1386	NA	0.005829	0.005829	1/81/266	17/134/678	NA	0.00133	0.00133	ENST00000421367 // UTR-5 // 0 // Hs.150087 // ERLIN1 // 10613 // ER lipid raft associated 1 /// NM_001100626 // upstream // 631 // Hs.150087 // ERLIN1 // 10613 // ER lipid raft associated 1 /// NM_001278 // downstream // 1679 // Hs.198998 // CHUK // 1147 // conserved helix-loop-helix ubiquitous kinase
0.05294	UTR3	rs13286867	9	9q21.2	A	C	GENO	5/98/456	12/226/1466	0.03793	0.04112	0.03793	4/56/288	8/99/721	NA	0.1363	0.1363	ENST00000360280 // UTR-3 // 0 // Hs.459790 // VPS13A // 23230 // vacuolar protein sorting 13 homolog A (S. cerevisiae) /// ENST00000376636 // UTR-3 // 0 // Hs.459790 // VPS13A // 23230 // vacuolar protein sorting 13 homolog A (S. cerevisiae) /// ENST00000376646 // UTR-3 // 0 // Hs.459790 // VPS13A // 23230 // vacuolar protein sorting 13 homolog A (S. cerevisiae) /// NM_001018037 // UTR-3 // 0 // …
0.000653	UTR3	rs13289	5	5p13.2	C	G	GENO	43/275/242	162/680/863	0.0006148	0.0006817	0.0006148	21/171/157	69/333/425	0.01712	0.01822	0.01712	ENST00000335606 // UTR-3 // 0 // Hs.508343 // AMACR // 23600 // alpha-methylacyl-CoA racemase /// NM_001012509 // upstream // 1629 // Hs.278962 // SLC45A2 // 51151 // solute carrier family 45, member 2 /// NM_001167595 // downstream // 682 // Hs.508343 // AMACR // 23600 // alpha-methylacyl-CoA racemase
0.02612	UTR3	rs1336472	1	1p31.3	G	A	GENO	52/279/228	183/739/786	0.02321	0.02439	0.02321	34/166/148	83/363/383	0.4534	0.4498	0.4534	ENST00000327299 // UTR-3 // 0 // Hs.10862 // AK4 // 205 // adenylate kinase 4 /// ENST00000395334 // UTR-3 // 0 // Hs.10862 // AK4 // 205 // adenylate kinase 4 /// ENST00000545314 // UTR-3 // 0 // Hs.10862 // AK4 // 205 // adenylate kinase 4 /// NM_001005353 // UTR-3 // 0 // Hs.10862 // AK4 // 205 // adenylate kinase 4 /// NM_013410 // UTR-3 // 0 // Hs.10862 // AK4 // 205 // adenylate kinase 4 //…
0.06218	UTR3	rs13429	8	8p23.3	G	A	GENO	80/244/235	255/830/619	0.04899	0.05015	0.04899	52/155/141	127/398/303	0.4334	0.43	0.4334	ENST00000324079 // UTR-3 // 0 // Hs.289293 // C8orf42 // 157695 // chromosome 8 open reading frame 42 /// ENST00000427263 // UTR-3 // 0 // Hs.289293 // C8orf42 // 157695 // chromosome 8 open reading frame 42 /// ENST00000523656 // UTR-3 // 0 // Hs.289293 // C8orf42 // 157695 // chromosome 8 open reading frame 42 /// NM_001256113 // UTR-3 // 0 // Hs.289293 // C8orf42 // 157695 // chromosome 8 open…
0.05449	UTR3	rs13598	15	15q21.1	C	A	GENO	7/84/469	7/227/1475	0.04837	0.05232	0.04837	7/53/289	3/111/715	NA	0.01471	0.01471	ENST00000316623 // UTR-3 // 0 // Hs.591133 // FBN1 // 2200 // fibrillin 1 /// ENST00000559133 // UTR-3 // 0 // Hs.591133 // FBN1 // 2200 // fibrillin 1 /// NM_000138 // UTR-3 // 0 // Hs.591133 // FBN1 // 2200 // fibrillin 1
0.01299	EXON	rs13615	21	21q21.3	A	G	GENO	123/295/141	336/826/542	0.01291	0.01179	0.01291	76/183/89	155/402/272	0.04408	0.04159	0.04408	ENST00000284984 // UTR-3 // 0 // Hs.643357 // ADAMTS1 // 9510 // ADAM metallopeptidase with thrombospondin type 1 motif, 1 /// ENST00000464589 // exon // 0 // Hs.643357 // ADAMTS1 // 9510 // ADAM metallopeptidase with thrombospondin type 1 motif, 1 /// NM_006988 // UTR-3 // 0 // Hs.643357 // ADAMTS1 // 9510 // ADAM metallopeptidase with thrombospondin type 1 motif, 1
0.03696	EXON	rs1386718	11	11q22.3	C	T	GENO	94/300/166	340/814/552	0.04741	0.04884	0.04741	61/181/107	161/413/254	0.7066	0.7194	0.7066	ENST00000525638 // exon // 0 // --- // --- // --- // --- /// NM_033390 // upstream // 455776 // Hs.376289 // ZC3H12C // 85463 // zinc finger CCCH-type containing 12C /// NM_207645 // downstream // 208418 // Hs.172982 // C11orf87 // 399947 // chromosome 11 open reading frame 87
0.026	UTR5	rs14004	6	6p21.32	C	A	GENO	121/300/138	387/812/510	0.02523	0.02512	0.02523	72/184/92	188/402/239	0.3901	0.3993	0.3901	ENST00000374982 // UTR-5 // 0 // Hs.520048 // HLA-DRA // 3122 // major histocompatibility complex, class II, DR alpha /// ENST00000395388 // UTR-5 // 0 // Hs.520048 // HLA-DRA // 3122 // major histocompatibility complex, class II, DR alpha /// NM_019111 // UTR-5 // 0 // Hs.520048 // HLA-DRA // 3122 // major histocompatibility complex, class II, DR alpha
0.05076	UTR3	rs14062	18	18q11.2	A	G	GENO	87/302/167	295/814/577	0.04714	0.04931	0.04714	59/181/105	150/378/289	0.1427	0.1436	0.1427	ENST00000261537 // UTR-3 // 0 // Hs.140903 // MIB1 // 57534 // mindbomb E3 ubiquitin protein ligase 1 /// NM_020774 // UTR-3 // 0 // Hs.140903 // MIB1 // 57534 // mindbomb E3 ubiquitin protein ligase 1
0.05342	UTR3	rs14160	5	5q33.1	C	T	GENO	22/133/405	41/469/1198	0.04942	0.05103	0.04942	9/86/254	19/221/590	0.7569	0.7557	0.7569	ENST00000243389 // UTR-3 // 0 // Hs.269004 // SLC36A1 // 206358 // solute carrier family 36 (proton/amino acid symporter), member 1 /// NM_078483 // UTR-3 // 0 // Hs.269004 // SLC36A1 // 206358 // solute carrier family 36 (proton/amino acid symporter), member 1
1.719e-49	EXON	rs14398	6	6p21.32	G	A	GENO	61/0/496	7/179/1522	NA	4.122e-50	4.122e-50	42/0/305	2/80/747	NA	3.618e-31	3.618e-31	ENST00000374617 // missense // 0 // Hs.520063 // WDR46 // 9277 // WD repeat domain 46 /// ENST00000444176 // cds // 0 // Hs.520063 // WDR46 // 9277 // WD repeat domain 46 /// ENST00000489905 // exon // 0 // Hs.520063 // WDR46 // 9277 // WD repeat domain 46 /// NM_001164267 // missense // 0 // Hs.520063 // WDR46 // 9277 // WD repeat domain 46 /// NM_005452 // missense // 0 // Hs.520063 // WDR46 //…
0.02967	UTR3	rs1451317	11	11q12.1	C	A	GENO	40/188/332	86/657/961	0.03424	0.0342	0.03424	25/112/212	47/338/442	0.0168	0.01517	0.0168	ENST00000311591 // UTR-3 // 0 // Hs.553643 // OR9Q2 // 219957 // olfactory receptor, family 9, subfamily Q, member 2 /// NM_001005283 // UTR-3 // 0 // Hs.553643 // OR9Q2 // 219957 // olfactory receptor, family 9, subfamily Q, member 2
0.01533	EXON	rs145636949	1	1p35.2	A	G	GENO	0/10/550	0/10/1698	NA	0.01568	0.01568	0/7/342	0/7/823	NA	0.136	0.136	ENST00000294507 // missense // 0 // Hs.371021 // LAPTM5 // 7805 // lysosomal protein transmembrane 5 /// ENST00000464569 // exon // 0 // Hs.371021 // LAPTM5 // 7805 // lysosomal protein transmembrane 5 /// NM_006762 // missense // 0 // Hs.371021 // LAPTM5 // 7805 // lysosomal protein transmembrane 5
3.285e-22	UTR5	rs147208835	18	18q21.32	A	G	GENO	0/0/559	0/163/1456	NA	1.643e-22	1.643e-22	0/0/349	0/72/710	NA	1.587e-12	1.587e-12	ENST00000398179 // UTR-5 // 0 // Hs.34333 // CCBE1 // 147372 // collagen and calcium binding EGF domains 1 /// ENST00000439986 // missense // 0 // Hs.34333 // CCBE1 // 147372 // collagen and calcium binding EGF domains 1 /// ENST00000589419 // UTR-5 // 0 // --- // --- // --- // --- /// NM_133459 // missense // 0 // Hs.34333 // CCBE1 // 147372 // collagen and calcium binding EGF domains 1
0.04157	UTR3	rs1476749	17	17q24.3	T	C	GENO	5/114/440	11/272/1419	0.04336	0.04075	0.04336	4/69/276	7/122/696	NA	0.08973	0.08973	ENST00000392676 // UTR-3 // 0 // Hs.731824 // ABCA5 // 23461 // ATP-binding cassette, sub-family A (ABC1), member 5 /// ENST00000392677 // UTR-3 // 0 // Hs.731824 // ABCA5 // 23461 // ATP-binding cassette, sub-family A (ABC1), member 5 /// NM_018672 // UTR-3 // 0 // Hs.731824 // ABCA5 // 23461 // ATP-binding cassette, sub-family A (ABC1), member 5 /// NM_172232 // UTR-3 // 0 // Hs.731824 // ABCA5…
0.02999	UTR3	rs1494342	9	9p22.3	A	G	GENO	33/167/359	58/523/1124	0.03289	0.03839	0.03289	23/104/221	24/259/545	0.01229	0.01617	0.01229	ENST00000380881 // UTR-3 // 0 // Hs.50850 // FREM1 // 158326 // FRAS1 related extracellular matrix 1 /// ENST00000422223 // UTR-3 // 0 // Hs.50850 // FREM1 // 158326 // FRAS1 related extracellular matrix 1 /// NM_001177704 // UTR-3 // 0 // Hs.50850 // FREM1 // 158326 // FRAS1 related extracellular matrix 1 /// NM_144966 // UTR-3 // 0 // Hs.50850 // FREM1 // 158326 // FRAS1 related extracellular m…
0.005815	EXON	rs1494558	5	5p13.2	C	T	GENO	106/280/174	279/773/657	0.006702	0.006177	0.006702	54/173/122	148/359/323	0.136	0.1426	0.136	ENST00000303115 // missense // 0 // Hs.591742 // IL7R // 3575 // interleukin 7 receptor /// ENST00000343305 // missense // 0 // Hs.591742 // IL7R // 3575 // interleukin 7 receptor /// ENST00000506850 // missense // 0 // Hs.591742 // IL7R // 3575 // interleukin 7 receptor /// ENST00000511031 // exon // 0 // Hs.591742 // IL7R // 3575 // interleukin 7 receptor /// ENST00000511982 // missense // 0 //…
0.04806	EXON	rs150910102	16	16p13.3	C	G	GENO	0/3/557	0/1/1709	NA	0.04879	0.04879	0/3/346	0/0/830	NA	0.02578	0.02578	ENST00000301732 // missense // 0 // Hs.26630 // ABCA3 // 21 // ATP-binding cassette, sub-family A (ABC1), member 3 /// ENST00000382381 // missense // 0 // Hs.26630 // ABCA3 // 21 // ATP-binding cassette, sub-family A (ABC1), member 3 /// ENST00000563623 // exon // 0 // Hs.26630 // ABCA3 // 21 // ATP-binding cassette, sub-family A (ABC1), member 3 /// NM_001089 // missense // 0 // Hs.26630 // ABCA…
0.02003	EXON	rs151030835	22	22q13.1	C	T	GENO	6/96/457	10/221/1479	0.0185	0.0159	0.0185	2/55/291	4/106/720	NA	0.3642	0.3642	ENST00000432525 // exon // 0 // Hs.740372 // DDX17 // 10521 // DEAD (Asp-Glu-Ala-Asp) box helicase 17 /// NM_001278208 // downstream // 11330 // --- // --- // --- // --- /// NM_006386 // upstream // 1279 // Hs.740372 // DDX17 // 10521 // DEAD (Asp-Glu-Ala-Asp) box helicase 17
2.018e-07	EXON	rs151066293	6	6q13	A	G	GENO	0/0/560	0/54/1590	NA	2.032e-07	2.032e-07	0/0/349	0/29/772	NA	3.988e-05	3.988e-05	ENST00000320755 // splice-site // 0 // Hs.590892 // COL9A1 // 1297 // collagen, type IX, alpha 1 /// ENST00000320755 // missense // 0 // Hs.590892 // COL9A1 // 1297 // collagen, type IX, alpha 1 /// ENST00000357250 // splice-site // 0 // Hs.590892 // COL9A1 // 1297 // collagen, type IX, alpha 1 /// ENST00000357250 // missense // 0 // Hs.590892 // COL9A1 // 1297 // collagen, type IX, alpha 1 /// E…
0.04584	EXON	rs153676	16	16q21	C	T	GENO	30/177/352	66/628/1016	0.04536	0.04343	0.04536	20/108/220	34/317/479	0.0452	0.04267	0.0452	ENST00000568767 // exon // 0 // Hs.202349 // --- // --- // CDNA FLJ37810 fis, clone BRSSN2001810 /// NM_001795 // upstream // 503686 // Hs.76206 // CDH5 // 1003 // cadherin 5, type 2 (vascular endothelium) /// NR_027755 // upstream // 286636 // --- // LOC283867 // 283867 // uncharacterized LOC283867
0.0004319	EXON	rs1538264	10	10q26.11	C	T	GENO	21/142/396	21/469/1216	0.0005061	0.001147	0.0005061	16/81/251	8/233/589	0.0001201	0.0002493	0.0001201	ENST00000416399 // exon // 0 // --- // --- // --- // --- /// ENST00000450572 // exon // 0 // --- // --- // --- // --- /// NM_004248 // upstream // 48276 // Hs.248119 // PRLHR // 2834 // prolactin releasing hormone receptor /// NM_153810 // downstream // 37058 // Hs.420024 // CACUL1 // 143384 // CDK2-associated, cullin domain 1
0.05022	UTR5	rs1544656	12	12q24.13	T	C	GENO	9/84/467	11/300/1396	0.04474	0.04916	0.04474	3/54/292	5/137/686	NA	0.7786	0.7786	ENST00000548197 // UTR-5 // 0 // Hs.21239 // RPH3A // 22895 // rabphilin 3A homolog (mouse) /// ENST00000549736 // UTR-5 // 0 // Hs.21239 // RPH3A // 22895 // rabphilin 3A homolog (mouse) /// NM_001143854 // upstream // 221216 // Hs.21239 // RPH3A // 22895 // rabphilin 3A homolog (mouse) /// NM_002834 // downstream // 60616 // Hs.506852 // PTPN11 // 5781 // protein tyrosine phosphatase, non-recep…
0.05133	EXON	rs1545	20	20p12.2	A	C	GENO	25/213/322	82/553/1074	0.04772	0.0493	0.04772	14/144/191	34/280/516	0.04637	0.04671	0.04637	ENST00000347364 // missense // 0 // Hs.472119 // MKKS // 8195 // McKusick-Kaufman syndrome /// ENST00000399054 // missense // 0 // Hs.472119 // MKKS // 8195 // McKusick-Kaufman syndrome /// NM_018848 // missense // 0 // Hs.472119 // MKKS // 8195 // McKusick-Kaufman syndrome /// NM_170784 // missense // 0 // Hs.472119 // MKKS // 8195 // McKusick-Kaufman syndrome /// NR_072977 // exon // 0 // --- /…
0.008929	UTR3	rs1571784	13	13q12.3	A	G	GENO	60/222/277	117/662/924	0.007236	0.008464	0.007236	33/137/179	48/325/453	0.07053	0.07649	0.07053	ENST00000380752 // UTR-3 // 0 // Hs.14846 // SLC7A1 // 6541 // solute carrier family 7 (cationic amino acid transporter, y+ system), member 1 /// NM_003045 // UTR-3 // 0 // Hs.14846 // SLC7A1 // 6541 // solute carrier family 7 (cationic amino acid transporter, y+ system), member 1
0.03382	UTR3	rs15991	9	9q31.3	T	C	GENO	33/244/283	157/682/867	0.03257	0.02965	0.03257	21/149/179	75/310/444	0.09183	0.09376	0.09183	ENST00000374430 // UTR-3 // 0 // Hs.126667 // LPAR1 // 1902 // lysophosphatidic acid receptor 1 /// ENST00000374431 // UTR-3 // 0 // Hs.126667 // LPAR1 // 1902 // lysophosphatidic acid receptor 1 /// ENST00000541779 // UTR-3 // 0 // Hs.126667 // LPAR1 // 1902 // lysophosphatidic acid receptor 1 /// NM_001401 // UTR-3 // 0 // Hs.126667 // LPAR1 // 1902 // lysophosphatidic acid receptor 1 /// NM_05…
0.04617	EXON	rs1626153	19	19q13.41	G	C	GENO	40/244/274	132/645/926	0.04857	0.05083	0.04857	27/141/180	67/306/452	0.5432	0.5506	0.5432	ENST00000601044 // exon // 0 // --- // --- // --- // --- /// NM_001101372 // upstream // 29078 // Hs.546636 // IGLON5 // 402665 // IgLON family member 5 /// NM_173635 // downstream // 13442 // Hs.381087 // C19orf75 // 284369 // chromosome 19 open reading frame 75
0.02198	UTR3	rs1630	13	13q12.12	C	T	GENO	35/196/327	132/688/887	0.02276	0.02333	0.02276	18/120/210	68/316/444	0.05021	0.04955	0.05021	ENST00000382263 // UTR-3 // 0 // Hs.149168 // TNFRSF19 // 55504 // tumor necrosis factor receptor superfamily, member 19 /// NM_001204458 // UTR-3 // 0 // Hs.149168 // TNFRSF19 // 55504 // tumor necrosis factor receptor superfamily, member 19 /// NM_001204459 // UTR-3 // 0 // Hs.149168 // TNFRSF19 // 55504 // tumor necrosis factor receptor superfamily, member 19 /// NM_148957 // UTR-3 // 0 // Hs.…
0.05707	UTR5	rs1635517	1	1q43	G	A	GENO	25/207/327	52/568/1087	0.04811	0.04671	0.04811	15/133/200	23/256/550	0.0122	0.01171	0.0122	ENST00000348581 // UTR-5 // 0 // Hs.498248 // EXO1 // 9156 // exonuclease 1 /// ENST00000348581 // splice-site // 0 // Hs.498248 // EXO1 // 9156 // exonuclease 1 /// ENST00000366548 // UTR-5 // 0 // Hs.498248 // EXO1 // 9156 // exonuclease 1 /// ENST00000366548 // splice-site // 0 // Hs.498248 // EXO1 // 9156 // exonuclease 1 /// ENST00000423131 // UTR-5 // 0 // Hs.498248 // EXO1 // 9156 // exonu…
0.05294	EXON	rs1640564	7	7p11.2	A	G	GENO	82/289/186	272/782/648	0.04889	0.04996	0.04889	45/190/111	122/391/312	0.0626	0.06374	0.0626	ENST00000450600 // exon // 0 // --- // --- // --- // --- /// NM_001145712 // upstream // 112508 // Hs.177948 // NUPR1L // 389493 // nuclear protein, transcriptional regulator, 1-like /// NR_029420 // downstream // 194799 // --- // LOC650226 // 650226 // ankyrin repeat domain 26 pseudogene
0.006194	EXON	rs1642588	8	8q22.1	A	G	GENO	93/279/187	380/841/488	0.00757	0.00691	0.00757	64/169/116	186/409/235	0.1382	0.1391	0.1382	ENST00000505564 // exon // 0 // Hs.623819 // --- // --- // CDNA clone IMAGE:5537695 /// NM_001001557 // downstream // 155995 // Hs.492277 // GDF6 // 392255 // growth differentiation factor 6 /// NR_036611 // upstream // 37987 // --- // LOC100500773 // 100500773 // serine/arginine-rich splicing factor 3 pseudogene
0.0458	UTR3	rs16840972	1	1q23.3	C	A	GENO	0/89/469	9/325/1356	NA	0.04065	0.04065	0/58/290	6/159/655	NA	0.1718	0.1718	ENST00000294816 // UTR-3 // 0 // Hs.667312 // LMX1A // 4009 // LIM homeobox transcription factor 1, alpha /// ENST00000342310 // UTR-3 // 0 // Hs.667312 // LMX1A // 4009 // LIM homeobox transcription factor 1, alpha /// NM_001174069 // UTR-3 // 0 // Hs.667312 // LMX1A // 4009 // LIM homeobox transcription factor 1, alpha /// NM_177398 // UTR-3 // 0 // Hs.667312 // LMX1A // 4009 // LIM homeobox tr…
0.02366	UTR3	rs16851710	1	1q32.1	A	G	GENO	66/220/273	171/776/760	0.03729	0.03544	0.03729	48/137/163	68/401/361	0.001727	0.001877	0.001727	ENST00000343110 // UTR-3 // 0 // Hs.632481 // PRELP // 5549 // proline/arginine-rich end leucine-rich repeat protein /// NM_002725 // UTR-3 // 0 // Hs.632481 // PRELP // 5549 // proline/arginine-rich end leucine-rich repeat protein /// NM_201348 // UTR-3 // 0 // Hs.632481 // PRELP // 5549 // proline/arginine-rich end leucine-rich repeat protein
0.01789	EXON	rs16902373	5	5q14.3	C	T	GENO	98/253/208	219/828/657	0.02068	0.02311	0.02068	63/165/120	106/386/337	0.02644	0.02828	0.02644	ENST00000503843 // exon // 0 // Hs.246405 // LOC100505878 // 100505878 // uncharacterized LOC100505878 /// ENST00000506471 // exon // 0 // Hs.246405 // LOC100505878 // 100505878 // uncharacterized LOC100505878 /// NM_001867 // downstream // 128689 // Hs.430075 // COX7C // 1350 // cytochrome c oxidase subunit VIIc /// NR_036243 // downstream // 365424 // --- // MIR4280 // 100422887 // microRNA 4280
0.03972	EXON	rs16906161	8	8q21.12	T	C	GENO	109/269/182	254/863/590	0.03691	0.03986	0.03691	70/171/108	120/425/284	0.0549	0.05756	0.0549	ENST00000565297 // exon // 0 // Hs.521122 // --- // --- // Transcribed locus /// NM_001199214 // upstream // 772285 // Hs.521651 // STMN2 // 11075 // stathmin-like 2 /// NM_001199886 // upstream // 33006 // Hs.591873 // IL7 // 3574 // interleukin 7
0.03937	EXON	rs16916221	8	8q22.1	C	A	GENO	33/206/312	61/432/829	0.0416	0.04065	0.0416	19/125/197	39/207/383	0.4933	0.4995	0.4933	ENST00000323130 // synon // 0 // Hs.116240 // TMEM67 // 91147 // transmembrane protein 67 /// ENST00000409623 // synon // 0 // Hs.116240 // TMEM67 // 91147 // transmembrane protein 67 /// ENST00000453321 // synon // 0 // Hs.116240 // TMEM67 // 91147 // transmembrane protein 67 /// ENST00000518896 // exon // 0 // Hs.116240 // TMEM67 // 91147 // transmembrane protein 67 /// ENST00000519845 // exon …
0.03435	UTR3	rs16917051	11	11p14.1	T	C	GENO	28/178/352	75/649/982	0.03214	0.03044	0.03214	13/106/228	43/311/474	0.02483	0.02568	0.02483	ENST00000278193 // UTR-3 // 0 // Hs.91393 // LIN7C // 55327 // lin-7 homolog C (C. elegans) /// ENST00000524596 // UTR-3 // 0 // Hs.91393 // LIN7C // 55327 // lin-7 homolog C (C. elegans) /// NM_018362 // UTR-3 // 0 // Hs.91393 // LIN7C // 55327 // lin-7 homolog C (C. elegans)
0.02651	UTR3	rs16921462	8	8q12.1	C	T	GENO	102/273/184	382/856/470	0.02087	0.02142	0.02087	60/170/118	187/419/223	0.02242	0.02278	0.02242	ENST00000262644 // UTR-3 // 0 // Hs.438689 // IMPAD1 // 54928 // inositol monophosphatase domain containing 1 /// NM_017813 // UTR-3 // 0 // Hs.438689 // IMPAD1 // 54928 // inositol monophosphatase domain containing 1
0.007711	EXON	rs16936646	10	10q22.3	T	G	GENO	4/90/465	5/202/1500	NA	0.009141	0.009141	3/59/286	3/98/728	NA	0.02657	0.02657	ENST00000428862 // exon // 0 // Hs.309176 // LOC283050 // 283050 // uncharacterized LOC283050 /// ENST00000456353 // exon // 0 // Hs.309176 // LOC283050 // 283050 // uncharacterized LOC283050 /// NR_015429 // exon // 0 // --- // LOC283050 // 283050 // uncharacterized LOC283050 /// NR_024429 // exon // 0 // --- // LOC283050 // 283050 // uncharacterized LOC283050 /// NR_024431 // exon // 0 // --- /…
0.039	EXON	rs16942530	15	15q26.1	G	C	GENO	16/145/399	61/534/1114	0.03024	0.03036	0.03024	10/91/248	30/256/544	0.181	0.1875	0.181	ENST00000561341 // exon // 0 // --- // --- // --- // --- /// NM_001114614 // upstream // 46672 // Hs.3745 // MFGE8 // 4240 // milk fat globule-EGF factor 8 protein /// NM_007011 // upstream // 128046 // Hs.122337 // ABHD2 // 11057 // abhydrolase domain containing 2
0.01189	UTR3	rs16958630	15	15q13.3	C	T	GENO	3/142/415	41/421/1245	NA	0.01149	0.01149	3/86/260	23/209/595	NA	0.1063	0.1063	ENST00000334528 // UTR-3 // 0 // Hs.657649 // FMN1 // 342184 // formin 1 /// NM_001103184 // UTR-3 // 0 // Hs.657649 // FMN1 // 342184 // formin 1 /// NM_001277313 // UTR-3 // 0 // --- // --- // --- // ---
0.02625	EXON	rs16960758	15	15q21.1	C	T	GENO	33/209/318	73/559/1077	0.02138	0.02072	0.02138	23/125/201	40/270/519	0.2006	0.1918	0.2006	ENST00000560323 // exon // 0 // --- // --- // --- // --- /// NM_000338 // downstream // 10877 // Hs.123116 // SLC12A1 // 6557 // solute carrier family 12 (sodium/potassium/chloride transporters), member 1 /// NM_001025249 // upstream // 16469 // Hs.527980 // DUT // 1854 // deoxyuridine triphosphatase
0.009865	EXON	rs16973879	15	15q21.3	A	G	GENO	6/69/485	4/261/1445	NA	0.01143	0.01143	6/39/304	0/133/697	NA	0.0001252	0.0001252	ENST00000558866 // exon // 0 // --- // --- // --- // --- /// NM_001080534 // upstream // 65227 // Hs.657273 // UNC13C // 440279 // unc-13 homolog C (C. elegans) /// NR_102334 // upstream // 184799 // --- // --- // --- // ---
0.0463	UTR3	rs16988668	19	19q13.43	C	G	GENO	10/94/456	11/282/1416	0.0481	0.05936	0.0481	4/64/281	4/147/679	NA	0.4004	0.4004	ENST00000329665 // UTR-3 // 0 // Hs.388162 // ZSCAN22 // 342945 // zinc finger and SCAN domain containing 22 /// NM_181846 // UTR-3 // 0 // Hs.388162 // ZSCAN22 // 342945 // zinc finger and SCAN domain containing 22
0.03336	EXON	rs16991539	20	20p12.3	C	T	GENO	4/120/436	35/413/1260	NA	0.03385	0.03385	3/73/273	16/202/611	NA	0.1714	0.1714	ENST00000473131 // exon // 0 // Hs.128791 // TRMT6 // 51605 // tRNA methyltransferase 6 homolog (S. cerevisiae) /// NM_001819 // downstream // 12191 // Hs.516874 // CHGB // 1114 // chromogranin B (secretogranin 1) /// NM_015939 // downstream // 290 // Hs.128791 // TRMT6 // 51605 // tRNA methyltransferase 6 homolog (S. cerevisiae)
0.02555	EXON	rs17094933	14	14q32.13	A	G	GENO	10/81/467	19/325/1364	0.02928	0.0256	0.02928	5/52/290	11/157/661	0.2698	0.2551	0.2698	ENST00000553435 // exon // 0 // Hs.448541 // --- // --- // Transcribed locus, strongly similar to XP_002805240.1 PREDICTED: hypothetical protein LOC100424068 [Macaca mulatta] /// NM_001195573 // downstream // 124253 // Hs.87889 // DICER1 // 23405 // dicer 1, ribonuclease type III /// NM_173849 // upstream // 191813 // Hs.440438 // GSC // 145258 // goosecoid homeobox
0.01122	UTR3	rs17100182	5	5q31.3	C	T	GENO	3/41/515	5/196/1507	NA	0.01017	0.01017	1/26/321	4/100/724	NA	0.04645	0.04645	ENST00000378004 // UTR-3 // 0 // Hs.654668 // ARHGAP26 // 23092 // Rho GTPase activating protein 26 /// NM_001135608 // UTR-3 // 0 // Hs.654668 // ARHGAP26 // 23092 // Rho GTPase activating protein 26 /// NM_015071 // UTR-3 // 0 // Hs.654668 // ARHGAP26 // 23092 // Rho GTPase activating protein 26
0.04427	EXON	rs17117331	8	8p22	A	G	GENO	111/275/173	277/818/609	0.04728	0.04716	0.04728	64/174/110	119/397/310	0.07881	0.07814	0.07881	ENST00000534017 // exon // 0 // --- // --- // --- // --- /// NM_001007090 // downstream // 173657 // Hs.104941 // C8orf48 // 157773 // chromosome 8 open reading frame 48 /// NM_139167 // downstream // 347919 // Hs.676196 // SGCZ // 137868 // sarcoglycan, zeta
0.007872	EXON	rs17121464	1	1p21.2	A	G	GENO	6/175/378	45/444/1217	0.00784	0.00703	0.00784	5/108/236	21/213/595	0.1089	0.1196	0.1089	ENST00000294724 // missense // 0 // Hs.904 // AGL // 178 // amylo-alpha-1, 6-glucosidase, 4-alpha-glucanotransferase /// ENST00000361302 // missense // 0 // Hs.904 // AGL // 178 // amylo-alpha-1, 6-glucosidase, 4-alpha-glucanotransferase /// ENST00000361522 // missense // 0 // Hs.904 // AGL // 178 // amylo-alpha-1, 6-glucosidase, 4-alpha-glucanotransferase /// ENST00000361915 // missense // 0 // …
0.01716	EXON	rs17139652	5	5q23.1	G	A	GENO	33/228/296	127/586/994	0.01524	0.01622	0.01524	20/146/182	60/280/488	0.02754	0.02914	0.02754	ENST00000503424 // exon // 0 // Hs.483136 // COMMD10 // 51397 // COMM domain containing 10 /// NM_016144 // downstream // 89028 // Hs.483136 // COMMD10 // 51397 // COMM domain containing 10 /// NM_020796 // downstream // 61245 // Hs.156967 // SEMA6A // 57556 // sema domain, transmembrane domain (TM), and cytoplasmic domain, (semaphorin) 6A
0.06025	EXON	rs17140725	7	7p21.1	T	C	GENO	20/130/409	37/468/1203	0.03834	0.03793	0.03834	14/72/263	19/238/572	0.006457	0.005896	0.006457	ENST00000452700 // exon // 0 // Hs.381371 // --- // --- // CDNA clone IMAGE:5223670 /// NM_001002926 // downstream // 549877 // Hs.353035 // TWISTNB // 221830 // TWIST neighbor /// NM_152898 // upstream // 164 // Hs.592168 // FERD3L // 222894 // Fer3-like (Drosophila)
0.04001	EXON	rs1715907	15	15q21.3	G	A	GENO	83/239/237	234/831/642	0.0495	0.04829	0.0495	60/154/134	104/405/319	0.08335	0.08513	0.08335	ENST00000562300 // exon // 0 // Hs.578516 // --- // --- // CDNA clone IMAGE:5275275 /// ENST00000568246 // exon // 0 // Hs.578516 // --- // --- // CDNA clone IMAGE:5275275 /// NM_017661 // downstream // 80883 // Hs.511477 // ZNF280D // 54816 // zinc finger protein 280D /// NM_018365 // upstream // 84156 // Hs.444483 // MNS1 // 55329 // meiosis-specific nuclear structural 1
0.01214	EXON	rs17164561	5	5q23.1	C	T	GENO	112/265/183	414/833/460	0.0153	0.01577	0.0153	72/165/112	196/396/238	0.3794	0.3786	0.3794	ENST00000515364 // exon // 0 // Hs.582219 // --- // --- // Transcribed locus /// NM_173666 // downstream // 76089 // Hs.655891 // DTWD2 // 285605 // DTW domain containing 2 /// NR_046089 // downstream // 1181041 // --- // LOC728342 // 728342 // uncharacterized LOC728342
6.971e-40	UTR5	rs17197101	6	6p21.33	T	G	GENO	43/1/516	5/163/1537	NA	2.661e-38	2.661e-38	26/1/322	3/82/744	NA	2.786e-21	2.786e-21	ENST00000376255 // UTR-5 // 0 // Hs.584807 // TCF19 // 6941 // transcription factor 19 /// ENST00000376257 // UTR-5 // 0 // Hs.584807 // TCF19 // 6941 // transcription factor 19 /// NM_001077511 // UTR-5 // 0 // Hs.584807 // TCF19 // 6941 // transcription factor 19 /// NM_007109 // UTR-5 // 0 // Hs.584807 // TCF19 // 6941 // transcription factor 19
0.04211	EXON	rs17207607	19	19q13.43	T	G	GENO	6/67/486	9/270/1431	0.03801	0.03155	0.03801	2/40/306	6/133/691	NA	0.1173	0.1173	ENST00000595306 // exon // 0 // --- // --- // --- // --- /// NM_020903 // upstream // 54189 // Hs.515632 // USP29 // 57663 // ubiquitin specific peptidase 29 /// NR_024059 // downstream // 217398 // --- // MIMT1 // 100073347 // MER1 repeat containing imprinted transcript 1 (non-protein coding)
0.001645	UTR5	rs17271272	19	19q13.32	T	C	GENO	3/94/459	11/191/1503	NA	0.002057	0.002057	2/60/283	5/89/731	NA	0.008917	0.008917	ENST00000377697 // missense // 0 // Hs.531310 // IGFL4 // 444882 // IGF-like family member 4 /// ENST00000601672 // UTR-5 // 0 // --- // --- // --- // --- /// NM_001002923 // missense // 0 // Hs.531310 // IGFL4 // 444882 // IGF-like family member 4
0.0308	EXON	rs17282855	X	Xq22.1	T	C	GENO	1/42/223	1/88/758	NA	0.02126	0.02126	1/30/136	1/35/251	NA	0.1731	0.1731	ENST00000372782 // missense // 0 // Hs.496512 // ZMAT1 // 84460 // zinc finger, matrin-type 1 /// ENST00000458570 // missense // 0 // Hs.496512 // ZMAT1 // 84460 // zinc finger, matrin-type 1 /// ENST00000488347 // exon // 0 // Hs.496512 // ZMAT1 // 84460 // zinc finger, matrin-type 1 /// ENST00000490757 // exon // 0 // Hs.496512 // ZMAT1 // 84460 // zinc finger, matrin-type 1 /// ENST00000494068…
0.04105	EXON	rs17315113	X	Xq26.2	G	A	GENO	0/15/253	4/86/765	NA	0.03886	0.03886	0/6/163	2/31/260	NA	0.00619	0.00619	ENST00000417459 // exon // 0 // Hs.333137 // USP26 // 83844 // ubiquitin specific peptidase 26 /// ENST00000511190 // UTR-5 // 0 // Hs.333137 // USP26 // 83844 // ubiquitin specific peptidase 26 /// NM_016521 // downstream // 125926 // Hs.142908 // TFDP3 // 51270 // transcription factor Dp family, member 3 /// NM_031907 // upstream // 62471 // Hs.333137 // USP26 // 83844 // ubiquitin specific pep…
0.022	EXON	rs1731889	17	17q21.31	G	T	GENO	73/224/262	177/785/744	0.02884	0.02811	0.02884	53/142/153	96/383/350	0.1134	0.1143	0.1134	ENST00000585329 // exon // 0 // --- // --- // --- // --- /// ENST00000591374 // exon // 0 // --- // --- // --- // --- /// NM_001278371 // upstream // 4896 // --- // --- // --- // --- /// NR_026770 // upstream // 2601 // --- // FAM215A // 23591 // family with sequence similarity 215, member A (non-protein coding)
0.04474	EXON	rs17342537	11	11p15.4	A	C	GENO	12/125/421	17/343/1349	0.04607	0.05038	0.04607	9/83/256	6/156/668	0.00357	0.003914	0.00357	ENST00000447547 // exon // 0 // --- // --- // --- // --- /// NM_001001916 // upstream // 30691 // Hs.553558 // OR52J3 // 119679 // olfactory receptor, family 52, subfamily J, member 3 /// NM_001004755 // downstream // 15905 // Hs.553559 // OR51L1 // 119682 // olfactory receptor, family 51, subfamily L, member 1
0.03953	UTR3	rs17343598	5	5p13.2	A	G	GENO	38/202/320	69/619/1017	0.02804	0.03272	0.02804	23/122/204	40/299/489	0.4662	0.4588	0.4662	ENST00000296603 // UTR-3 // 0 // Hs.294103 // LMBRD2 // 92255 // LMBR1 domain containing 2 /// NM_001007527 // UTR-3 // 0 // Hs.294103 // LMBRD2 // 92255 // LMBR1 domain containing 2
0.02441	EXON	rs17352781	11	11p15.4	G	A	GENO	10/124/424	13/318/1345	0.02478	0.02536	0.02478	7/82/259	4/152/659	NA	0.006219	0.006219	ENST00000417789 // exon // 0 // --- // --- // --- // --- /// ENST00000445557 // exon // 0 // --- // --- // --- // --- /// NM_001005160 // downstream // 61289 // Hs.546593 // OR52A5 // 390054 // olfactory receptor, family 52, subfamily A, member 5 /// NM_001005164 // upstream // 10776 // Hs.553557 // OR52E2 // 119678 // olfactory receptor, family 52, subfamily E, member 2
0.00397	UTR3	rs1736	6	6q13	A	G	GENO	2/67/491	10/302/1394	NA	0.003203	0.003203	2/39/308	6/133/687	NA	0.07224	0.07224	ENST00000322773 // UTR-3 // 0 // Hs.444842 // COL19A1 // 1310 // collagen, type XIX, alpha 1 /// ENST00000393344 // UTR-3 // 0 // Hs.444842 // COL19A1 // 1310 // collagen, type XIX, alpha 1 /// NM_001858 // UTR-3 // 0 // Hs.444842 // COL19A1 // 1310 // collagen, type XIX, alpha 1
0.02244	UTR3	rs17560858	1	1p34.2	C	G	GENO	13/127/420	22/320/1366	0.02269	0.02391	0.02269	8/81/260	13/164/652	0.2651	0.2434	0.2651	ENST00000372844 // UTR-3 // 0 // Hs.740383 // HPCAL4 // 51440 // hippocalcin like 4 /// NM_016257 // UTR-3 // 0 // Hs.740383 // HPCAL4 // 51440 // hippocalcin like 4
0.01751	UTR5	rs17645969	13	13q31.3	A	C	GENO	5/65/490	2/220/1486	NA	0.0185	0.0185	3/36/310	0/116/713	NA	0.00783	0.00783	ENST00000377047 // UTR-5 // 0 // Hs.444329 // GPC6 // 10082 // glypican 6 /// NM_005708 // UTR-5 // 0 // Hs.444329 // GPC6 // 10082 // glypican 6
0.01293	EXON	rs17668693	5	5q13.3	G	A	GENO	95/306/158	383/830/497	0.01021	0.009563	0.01021	62/189/97	191/392/247	0.05303	0.05394	0.05303	ENST00000507781 // exon // 0 // Hs.582291 // --- // --- // Transcribed locus /// NM_001244364 // downstream // 427500 // Hs.482521 // RGNEF // 64283 // 190 kDa guanine nucleotide exchange factor /// NM_003633 // downstream // 257913 // Hs.104925 // ENC1 // 8507 // ectodermal-neural cortex 1 (with BTB-like domain)
0.04283	UTR3	rs17739	1	1q41	T	C	GENO	50/288/222	193/776/738	0.03493	0.03602	0.03493	35/177/137	94/377/357	0.2636	0.2708	0.2636	ENST00000343537 // UTR-3 // 0 // Hs.523968 // TP53BP2 // 7159 // tumor protein p53 binding protein, 2 /// ENST00000391878 // UTR-3 // 0 // Hs.523968 // TP53BP2 // 7159 // tumor protein p53 binding protein, 2 /// NM_001031685 // UTR-3 // 0 // Hs.523968 // TP53BP2 // 7159 // tumor protein p53 binding protein, 2 /// NM_005426 // UTR-3 // 0 // Hs.523968 // TP53BP2 // 7159 // tumor protein p53 binding…
0.01775	UTR3	rs17749622	8	8p23.3	A	G	GENO	11/112/436	24/337/926	0.01821	0.01628	0.01821	8/67/273	11/157/467	0.1323	0.1267	0.1323	ENST00000421627 // UTR-3 // 0 // Hs.113287 // DLGAP2 // 9228 // discs, large (Drosophila) homolog-associated protein 2 /// ENST00000520901 // UTR-3 // 0 // Hs.113287 // DLGAP2 // 9228 // discs, large (Drosophila) homolog-associated protein 2 /// NM_001277161 // UTR-3 // 0 // --- // --- // --- // --- /// NM_004745 // UTR-3 // 0 // Hs.113287 // DLGAP2 // 9228 // discs, large (Drosophila) homolog-as…
0.01926	EXON	rs17770620	19	19q13.41	A	G	GENO	53/219/288	102/670/938	0.01439	0.0171	0.01439	32/138/179	46/312/472	0.03849	0.04077	0.03849	ENST00000360272 // UTR-3 // 0 // Hs.732407 // ZNF28 // 7576 // zinc finger protein 28 /// ENST00000438150 // UTR-3 // 0 // Hs.732407 // ZNF28 // 7576 // zinc finger protein 28 /// ENST00000457749 // UTR-3 // 0 // Hs.732407 // ZNF28 // 7576 // zinc finger protein 28 /// NM_006969 // UTR-3 // 0 // Hs.732407 // ZNF28 // 7576 // zinc finger protein 28 /// NR_036599 // exon // 0 // --- // ZNF28 // 757…
0.01175	UTR3	rs17796901	19	19q13.2	A	C	GENO	6/166/388	59/522/1128	0.01036	0.005713	0.01036	5/111/233	27/268/535	0.2001	0.1999	0.2001	ENST00000434248 // UTR-3 // 0 // Hs.101139 // ZNF780B // 163131 // zinc finger protein 780B /// NM_001005851 // UTR-3 // 0 // Hs.101139 // ZNF780B // 163131 // zinc finger protein 780B
4.495e-60	EXON	rs17855142	21	21q22.11	T	G	GENO	79/0/480	12/212/1484	NA	4.779e-60	4.779e-60	53/0/296	5/87/738	NA	8.281e-35	8.281e-35	ENST00000303645 // synon // 0 // Hs.584940 // MRAP // 56246 // melanocortin 2 receptor accessory protein /// ENST00000339944 // synon // 0 // Hs.584940 // MRAP // 56246 // melanocortin 2 receptor accessory protein /// ENST00000399784 // synon // 0 // Hs.584940 // MRAP // 56246 // melanocortin 2 receptor accessory protein /// ENST00000399786 // synon // 0 // Hs.584940 // MRAP // 56246 // melanocor…
0.01239	EXON	rs178993	X	Xp22.2	A	C	GENO	3/13/252	0/33/821	NA	0.01247	0.01247	1/9/159	0/16/277	NA	0.547	0.547	ENST00000451564 // exon // 0 // Hs.685035 // TLR8-AS1 // 349408 // TLR8 antisense RNA 1 (non-protein coding) /// NR_030727 // exon // 0 // --- // TLR8-AS1 // 349408 // TLR8 antisense RNA 1 (non-protein coding)
0.03228	EXON	rs1791350	18	18q21.32	A	G	GENO	19/208/333	104/601/1003	0.04633	0.03954	0.04633	12/121/216	52/285/491	0.1405	0.1368	0.1405	ENST00000590914 // exon // 0 // --- // --- // --- // --- /// NM_021127 // upstream // 121334 // Hs.96 // PMAIP1 // 5366 // phorbol-12-myristate-13-acetate-induced protein 1 /// NM_133459 // upstream // 81214 // Hs.34333 // CCBE1 // 147372 // collagen and calcium binding EGF domains 1
2.576e-09	EXON	rs1800466	X	Xp11.3	G	A	GENO	0/0/267	0/69/750	NA	2.56e-09	2.56e-09	0/0/169	0/27/254	NA	3.778e-06	3.778e-06	ENST00000338702 // missense // 0 // Hs.183109 // MAOA // 4128 // monoamine oxidase A /// ENST00000490604 // exon // 0 // Hs.183109 // MAOA // 4128 // monoamine oxidase A /// ENST00000542639 // missense // 0 // Hs.183109 // MAOA // 4128 // monoamine oxidase A /// NM_000240 // missense // 0 // Hs.183109 // MAOA // 4128 // monoamine oxidase A /// NM_001270458 // missense // 0 // --- // --- // --- //…
0.0141	EXON	rs1805109	1	1p22.1	T	C	GENO	61/290/209	258/780/667	0.0112	0.01047	0.0112	40/177/132	117/386/324	0.3198	0.3307	0.3198	ENST00000212355 // UTR-5 // 0 // Hs.482390 // TGFBR3 // 7049 // transforming growth factor, beta receptor III /// ENST00000370399 // UTR-5 // 0 // Hs.482390 // TGFBR3 // 7049 // transforming growth factor, beta receptor III /// ENST00000417833 // UTR-5 // 0 // Hs.482390 // TGFBR3 // 7049 // transforming growth factor, beta receptor III /// ENST00000465892 // UTR-5 // 0 // Hs.482390 // TGFBR3 // 7…
0.01893	EXON	rs1805110	1	1p22.1	A	G	GENO	61/288/210	258/783/667	0.01518	0.0144	0.01518	40/175/133	118/387/324	0.3526	0.361	0.3526	ENST00000212355 // missense // 0 // Hs.482390 // TGFBR3 // 7049 // transforming growth factor, beta receptor III /// ENST00000370399 // missense // 0 // Hs.482390 // TGFBR3 // 7049 // transforming growth factor, beta receptor III /// ENST00000417833 // missense // 0 // Hs.482390 // TGFBR3 // 7049 // transforming growth factor, beta receptor III /// ENST00000465892 // missense // 0 // Hs.482390 //…
0.0175	UTR5	rs1810193	8	8p21.2	C	T	GENO	132/245/183	346/864/499	0.01915	0.01846	0.01915	74/157/118	162/437/230	0.04269	0.04257	0.04269	ENST00000399967 // UTR-5 // 0 // --- // --- // --- // --- /// ENST00000519973 // UTR-3 // 0 // Hs.596025 // SLC25A37 // 51312 // solute carrier family 25 (mitochondrial iron transporter), member 37 /// NM_001256339 // downstream // 105161 // Hs.55999 // NKX3-1 // 4824 // NK3 homeobox 1 /// NM_016612 // downstream // 982 // Hs.726050 // SLC25A37 // 51312 // solute carrier family 25 (mitochondrial …
0.03527	EXON	rs1811	19	19q13.11	A	G	GENO	74/236/248	227/819/656	0.0348	0.03498	0.0348	47/152/149	112/388/328	0.5599	0.5621	0.5599	ENST00000303586 // missense // 0 // Hs.657402 // ZNF30 // 90075 // zinc finger protein 30 /// ENST00000426813 // missense // 0 // Hs.657402 // ZNF30 // 90075 // zinc finger protein 30 /// ENST00000439785 // missense // 0 // Hs.657402 // ZNF30 // 90075 // zinc finger protein 30 /// ENST00000595818 // exon // 0 // --- // --- // --- // --- /// ENST00000601142 // missense // 0 // --- // --- // --- //…
0.0284	EXON	rs181380	22	22q11.21	T	C	GENO	10/106/444	10/316/1384	0.02882	0.03757	0.02882	5/62/282	7/157/666	0.5996	0.5558	0.5996	ENST00000355028 // UTR-3 // 0 // Hs.631672 // BCL2L13 // 23786 // BCL2-like 13 (apoptosis facilitator) /// NM_001270726 // UTR-3 // 0 // --- // --- // --- // --- /// NM_001270727 // UTR-3 // 0 // --- // --- // --- // --- /// NM_001270728 // UTR-3 // 0 // --- // --- // --- // --- /// NM_001270729 // UTR-3 // 0 // --- // --- // --- // --- /// NM_001270730 // UTR-3 // 0 // --- // --- // --- // --- /…
0.02031	UTR3	rs1822403	17	17q12	A	G	GENO	64/293/201	273/809/622	0.0178	0.01618	0.0178	39/193/115	125/401/301	0.05458	0.0556	0.05458	ENST00000285013 // synon // 0 // Hs.462833 // SLFN13 // 146857 // schlafen family member 13 /// ENST00000360502 // synon // 0 // Hs.462833 // SLFN13 // 146857 // schlafen family member 13 /// ENST00000526861 // synon // 0 // Hs.462833 // SLFN13 // 146857 // schlafen family member 13 /// ENST00000530782 // UTR-3 // 0 // Hs.462833 // SLFN13 // 146857 // schlafen family member 13 /// ENST00000533791…
0.05452	EXON	rs1826330	11	11p14.1	T	C	GENO	60/225/271	130/678/897	0.0435	0.04657	0.0435	31/139/176	70/305/452	0.4911	0.4919	0.4911	ENST00000440936 // exon // 0 // --- // --- // --- // --- /// ENST00000530115 // exon // 0 // --- // --- // --- // --- /// NM_031217 // downstream // 130285 // Hs.301052 // KIF18A // 81930 // kinesin family member 18A /// NM_170731 // upstream // 168273 // Hs.502182 // BDNF // 627 // brain-derived neurotrophic factor
0.02853	EXON	rs1844787	1	1q23.1	A	C	GENO	4/95/461	22/362/1323	NA	0.04632	0.04632	2/63/284	9/170/648	NA	0.4791	0.4791	ENST00000397776 // exon // 0 // --- // --- // --- // --- /// NM_001004473 // upstream // 10715 // Hs.690410 // OR10K1 // 391109 // olfactory receptor, family 10, subfamily K, member 1 /// NM_001004476 // upstream // 33981 // Hs.626815 // OR10K2 // 391107 // olfactory receptor, family 10, subfamily K, member 2
0.03046	EXON	rs1853665	6	6q25.1	T	C	GENO	87/281/191	201/842/666	0.0241	0.02526	0.0241	54/177/117	98/410/321	0.1106	0.1108	0.1106	ENST00000406262 // exon // 0 // --- // --- // --- // --- /// NM_025218 // downstream // 3996 // Hs.653255 // ULBP1 // 80329 // UL16 binding protein 1 /// NR_024045 // downstream // 20313 // --- // RAET1K // 646024 // retinoic acid early transcript 1K pseudogene
0.006134	EXON	rs1860967	12	12p13.31	C	T	GENO	42/187/331	71/580/1054	0.006883	0.009231	0.006883	27/115/207	40/296/491	0.1231	0.1269	0.1231	ENST00000299698 // missense // 0 // Hs.620532 // A2ML1 // 144568 // alpha-2-macroglobulin-like 1 /// ENST00000539547 // missense // 0 // Hs.620532 // A2ML1 // 144568 // alpha-2-macroglobulin-like 1 /// ENST00000541459 // cds // 0 // Hs.620532 // A2ML1 // 144568 // alpha-2-macroglobulin-like 1 /// NM_144670 // missense // 0 // Hs.620532 // A2ML1 // 144568 // alpha-2-macroglobulin-like 1 /// NR_046…
0.0209	UTR3	rs1865434	13	13q34	C	T	GENO	26/218/315	83/552/1072	0.015	0.01565	0.015	16/135/197	35/262/532	0.04737	0.04648	0.04737	ENST00000375856 // UTR-3 // 0 // Hs.442344 // IRS2 // 8660 // insulin receptor substrate 2 /// NM_003749 // UTR-3 // 0 // Hs.442344 // IRS2 // 8660 // insulin receptor substrate 2
0.02205	EXON	rs1907238	10	10q26.12	T	C	GENO	28/233/299	122/617/971	0.02712	0.02771	0.02712	19/146/184	54/287/489	0.0602	0.06249	0.0602	ENST00000433839 // exon // 0 // --- // --- // --- // --- /// NM_001144914 // downstream // 344998 // Hs.533683 // FGFR2 // 2263 // fibroblast growth factor receptor 2 /// NR_049879 // downstream // 85988 // --- // MIR5694 // 100847064 // microRNA 5694
0.02773	EXON	rs1930042	9	9p21.2	T	C	GENO	93/237/230	211/777/721	0.03382	0.03683	0.03382	55/153/141	92/364/373	0.06507	0.06743	0.06507	ENST00000566293 // exon // 0 // Hs.594983 // --- // --- // Transcribed locus /// NM_145005 // upstream // 364916 // Hs.493639 // C9orf72 // 203228 // chromosome 9 open reading frame 72 /// NM_152570 // downstream // 9304 // Hs.740546 // LINGO2 // 158038 // leucine rich repeat and Ig domain containing 2
0.0231	UTR3	rs1931009	6	6q23.2	T	C	GENO	19/140/400	29/482/1198	0.02441	0.0291	0.02441	9/85/254	13/231/585	0.267	0.2681	0.267	ENST00000360971 // UTR-3 // 0 // Hs.527295 // ENPP1 // 5167 // ectonucleotide pyrophosphatase/phosphodiesterase 1 /// NM_006208 // UTR-3 // 0 // Hs.527295 // ENPP1 // 5167 // ectonucleotide pyrophosphatase/phosphodiesterase 1
0.03248	UTR3	rs1942	15	15q15.1	A	G	GENO	18/136/405	39/510/1161	0.02711	0.02488	0.02711	7/90/251	17/257/556	0.2108	0.2151	0.2108	ENST00000389629 // UTR-3 // 0 // Hs.511096 // RTF1 // 23168 // Rtf1, Paf1/RNA polymerase II complex component, homolog (S. cerevisiae) /// NM_015138 // UTR-3 // 0 // Hs.511096 // RTF1 // 23168 // Rtf1, Paf1/RNA polymerase II complex component, homolog (S. cerevisiae)
0.03249	EXON	rs1953552	14	14q11.2	C	A	GENO	144/269/146	351/894/464	0.0322	0.03392	0.0322	92/176/80	171/415/243	0.02616	0.02644	0.02616	ENST00000258821 // synon // 0 // Hs.98553 // TTC5 // 91875 // tetratricopeptide repeat domain 5 /// ENST00000383029 // UTR-3 // 0 // Hs.98553 // TTC5 // 91875 // tetratricopeptide repeat domain 5 /// ENST00000423949 // cds // 0 // Hs.98553 // TTC5 // 91875 // tetratricopeptide repeat domain 5 /// ENST00000554157 // exon // 0 // Hs.98553 // TTC5 // 91875 // tetratricopeptide repeat domain 5 /// NM…
0.02325	EXON	rs1957649	14	14q12	C	T	GENO	131/254/173	314/860/534	0.02281	0.02418	0.02281	84/164/99	162/421/246	0.1955	0.199	0.1955	ENST00000556497 // exon // 0 // --- // --- // --- // --- /// NM_001173 // downstream // 82370 // Hs.592313 // ARHGAP5 // 394 // Rho GTPase activating protein 5 /// NM_004274 // upstream // 87175 // Hs.509083 // AKAP6 // 9472 // A kinase (PRKA) anchor protein 6
0.01203	EXON	rs1966	6	6p21.33	T	C	GENO	73/255/232	159/746/800	0.01253	0.01331	0.01253	39/168/142	76/362/390	0.1165	0.1121	0.1165	ENST00000259881 // UTR-3 // 0 // Hs.310958 // PSORS1C1 // 170679 // psoriasis susceptibility 1 candidate 1 /// ENST00000479581 // exon // 0 // Hs.310958 // PSORS1C1 // 170679 // psoriasis susceptibility 1 candidate 1 /// ENST00000481450 // UTR-3 // 0 // Hs.310958 // PSORS1C1 // 170679 // psoriasis susceptibility 1 candidate 1 /// ENST00000547221 // UTR-3 // 0 // Hs.310958 // PSORS1C1 // 170679 //…
0.01384	UTR3	rs1979168	15	15q13.3	A	C	GENO	13/204/342	88/575/1044	0.01404	0.009799	0.01404	9/139/200	41/273/514	0.02375	0.02326	0.02375	ENST00000334528 // UTR-3 // 0 // Hs.657649 // FMN1 // 342184 // formin 1 /// NM_001103184 // UTR-3 // 0 // Hs.657649 // FMN1 // 342184 // formin 1 /// NM_001277313 // UTR-3 // 0 // --- // --- // --- // ---
0.04069	UTR3	rs1984008	9	9p21.2	C	T	GENO	81/273/206	330/783/594	0.03449	0.03203	0.03449	50/165/134	168/365/295	0.0554	0.05241	0.0554	ENST00000262244 // UTR-3 // 0 // Hs.369022 // MOB3B // 79817 // MOB kinase activator 3B /// NM_024761 // UTR-3 // 0 // Hs.369022 // MOB3B // 79817 // MOB kinase activator 3B
0.03279	EXON	rs1990507	7	7p14.2	T	G	GENO	6/86/468	5/231/1472	0.03648	0.03851	0.03648	3/60/286	4/110/716	NA	0.123	0.123	ENST00000435254 // exon // 0 // Hs.583466 // --- // --- // Transcribed locus /// NM_001637 // downstream // 43681 // Hs.488007 // AOAH // 313 // acyloxyacyl hydrolase (neutrophil) /// NM_018685 // downstream // 15468 // Hs.62180 // ANLN // 54443 // anillin, actin binding protein
0.008152	EXON	rs1992473	18	18q22.3	A	G	GENO	98/247/196	57/244/147	0.01005	0.01015	0.01005	57/163/117	27/106/79	0.4083	0.4153	0.4083	ENST00000566582 // exon // 0 // Hs.202072 // LOC100505776 // 100505776 // uncharacterized LOC100505776 /// ENST00000568095 // exon // 0 // Hs.202072 // LOC100505776 // 100505776 // uncharacterized LOC100505776 /// NR_038325 // exon // 0 // --- // LOC100505776 // 100505776 // uncharacterized LOC100505776 /// NR_038326 // exon // 0 // --- // LOC100505776 // 100505776 // uncharacterized LOC100505776
0.02137	UTR3	rs1994718	17	17q25.1	C	T	GENO	42/239/278	87/471/726	0.02539	0.02494	0.02539	27/141/180	39/235/359	0.2803	0.2753	0.2803	ENST00000328801 // UTR-3 // 0 // Hs.454407 // OTOP3 // 347741 // otopetrin 3 /// ENST00000580749 // UTR-3 // 0 // --- // --- // --- // --- /// NM_001272005 // UTR-3 // 0 // --- // --- // --- // --- /// NM_178233 // UTR-3 // 0 // Hs.454407 // OTOP3 // 347741 // otopetrin 3
0.03358	EXON	rs199704720	5	5q31.3	T	C	GENO	0/17/536	0/27/1664	NA	0.0345	0.0345	0/10/335	0/15/805	NA	0.2703	0.2703	ENST00000354402 // missense // 0 // Hs.529449 // APBB3 // 10307 // amyloid beta (A4) precursor protein-binding, family B, member 3 /// ENST00000356738 // missense // 0 // Hs.529449 // APBB3 // 10307 // amyloid beta (A4) precursor protein-binding, family B, member 3 /// ENST00000357560 // missense // 0 // Hs.529449 // APBB3 // 10307 // amyloid beta (A4) precursor protein-binding, family B, member …
1.83e-65	EXON	rs199918999	9	9q33.2	G	C	GENO	0/6/553	463/5/1237	NA	5.64e-66	5.64e-66	0/2/346	225/3/599	NA	1.958e-39	1.958e-39	ENST00000349780 // missense // 0 // Hs.269560 // CDK5RAP2 // 55755 // CDK5 regulatory subunit associated protein 2 /// ENST00000359309 // missense // 0 // Hs.269560 // CDK5RAP2 // 55755 // CDK5 regulatory subunit associated protein 2 /// ENST00000360190 // missense // 0 // Hs.269560 // CDK5RAP2 // 55755 // CDK5 regulatory subunit associated protein 2 /// ENST00000360822 // missense // 0 // Hs.269…
0.001608	EXON	rs199969388	11	11q13.2	C	T	GENO	0/16/542	0/16/1689	NA	0.001698	0.001698	0/10/338	0/10/817	NA	0.05074	0.05074	ENST00000393955 // missense // 0 // Hs.89890 // PC // 5091 // pyruvate carboxylase /// ENST00000393958 // missense // 0 // Hs.89890 // PC // 5091 // pyruvate carboxylase /// ENST00000393960 // missense // 0 // Hs.89890 // PC // 5091 // pyruvate carboxylase /// ENST00000530259 // exon // 0 // Hs.89890 // PC // 5091 // pyruvate carboxylase /// NM_000920 // missense // 0 // Hs.89890 // PC // 5091 //…
3.814e-10	UTR3	rs200358485	15	15q12	T	C	GENO	0/0/560	1/75/1565	NA	3.945e-10	3.945e-10	0/0/349	1/42/759	NA	3.375e-07	3.375e-07	ENST00000356865 // missense // 0 // Hs.659258 // ATP10A // 57194 // ATPase, class V, type 10A /// ENST00000555815 // UTR-3 // 0 // Hs.659258 // ATP10A // 57194 // ATPase, class V, type 10A /// NM_024490 // missense // 0 // Hs.659258 // ATP10A // 57194 // ATPase, class V, type 10A
0.02786	EXON	rs200422852	10	10q23.31	G	A	GENO	0/3/555	0/32/1674	NA	0.02787	0.02787	0/3/345	0/13/815	NA	0.4197	0.4197	ENST00000260753 // missense // 0 // Hs.240 // KIF20B // 9585 // kinesin family member 20B /// ENST00000371728 // missense // 0 // Hs.240 // KIF20B // 9585 // kinesin family member 20B /// ENST00000394289 // missense // 0 // Hs.240 // KIF20B // 9585 // kinesin family member 20B /// ENST00000416354 // missense // 0 // Hs.240 // KIF20B // 9585 // kinesin family member 20B /// ENST00000478929 // exon…
0.0002127	EXON	rs200431802	18	18q23	T	C	GENO	0/7/552	0/74/1594	NA	0.00021	0.00021	0/5/344	0/37/776	NA	0.009176	0.009176	ENST00000307671 // missense // 0 // Hs.465475 // ATP9B // 374868 // ATPase, class II, type 9B /// ENST00000426216 // missense // 0 // Hs.465475 // ATP9B // 374868 // ATPase, class II, type 9B /// ENST00000490210 // exon // 0 // Hs.465475 // ATP9B // 374868 // ATPase, class II, type 9B /// ENST00000586366 // missense // 0 // --- // --- // --- // --- /// ENST00000586672 // missense // 0 // --- // -…
1.109e-32	EXON	rs201093506	9	9p13.3	C	G	GENO	7/164/259	13/156/1118	1.435e-32	5.719e-30	1.435e-32	2/109/156	3/70/542	NA	6.119e-22	6.119e-22	ENST00000377988 // missense // 0 // Hs.493808 // TMEM8B // 51754 // transmembrane protein 8B /// ENST00000377991 // missense // 0 // Hs.493808 // TMEM8B // 51754 // transmembrane protein 8B /// ENST00000377996 // missense // 0 // Hs.493808 // TMEM8B // 51754 // transmembrane protein 8B /// ENST00000439587 // missense // 0 // Hs.493808 // TMEM8B // 51754 // transmembrane protein 8B /// ENST0000047…
3.912e-06	EXON	rs201169642	17	17p13.1	T	C	GENO	0/0/560	0/44/1599	NA	3.92e-06	3.92e-06	0/0/349	0/19/779	NA	0.001598	0.001598	ENST00000330494 // missense // 0 // Hs.25601 // CHD3 // 1107 // chromodomain helicase DNA binding protein 3 /// ENST00000358181 // missense // 0 // Hs.25601 // CHD3 // 1107 // chromodomain helicase DNA binding protein 3 /// ENST00000380358 // missense // 0 // Hs.25601 // CHD3 // 1107 // chromodomain helicase DNA binding protein 3 /// ENST00000439235 // cds // 0 // Hs.25601 // CHD3 // 1107 // chro…
0.002895	UTR5	rs2014572	19	19q13.43	A	G	GENO	4/140/416	48/476/1182	NA	0.002289	0.002289	4/83/262	22/242/562	NA	0.03353	0.03353	ENST00000354309 // UTR-5 // 0 // Hs.22488 // ZNF805 // 390980 // zinc finger protein 805 /// ENST00000414468 // missense // 0 // Hs.22488 // ZNF805 // 390980 // zinc finger protein 805 /// ENST00000535550 // UTR-5 // 0 // Hs.22488 // ZNF805 // 390980 // zinc finger protein 805 /// NM_001023563 // missense // 0 // Hs.22488 // ZNF805 // 390980 // zinc finger protein 805 /// NM_001145078 // UTR-5 //…
2.963e-47	EXON	rs202108805	1	1q23.1	T	C	GENO	0/0/560	294/48/1288	NA	1.262e-47	1.262e-47	0/0/349	134/18/635	NA	4.631e-26	4.631e-26	ENST00000358660 // missense // 0 // Hs.406293 // NTRK1 // 4914 // neurotrophic tyrosine kinase, receptor, type 1 /// ENST00000368196 // missense // 0 // Hs.406293 // NTRK1 // 4914 // neurotrophic tyrosine kinase, receptor, type 1 /// ENST00000392302 // missense // 0 // Hs.406293 // NTRK1 // 4914 // neurotrophic tyrosine kinase, receptor, type 1 /// ENST00000497019 // missense // 0 // Hs.406293 //…
1.586e-24	EXON	rs202212057	1	1q41	G	T	GENO	0/0/560	39/146/1406	NA	1.062e-24	1.062e-24	0/0/349	16/72/683	NA	1.246e-14	1.246e-14	ENST00000366872 // synon // 0 // Hs.291487 // CAPN8 // 388743 // calpain 8 /// ENST00000366873 // synon // 0 // Hs.291487 // CAPN8 // 388743 // calpain 8 /// ENST00000419193 // synon // 0 // Hs.291487 // CAPN8 // 388743 // calpain 8 /// ENST00000465098 // cds // 0 // Hs.291487 // CAPN8 // 388743 // calpain 8 /// ENST00000467384 // UTR-3 // 0 // Hs.291487 // CAPN8 // 388743 // calpain 8 /// ENST00…
0.05286	UTR3	rs2033604	7	7p21.3	G	A	GENO	108/253/197	236/657/388	0.04897	0.0485	0.04897	70/145/132	121/318/193	0.02516	0.02503	0.02516	ENST00000297029 // UTR-3 // 0 // Hs.655515 // SCIN // 85477 // scinderin /// ENST00000445618 // UTR-3 // 0 // Hs.655515 // SCIN // 85477 // scinderin /// ENST00000519209 // UTR-3 // 0 // Hs.655515 // SCIN // 85477 // scinderin /// NM_001112706 // UTR-3 // 0 // Hs.655515 // SCIN // 85477 // scinderin /// NM_033128 // UTR-3 // 0 // Hs.655515 // SCIN // 85477 // scinderin
0.01212	UTR3	rs2037844	15	15q13.3	A	G	GENO	3/142/414	41/421/1247	NA	0.01178	0.01178	3/86/259	23/209/598	NA	0.1113	0.1113	ENST00000334528 // UTR-3 // 0 // Hs.657649 // FMN1 // 342184 // formin 1 /// NM_001103184 // UTR-3 // 0 // Hs.657649 // FMN1 // 342184 // formin 1 /// NM_001277313 // UTR-3 // 0 // --- // --- // --- // ---
0.04742	UTR3	rs2038829	6	6p24.3	T	C	GENO	11/147/401	20/379/1310	0.04089	0.04037	0.04089	5/97/246	10/179/640	0.0606	0.0567	0.0606	ENST00000474597 // UTR-3 // 0 // Hs.114033 // SSR1 // 6745 // signal sequence receptor, alpha /// NM_001003700 // downstream // 16410 // Hs.298248 // RREB1 // 6239 // ras responsive element binding protein 1 /// NM_003144 // downstream // 12665 // Hs.114033 // SSR1 // 6745 // signal sequence receptor, alpha
0.04675	EXON	rs2040645	12	12q13.11	C	T	GENO	2/60/497	2/135/1572	NA	0.03845	0.03845	1/39/309	1/68/760	NA	0.1749	0.1749	ENST00000546707 // exon // 0 // --- // --- // --- // --- /// NM_001146075 // downstream // 320038 // Hs.437855 // RPAP3 // 79657 // RNA polymerase II associated protein 3 /// NM_138371 // downstream // 105234 // Hs.560100 // PCED1B // 91523 // PC-esterase domain containing 1B
0.03016	UTR3	rs2066411	1	1p12	G	A	GENO	19/175/365	76/620/1011	0.03531	0.03682	0.03531	9/111/228	41/288/499	0.08547	0.08622	0.08547	ENST00000369448 // UTR-3 // 0 // Hs.356216 // FAM46C // 54855 // family with sequence similarity 46, member C /// NM_017709 // UTR-3 // 0 // Hs.356216 // FAM46C // 54855 // family with sequence similarity 46, member C
0.02951	UTR3	rs2067621	22	22q11.23	T	G	GENO	48/226/284	172/771/760	0.03481	0.03635	0.03481	34/138/176	75/407/346	0.01022	0.009809	0.01022	ENST00000341976 // UTR-3 // 0 // Hs.382874 // ZNF70 // 7621 // zinc finger protein 70 /// NM_021916 // UTR-3 // 0 // Hs.382874 // ZNF70 // 7621 // zinc finger protein 70
0.0326	EXON	rs2070229	21	21q22.3	C	T	GENO	20/192/348	86/659/963	0.04015	0.04098	0.04015	13/119/217	46/321/462	0.09032	0.09731	0.09032	ENST00000288383 // synon // 0 // Hs.517307 // MX1 // 4599 // myxovirus (influenza virus) resistance 1, interferon-inducible protein p78 (mouse) /// ENST00000398598 // synon // 0 // Hs.517307 // MX1 // 4599 // myxovirus (influenza virus) resistance 1, interferon-inducible protein p78 (mouse) /// ENST00000398600 // synon // 0 // Hs.517307 // MX1 // 4599 // myxovirus (influenza virus) resistance 1, …
2.217e-13	EXON	rs2071282	6	6p21.32	A	G	GENO	4/12/495	1/198/1507	NA	1.62e-13	1.62e-13	2/8/315	1/96/732	NA	7.152e-08	7.152e-08	ENST00000375023 // missense // 0 // Hs.436100 // NOTCH4 // 4855 // notch 4 /// ENST00000473562 // exon // 0 // Hs.436100 // NOTCH4 // 4855 // notch 4 /// NM_004557 // missense // 0 // Hs.436100 // NOTCH4 // 4855 // notch 4
0.001294	EXON	rs2071788	6	6p22.1	T	C	GENO	18/112/430	16/362/1331	0.0005656	0.001339	0.0005656	10/72/267	7/172/650	0.02921	0.03838	0.02921	ENST00000377186 // UTR-3 // 0 // --- // --- // --- // --- /// NR_103538 // exon // 0 // --- // --- // --- // ---
0.01486	EXON	rs2074503	6	6p21.33	T	C	GENO	56/272/229	174/714/800	0.02126	0.02148	0.02126	39/172/137	80/358/380	0.08319	0.08136	0.08319	ENST00000376557 // UTR-3 // 0 // Hs.118354 // PRR3 // 80742 // proline rich 3 /// ENST00000376560 // UTR-3 // 0 // Hs.118354 // PRR3 // 80742 // proline rich 3 /// ENST00000470703 // exon // 0 // Hs.118354 // PRR3 // 80742 // proline rich 3 /// ENST00000481741 // exon // 0 // Hs.118354 // PRR3 // 80742 // proline rich 3 /// ENST00000498336 // exon // 0 // Hs.118354 // PRR3 // 80742 // proline ric…
0.02767	EXON	rs2074504	6	6p21.33	T	C	GENO	53/275/232	166/736/806	0.03857	0.03862	0.03857	38/173/138	77/370/382	0.1152	0.1121	0.1152	ENST00000376557 // synon // 0 // Hs.118354 // PRR3 // 80742 // proline rich 3 /// ENST00000376560 // synon // 0 // Hs.118354 // PRR3 // 80742 // proline rich 3 /// ENST00000470703 // exon // 0 // Hs.118354 // PRR3 // 80742 // proline rich 3 /// ENST00000481741 // exon // 0 // Hs.118354 // PRR3 // 80742 // proline rich 3 /// ENST00000498336 // exon // 0 // Hs.118354 // PRR3 // 80742 // proline ric…
0.02017	UTR3	rs2075643	14	14q22.1	A	G	GENO	88/290/181	357/809/541	0.02301	0.0211	0.02301	57/175/116	176/379/273	0.1346	0.1325	0.1346	ENST00000216392 // synon // 0 // Hs.282417 // PYGL // 5836 // phosphorylase, glycogen, liver /// ENST00000531889 // UTR-3 // 0 // Hs.282417 // PYGL // 5836 // phosphorylase, glycogen, liver /// ENST00000532462 // synon // 0 // Hs.282417 // PYGL // 5836 // phosphorylase, glycogen, liver /// ENST00000544180 // synon // 0 // Hs.282417 // PYGL // 5836 // phosphorylase, glycogen, liver /// NM_00116394…
0.002881	UTR3	rs2078308	17	17q21.2	T	C	GENO	77/239/244	151/755/799	0.003576	0.004569	0.003576	49/153/147	68/380/379	0.009351	0.01157	0.009351	ENST00000348513 // UTR-3 // 0 // Hs.740388 // SMARCE1 // 6605 // SWI/SNF related, matrix associated, actin dependent regulator of chromatin, subfamily e, member 1 /// NM_001838 // upstream // 60120 // Hs.370036 // CCR7 // 1236 // chemokine (C-C motif) receptor 7 /// NM_003079 // downstream // 2120 // Hs.740388 // SMARCE1 // 6605 // SWI/SNF related, matrix associated, actin dependent regulator of …
0.01221	EXON	rs2112494	16	16p12.3	G	A	GENO	28/149/382	43/470/1194	0.01351	0.01825	0.01351	16/90/242	19/226/583	0.1013	0.1096	0.1013	ENST00000261383 // synon // 0 // Hs.526500 // DNAH3 // 55567 // dynein, axonemal, heavy chain 3 /// ENST00000415178 // synon // 0 // Hs.526500 // DNAH3 // 55567 // dynein, axonemal, heavy chain 3 /// ENST00000572640 // exon // 0 // Hs.526500 // DNAH3 // 55567 // dynein, axonemal, heavy chain 3 /// ENST00000572931 // exon // 0 // Hs.526500 // DNAH3 // 55567 // dynein, axonemal, heavy chain 3 /// N…
0.009757	UTR3	rs2129613	12	12p12.1	A	G	GENO	16/123/417	2/96/349	NA	0.01021	0.01021	10/70/265	1/44/166	NA	0.1398	0.1398	ENST00000266517 // downstream // 1090 // Hs.29464 // ETNK1 // 55500 // ethanolamine kinase 1 /// ENST00000413794 // upstream // 13057 // Hs.129111 // --- // --- // CDNA FLJ37414 fis, clone BRAWH1000157 /// NM_018638 // UTR-3 // 0 // Hs.29464 // ETNK1 // 55500 // ethanolamine kinase 1
0.002232	EXON	rs2185288	1	1q43	C	T	GENO	17/161/380	32/385/1290	0.001683	0.001689	0.001683	13/95/240	13/185/631	0.008807	0.01009	0.008807	ENST00000420757 // exon // 0 // --- // --- // --- // --- /// NM_002924 // downstream // 138701 // Hs.655739 // RGS7 // 6000 // regulator of G-protein signaling 7 /// NM_022469 // upstream // 24654 // Hs.98206 // GREM2 // 64388 // gremlin 2
0.009768	EXON	rs2185289	1	1q43	C	T	GENO	29/188/342	56/496/1156	0.007709	0.007855	0.007709	21/111/216	23/237/569	0.008823	0.009983	0.008823	ENST00000420757 // exon // 0 // --- // --- // --- // --- /// NM_002924 // downstream // 138735 // Hs.655739 // RGS7 // 6000 // regulator of G-protein signaling 7 /// NM_022469 // upstream // 24620 // Hs.98206 // GREM2 // 64388 // gremlin 2
0.009841	EXON	rs2229080	18	18q21.2	C	G	GENO	134/258/167	312/870/513	0.01199	0.01316	0.01199	87/159/103	149/415/257	0.02904	0.03138	0.02904	ENST00000304775 // cds // 0 // Hs.162025 // DCC // 1630 // deleted in colorectal carcinoma /// ENST00000412726 // missense // 0 // Hs.162025 // DCC // 1630 // deleted in colorectal carcinoma /// ENST00000442544 // missense // 0 // Hs.162025 // DCC // 1630 // deleted in colorectal carcinoma /// ENST00000579349 // UTR-3 // 0 // --- // --- // --- // --- /// ENST00000580024 // exon // 0 // --- // ---…
0.01934	EXON	rs2235937	1	1p35.3	G	A	GENO	95/286/179	374/861/472	0.02075	0.01964	0.02075	61/183/105	184/413/231	0.1843	0.1809	0.1843	ENST00000323874 // missense // 0 // Hs.19718 // PTPRU // 10076 // protein tyrosine phosphatase, receptor type, U /// ENST00000345512 // missense // 0 // Hs.19718 // PTPRU // 10076 // protein tyrosine phosphatase, receptor type, U /// ENST00000356870 // missense // 0 // Hs.19718 // PTPRU // 10076 // protein tyrosine phosphatase, receptor type, U /// ENST00000373779 // missense // 0 // Hs.19718 // …
0.01074	EXON	rs2236135	14	14q11.2	G	A	GENO	115/254/189	415/824/470	0.01143	0.01232	0.01143	71/157/119	215/411/204	0.002106	0.0024	0.002106	ENST00000316902 // UTR-3 // 0 // Hs.596643 // SLC7A8 // 23428 // solute carrier family 7 (amino acid transporter light chain, L system), member 8 /// ENST00000339733 // UTR-3 // 0 // Hs.596643 // SLC7A8 // 23428 // solute carrier family 7 (amino acid transporter light chain, L system), member 8 /// ENST00000397310 // exon // 0 // Hs.596643 // SLC7A8 // 23428 // solute carrier family 7 (amino acid…
0.01579	UTR3	rs2240902	17	17q12	T	C	GENO	23/183/352	98/644/968	0.02021	0.02109	0.02021	14/109/224	57/298/475	0.03185	0.03163	0.03185	ENST00000268864 // UTR-3 // 0 // Hs.740533 // RASL10B // 91608 // RAS-like, family 10, member B /// NM_033315 // UTR-3 // 0 // Hs.740533 // RASL10B // 91608 // RAS-like, family 10, member B
0.06143	EXON	rs2242463	19	19q13.33	A	G	GENO	13/112/435	24/415/1270	0.04635	0.04513	0.04635	8/70/271	8/189/633	0.13	0.1347	0.13	ENST00000315396 // synon // 0 // Hs.112645 // CCDC114 // 93233 // coiled-coil domain containing 114 /// ENST00000474199 // exon // 0 // Hs.112645 // CCDC114 // 93233 // coiled-coil domain containing 114 /// NM_144577 // synon // 0 // Hs.112645 // CCDC114 // 93233 // coiled-coil domain containing 114
0.007517	UTR3	rs2243885	12	12q13.2	A	C	GENO	88/264/205	185/834/689	0.006387	0.007715	0.006387	46/162/139	95/393/341	0.6855	0.6839	0.6855	ENST00000242994 // UTR-3 // 0 // Hs.591024 // NEUROD4 // 58158 // neuronal differentiation 4 /// NM_021191 // UTR-3 // 0 // Hs.591024 // NEUROD4 // 58158 // neuronal differentiation 4
0.01196	EXON	rs2249060	21	21q22.3	T	C	GENO	17/128/415	52/497/1158	0.01516	0.01396	0.01516	10/72/267	29/247/553	0.003515	0.002995	0.003515	ENST00000359568 // missense // 0 // Hs.474069 // PCNT // 5116 // pericentrin /// ENST00000466474 // exon // 0 // Hs.474069 // PCNT // 5116 // pericentrin /// ENST00000480896 // exon // 0 // Hs.474069 // PCNT // 5116 // pericentrin /// ENST00000483844 // exon // 0 // Hs.474069 // PCNT // 5116 // pericentrin /// NM_006031 // missense // 0 // Hs.474069 // PCNT // 5116 // pericentrin
0.03742	EXON	rs2249213	5	5q31.3	G	A	GENO	130/259/171	313/856/536	0.03814	0.04039	0.03814	86/164/99	168/407/253	0.2485	0.248	0.2485	ENST00000336283 // UTR-5 // 0 // Hs.653135 // SRA1 // 10011 // steroid receptor RNA activator 1 /// ENST00000520427 // exon // 0 // Hs.653135 // SRA1 // 10011 // steroid receptor RNA activator 1 /// NM_001035235 // UTR-5 // 0 // Hs.653135 // SRA1 // 10011 // steroid receptor RNA activator 1 /// NR_045586 // exon // 0 // --- // SRA1 // 10011 // steroid receptor RNA activator 1
0.02857	EXON	rs2274654	9	9q22.32	C	T	GENO	23/212/311	33/186/220	0.02299	0.0238	0.02299	13/141/184	17/82/114	0.1076	0.115	0.1076	ENST00000288985 // missense // 0 // Hs.432364 // ERCC6L2 // 375748 // excision repair cross-complementing rodent repair deficiency, complementation group 6-like 2 /// ENST00000426805 // cds // 0 // Hs.432364 // ERCC6L2 // 375748 // excision repair cross-complementing rodent repair deficiency, complementation group 6-like 2 /// ENST00000437817 // missense // 0 // Hs.432364 // ERCC6L2 // 375748 // …
0.04517	UTR5	rs2274730	6	6p21.32	G	C	GENO	65/244/250	223/819/662	0.0485	0.05003	0.0485	40/161/147	106/400/322	0.5372	0.5492	0.5372	ENST00000395064 // UTR-5 // 0 // Hs.591805 // ZBTB9 // 221504 // zinc finger and BTB domain containing 9 /// NM_152735 // UTR-5 // 0 // Hs.591805 // ZBTB9 // 221504 // zinc finger and BTB domain containing 9
0.03825	EXON	rs2275290	6	6q14.1	A	G	GENO	26/153/379	51/541/1111	0.03939	0.03926	0.03939	18/105/225	27/261/540	0.2872	0.284	0.2872	ENST00000275034 // synon // 0 // Hs.511817 // PHIP // 55023 // pleckstrin homology domain interacting protein /// ENST00000479165 // exon // 0 // Hs.511817 // PHIP // 55023 // pleckstrin homology domain interacting protein /// NM_017934 // synon // 0 // Hs.511817 // PHIP // 55023 // pleckstrin homology domain interacting protein
0.03398	EXON	rs2275554	14	14q32.2	A	G	GENO	25/149/386	48/532/1129	0.0304	0.03072	0.0304	19/91/239	25/253/552	0.05864	0.06186	0.05864	ENST00000267584 // missense // 0 // Hs.667462 // AK7 // 122481 // adenylate kinase 7 /// ENST00000554313 // exon // 0 // Hs.667462 // AK7 // 122481 // adenylate kinase 7 /// ENST00000556643 // exon // 0 // Hs.667462 // AK7 // 122481 // adenylate kinase 7 /// NM_152327 // missense // 0 // Hs.667462 // AK7 // 122481 // adenylate kinase 7
0.002291	EXON	rs2277006	5	5p15.33	A	G	GENO	119/246/193	362/880/467	0.002167	0.00227	0.002167	73/150/124	177/427/226	0.009399	0.009711	0.009399	ENST00000283415 // synon // 0 // Hs.368853 // LPCAT1 // 79888 // lysophosphatidylcholine acyltransferase 1 /// ENST00000475622 // synon // 0 // Hs.368853 // LPCAT1 // 79888 // lysophosphatidylcholine acyltransferase 1 /// ENST00000503252 // exon // 0 // Hs.368853 // LPCAT1 // 79888 // lysophosphatidylcholine acyltransferase 1 /// NM_024830 // synon // 0 // Hs.368853 // LPCAT1 // 79888 // lysophos…
0.01175	EXON	rs2278016	16	16q12.1	G	A	GENO	7/145/408	23/337/1345	0.008879	0.01008	0.008879	2/85/262	10/166/652	NA	0.1786	0.1786	ENST00000561513 // exon // 0 // Hs.535454 // LOC100505619 // 100505619 // uncharacterized LOC100505619 /// ENST00000565742 // exon // 0 // Hs.535454 // LOC100505619 // 100505619 // uncharacterized LOC100505619 /// NR_038233 // exon // 0 // --- // LOC100505619 // 100505619 // uncharacterized LOC100505619
0.0003962	UTR5	rs2278635	17	17p13.1	G	A	GENO	36/240/282	209/697/801	0.0006511	0.0003539	0.0006511	22/149/176	106/321/400	0.004699	0.003311	0.004699	ENST00000319144 // UTR-5 // 0 // Hs.136574 // ALOX12B // 242 // arachidonate 12-lipoxygenase, 12R type /// NM_001139 // UTR-5 // 0 // Hs.136574 // ALOX12B // 242 // arachidonate 12-lipoxygenase, 12R type
0.03473	UTR3	rs2280169	12	12q23.3	C	T	GENO	55/223/278	114/678/908	0.03668	0.03999	0.03668	36/136/173	56/345/425	0.103	0.1096	0.103	ENST00000312143 // UTR-3 // 0 // Hs.197143 // CMKLR1 // 1240 // chemokine-like receptor 1 /// ENST00000397688 // UTR-3 // 0 // Hs.197143 // CMKLR1 // 1240 // chemokine-like receptor 1 /// ENST00000412676 // UTR-3 // 0 // Hs.197143 // CMKLR1 // 1240 // chemokine-like receptor 1 /// NM_001142343 // UTR-3 // 0 // Hs.197143 // CMKLR1 // 1240 // chemokine-like receptor 1 /// NM_001142344 // UTR-3 // 0…
0.01459	UTR3	rs2280935	8	8p21.3	C	A	GENO	103/285/169	261/822/627	0.01545	0.01474	0.01545	66/171/109	125/411/294	0.1722	0.1731	0.1722	ENST00000389131 // UTR-3 // 0 // Hs.626637 // LOXL2 // 4017 // lysyl oxidase-like 2 /// NM_002318 // UTR-3 // 0 // Hs.626637 // LOXL2 // 4017 // lysyl oxidase-like 2
0.002517	UTR3	rs2281133	X	Xq26.1	T	G	GENO	3/66/199	8/135/712	NA	0.003609	0.003609	3/41/125	4/45/244	NA	0.04526	0.04526	ENST00000371106 // UTR-3 // 0 // Hs.170499 // XPNPEP2 // 7512 // X-prolyl aminopeptidase (aminopeptidase P) 2, membrane-bound /// NM_003399 // UTR-3 // 0 // Hs.170499 // XPNPEP2 // 7512 // X-prolyl aminopeptidase (aminopeptidase P) 2, membrane-bound
0.03943	EXON	rs2281854	10	10p15.2	T	C	GENO	80/257/223	89/204/154	0.03681	0.03737	0.03681	47/161/141	40/92/79	0.2197	0.222	0.2197	ENST00000445932 // exon // 0 // Hs.191462 // --- // --- // Transcribed locus /// NM_001160125 // downstream // 548871 // Hs.4055 // KLF6 // 1316 // Kruppel-like factor 6 /// NM_001242309 // upstream // 54284 // Hs.528300 // PITRM1 // 10531 // pitrilysin metallopeptidase 1
0.007102	UTR3	rs2282544	18	18q21.2	C	G	GENO	6/68/486	2/196/1508	NA	0.007639	0.007639	6/40/303	1/94/733	NA	0.008463	0.008463	ENST00000342988 // UTR-3 // 0 // Hs.75862 // SMAD4 // 4089 // SMAD family member 4 /// ENST00000398417 // UTR-3 // 0 // Hs.75862 // SMAD4 // 4089 // SMAD family member 4 /// NM_005359 // UTR-3 // 0 // Hs.75862 // SMAD4 // 4089 // SMAD family member 4
0.01824	UTR3	rs2286492	7	7p15.3	C	A	GENO	0/119/437	19/348/1336	NA	0.01896	0.01896	0/78/268	9/183/634	NA	0.1458	0.1458	ENST00000409923 // UTR-3 // 0 // Hs.85603 // FAM126A // 84668 // family with sequence similarity 126, member A /// ENST00000432176 // UTR-3 // 0 // Hs.85603 // FAM126A // 84668 // family with sequence similarity 126, member A /// ENST00000440481 // UTR-3 // 0 // Hs.85603 // FAM126A // 84668 // family with sequence similarity 126, member A /// NM_032581 // UTR-3 // 0 // Hs.85603 // FAM126A // 8466…
0.0372	UTR3	rs2286672	17	17p13.2	T	C	GENO	92/242/220	260/846/594	0.04294	0.04166	0.04294	66/141/140	123/412/289	0.01154	0.01104	0.01154	ENST00000263088 // missense // 0 // Hs.104519 // PLD2 // 5338 // phospholipase D2 /// ENST00000572940 // missense // 0 // Hs.104519 // PLD2 // 5338 // phospholipase D2 /// ENST00000575246 // UTR-3 // 0 // Hs.104519 // PLD2 // 5338 // phospholipase D2 /// ENST00000575316 // missense // 0 // Hs.104519 // PLD2 // 5338 // phospholipase D2 /// NM_001243108 // missense // 0 // Hs.104519 // PLD2 // 5338…
0.007318	EXON	rs2286824	7	7q11.23	A	G	GENO	5/42/513	1/119/1590	NA	0.007751	0.007751	4/24/321	1/59/770	NA	0.06336	0.06336	ENST00000338761 // exon // 0 // --- // --- // --- // --- /// ENST00000394893 // UTR-3 // 0 // Hs.354056 // POR // 5447 // P450 (cytochrome) oxidoreductase /// ENST00000419840 // UTR-3 // 0 // Hs.354056 // POR // 5447 // P450 (cytochrome) oxidoreductase /// ENST00000419840 // splice-site // 0 // Hs.354056 // POR // 5447 // P450 (cytochrome) oxidoreductase /// ENST00000454934 // UTR-3 // 0 // Hs.35…
0.006878	EXON	rs2287734	19	19q13.2	A	G	GENO	29/184/346	109/675/926	0.005895	0.00599	0.005895	19/119/210	51/337/442	0.0812	0.08124	0.0812	ENST00000396857 // synon // 0 // Hs.95424 // MAP4K1 // 11184 // mitogen-activated protein kinase kinase kinase kinase 1 /// ENST00000423454 // UTR-5 // 0 // Hs.95424 // MAP4K1 // 11184 // mitogen-activated protein kinase kinase kinase kinase 1 /// ENST00000585583 // UTR-3 // 0 // --- // --- // --- // --- /// ENST00000586296 // synon // 0 // --- // --- // --- // --- /// ENST00000589002 // exon // …
0.01873	EXON	rs2289674	17	17q21.31	G	A	GENO	16/156/387	35/389/1284	0.01954	0.01855	0.01954	10/101/237	19/199/612	0.1443	0.1367	0.1443	ENST00000402521 // synon // 0 // Hs.151787 // EFTUD2 // 9343 // elongation factor Tu GTP binding domain containing 2 /// ENST00000426333 // synon // 0 // Hs.151787 // EFTUD2 // 9343 // elongation factor Tu GTP binding domain containing 2 /// ENST00000587957 // exon // 0 // --- // --- // --- // --- /// ENST00000591382 // synon // 0 // --- // --- // --- // --- /// ENST00000592576 // synon // 0 // -…
0.02777	UTR3	rs2291189	17	17q12	T	C	GENO	15/194/350	94/573/1041	0.02569	0.01975	0.02569	9/112/228	42/283/505	0.1009	0.09864	0.1009	ENST00000299977 // missense // 0 // Hs.709347 // SLFN5 // 162394 // schlafen family member 5 /// ENST00000542451 // UTR-3 // 0 // Hs.709347 // SLFN5 // 162394 // schlafen family member 5 /// NM_144975 // missense // 0 // Hs.709347 // SLFN5 // 162394 // schlafen family member 5
0.0004548	UTR3	rs2292023	5	5p15.33	A	C	GENO	110/242/207	326/889/494	0.0004289	0.0004501	0.0004289	67/148/133	160/426/244	0.007244	0.007479	0.007244	ENST00000475622 // UTR-3 // 0 // Hs.368853 // LPCAT1 // 79888 // lysophosphatidylcholine acyltransferase 1 /// NM_001044 // upstream // 15846 // Hs.406 // SLC6A3 // 6531 // solute carrier family 6 (neurotransmitter transporter, dopamine), member 3 /// NM_024830 // downstream // 153 // Hs.368853 // LPCAT1 // 79888 // lysophosphatidylcholine acyltransferase 1
0.01678	UTR3	rs2295244	6	6p21.2	C	T	GENO	30/152/378	51/513/1143	0.01963	0.02336	0.01963	20/96/233	25/244/561	0.07859	0.08397	0.07859	ENST00000373491 // UTR-3 // 0 // Hs.731702 // TBC1D22B // 55633 // TBC1 domain family, member 22B /// NM_017772 // UTR-3 // 0 // Hs.731702 // TBC1D22B // 55633 // TBC1 domain family, member 22B
0.0007154	EXON	rs2296397	14	14q32.11	T	C	GENO	13/145/401	9/425/1262	0.000739	0.001639	0.000739	8/87/253	2/214/607	NA	0.003992	0.003992	ENST00000328459 // synon // 0 // Hs.655697 // TTC7B // 145567 // tetratricopeptide repeat domain 7B /// ENST00000357056 // synon // 0 // Hs.655697 // TTC7B // 145567 // tetratricopeptide repeat domain 7B /// ENST00000553972 // cds // 0 // Hs.655697 // TTC7B // 145567 // tetratricopeptide repeat domain 7B /// ENST00000554654 // exon // 0 // Hs.655697 // TTC7B // 145567 // tetratricopeptide repeat …
0.04795	EXON	rs2298075	10	10q24.31	A	C	GENO	15/131/414	23/361/1326	0.04473	0.04847	0.04473	11/82/256	10/186/634	0.05913	0.06549	0.05913	ENST00000370345 // missense // 0 // Hs.18889 // SEC31B // 25956 // SEC31 homolog B (S. cerevisiae) /// ENST00000462434 // exon // 0 // Hs.18889 // SEC31B // 25956 // SEC31 homolog B (S. cerevisiae) /// ENST00000469546 // UTR-3 // 0 // Hs.18889 // SEC31B // 25956 // SEC31 homolog B (S. cerevisiae) /// ENST00000479697 // exon // 0 // Hs.18889 // SEC31B // 25956 // SEC31 homolog B (S. cerevisiae) //…
0.05557	UTR3	rs2298614	18	18q12.1	C	T	GENO	25/182/353	85/647/977	0.04934	0.04934	0.04934	14/120/215	38/311/481	0.503	0.5162	0.503	ENST00000257189 // UTR-3 // 0 // Hs.1925 // DSG3 // 1830 // desmoglein 3 /// NM_001944 // UTR-3 // 0 // Hs.1925 // DSG3 // 1830 // desmoglein 3
0.02575	EXON	rs2301739	17	17p13.2	C	T	GENO	77/251/232	266/844/598	0.02334	0.02492	0.02334	49/154/146	135/398/297	0.1394	0.1445	0.1394	ENST00000225696 // splice-site // 0 // Hs.584784 // NUP88 // 4927 // nucleoporin 88kDa /// ENST00000225696 // cds // 0 // Hs.584784 // NUP88 // 4927 // nucleoporin 88kDa /// ENST00000573584 // splice-site // 0 // Hs.584784 // NUP88 // 4927 // nucleoporin 88kDa /// ENST00000573584 // synon // 0 // Hs.584784 // NUP88 // 4927 // nucleoporin 88kDa /// ENST00000574867 // splice-site // 0 // Hs.584784 …
0.04154	EXON	rs2301865	16	16q23.1	G	A	GENO	69/230/260	172/799/737	0.04794	0.04652	0.04794	45/137/166	77/392/360	0.02283	0.02314	0.02283	ENST00000219368 // synon // 0 // Hs.461329 // FA2H // 79152 // fatty acid 2-hydroxylase /// ENST00000544337 // synon // 0 // Hs.461329 // FA2H // 79152 // fatty acid 2-hydroxylase /// ENST00000562145 // exon // 0 // Hs.461329 // FA2H // 79152 // fatty acid 2-hydroxylase /// ENST00000567683 // UTR-3 // 0 // Hs.461329 // FA2H // 79152 // fatty acid 2-hydroxylase /// NM_024306 // synon // 0 // Hs.46…
0.04224	EXON	rs2303262	16	16q23.3	C	T	GENO	20/159/381	32/462/1216	0.04547	0.05038	0.04547	14/106/229	13/237/580	0.02542	0.03028	0.02542	ENST00000258169 // missense // 0 // Hs.344400 // MPHOSPH6 // 10200 // M-phase phosphoprotein 6 /// ENST00000563100 // UTR-5 // 0 // Hs.344400 // MPHOSPH6 // 10200 // M-phase phosphoprotein 6 /// ENST00000563504 // UTR-5 // 0 // Hs.344400 // MPHOSPH6 // 10200 // M-phase phosphoprotein 6 /// ENST00000566748 // exon // 0 // Hs.344400 // MPHOSPH6 // 10200 // M-phase phosphoprotein 6 /// ENST000005677…
0.01511	UTR3	rs2303926	7	7q36.1	A	T	GENO	55/208/296	108/636/961	0.01772	0.0208	0.01772	37/126/186	49/298/480	0.01563	0.01812	0.01563	ENST00000297504 // synon // 0 // Hs.647118 // ABCB8 // 11194 // ATP-binding cassette, sub-family B (MDR/TAP), member 8 /// ENST00000356058 // synon // 0 // Hs.647118 // ABCB8 // 11194 // ATP-binding cassette, sub-family B (MDR/TAP), member 8 /// ENST00000358849 // synon // 0 // Hs.647118 // ABCB8 // 11194 // ATP-binding cassette, sub-family B (MDR/TAP), member 8 /// ENST00000466514 // UTR-3 // 0 …
0.04571	EXON	rs2306735	X	Xp22.33	A	G	GENO	18/84/166	28/278/547	0.04709	0.05712	0.04709	10/53/106	8/85/200	0.1748	0.1713	0.1748	ENST00000338623 // missense // 0 // Hs.567381 // GYG2 // 8908 // glycogenin 2 /// ENST00000353656 // exon // 0 // Hs.567381 // GYG2 // 8908 // glycogenin 2 /// ENST00000381157 // cds // 0 // Hs.567381 // GYG2 // 8908 // glycogenin 2 /// ENST00000381161 // exon // 0 // Hs.567381 // GYG2 // 8908 // glycogenin 2 /// ENST00000381163 // missense // 0 // Hs.567381 // GYG2 // 8908 // glycogenin 2 /// EN…
0.01187	EXON	rs234357	19	19q13.2	G	A	GENO	6/166/386	59/522/1126	0.01081	0.005958	0.01081	5/111/231	27/268/535	0.2091	0.2148	0.2091	ENST00000597336 // exon // 0 // --- // --- // --- // --- /// NM_001005851 // downstream // 3611 // Hs.101139 // ZNF780B // 163131 // zinc finger protein 780B /// NM_178544 // downstream // 7042 // Hs.666807 // ZNF546 // 339327 // zinc finger protein 546
0.0405	EXON	rs2347113	5	5q33.1	G	A	GENO	127/250/183	305/793/609	0.03863	0.04087	0.03863	83/155/111	144/394/291	0.03813	0.04082	0.03813	ENST00000564471 // exon // 0 // Hs.582552 // --- // --- // CDNA clone IMAGE:4830452 /// NM_001447 // upstream // 86323 // Hs.591255 // FAT2 // 2196 // FAT tumor suppressor homolog 2 (Drosophila) /// NM_003118 // downstream // 5829 // Hs.111779 // SPARC // 6678 // secreted protein, acidic, cysteine-rich (osteonectin)
0.0235	EXON	rs2402218	14	14q32.12	C	A	GENO	32/182/344	88/668/950	0.02161	0.02031	0.02161	22/112/213	43/337/450	0.02635	0.02423	0.02635	ENST00000555299 // exon // 0 // Hs.639356 // --- // --- // Homo sapiens, clone IMAGE:5750288, mRNA /// NM_001275 // upstream // 17075 // Hs.150793 // CHGA // 1113 // chromogranin A (parathyroid secretory protein 1) /// NM_005113 // downstream // 66066 // Hs.104320 // GOLGA5 // 9950 // golgin A5
0.04762	UTR3	rs2411	20	20q13.12	G	A	GENO	28/159/373	64/572/1069	0.04746	0.0461	0.04746	18/92/239	30/287/510	0.01429	0.0126	0.01429	ENST00000279028 // UTR-3 // 0 // Hs.526636 // OCSTAMP // 128506 // osteoclast stimulatory transmembrane protein /// NM_080721 // UTR-3 // 0 // Hs.526636 // OCSTAMP // 128506 // osteoclast stimulatory transmembrane protein
0.04782	EXON	rs2445270	11	11p15.4	G	T	GENO	55/244/261	130/684/894	0.03821	0.03716	0.03821	36/154/159	63/334/433	0.07404	0.07171	0.07404	ENST00000427973 // exon // 0 // --- // --- // --- // --- /// NM_001001916 // upstream // 9060 // Hs.553558 // OR52J3 // 119679 // olfactory receptor, family 52, subfamily J, member 3 /// NM_001004755 // downstream // 37536 // Hs.553559 // OR51L1 // 119682 // olfactory receptor, family 51, subfamily L, member 1
0.06518	UTR3	rs2466293	8	8q24.11	G	A	GENO	88/242/230	204/807/697	0.04624	0.04866	0.04624	59/148/142	94/423/312	0.006047	0.006448	0.006047	ENST00000427715 // UTR-3 // 0 // Hs.532270 // SLC30A8 // 169026 // solute carrier family 30 (zinc transporter), member 8 /// ENST00000456015 // UTR-3 // 0 // Hs.532270 // SLC30A8 // 169026 // solute carrier family 30 (zinc transporter), member 8 /// NM_001172811 // UTR-3 // 0 // Hs.532270 // SLC30A8 // 169026 // solute carrier family 30 (zinc transporter), member 8 /// NM_001172813 // UTR-3 // 0 …
0.03698	EXON	rs2497594	13	13q12.13	C	T	GENO	13/161/385	26/301/958	0.04098	0.0401	0.04098	8/98/243	10/166/459	0.5566	0.5471	0.5566	ENST00000428810 // exon // 0 // --- // --- // --- // --- /// NM_030979 // upstream // 107447 // Hs.458280 // PABPC3 // 5042 // poly(A) binding protein, cytoplasmic 3 /// NR_026730 // upstream // 20222 // --- // TPTE2P1 // 646405 // transmembrane phosphoinositide 3-phosphatase and tensin homolog 2 pseudogene 1
0.04352	EXON	rs2507976	6	6p21.33	A	C	GENO	38/187/335	74/620/1016	0.04614	0.05163	0.04614	23/117/209	37/298/495	0.2735	0.2758	0.2735	ENST00000432165 // exon // 0 // --- // --- // --- // --- /// NM_005514 // upstream // 26898 // Hs.77961 // HLA-B // 3106 // major histocompatibility complex, class I, B /// NR_036523 // upstream // 15674 // --- // MICA // 100507436 // MHC class I polypeptide-related sequence A
0.03916	UTR3	rs2509671	11	11q23.3	A	C	GENO	83/290/186	235/798/670	0.03634	0.03459	0.03634	46/187/115	125/365/335	0.01133	0.0115	0.01133	ENST00000264033 // UTR-3 // 0 // Hs.504096 // CBL // 867 // Cbl proto-oncogene, E3 ubiquitin protein ligase /// NM_005188 // UTR-3 // 0 // Hs.504096 // CBL // 867 // Cbl proto-oncogene, E3 ubiquitin protein ligase
0.03767	UTR3	rs2511	1	1q44	T	G	GENO	44/167/349	90/566/1052	0.0439	0.04654	0.0439	28/107/214	42/268/519	0.1428	0.1463	0.1428	ENST00000306562 // UTR-3 // 0 // Hs.521151 // ZNF672 // 79894 // zinc finger protein 672 /// NM_024836 // UTR-3 // 0 // Hs.521151 // ZNF672 // 79894 // zinc finger protein 672
0.03654	EXON	rs2515485	8	8p23.1	T	G	GENO	120/260/180	346/892/469	0.04281	0.04235	0.04281	75/170/104	175/431/223	0.5277	0.5245	0.5277	ENST00000500118 // exon // 0 // Hs.156928 // LOC100287015 // 100287015 // uncharacterized LOC100287015 /// ENST00000523225 // exon // 0 // Hs.156928 // LOC100287015 // 100287015 // uncharacterized LOC100287015 /// NR_040040 // exon // 0 // --- // LOC100287015 // 100287015 // uncharacterized LOC100287015
0.03769	EXON	rs2561545	19	19q13.2	G	A	GENO	18/185/356	92/609/1007	0.0402	0.03904	0.0402	14/114/220	44/283/503	0.5441	0.5649	0.5441	ENST00000252891 // synon // 0 // Hs.326953 // NUMBL // 9253 // numb homolog (Drosophila)-like /// ENST00000540131 // synon // 0 // Hs.326953 // NUMBL // 9253 // numb homolog (Drosophila)-like /// ENST00000593367 // exon // 0 // --- // --- // --- // --- /// ENST00000598773 // synon // 0 // --- // --- // --- // --- /// ENST00000598779 // synon // 0 // --- // --- // --- // --- /// ENST00000600967 //…
0.02167	EXON	rs25645	17	17q21.1	A	G	GENO	117/256/187	278/872/551	0.02105	0.02158	0.02105	70/158/121	130/418/274	0.1187	0.1176	0.1187	ENST00000225474 // synon // 0 // Hs.2233 // CSF3 // 1440 // colony stimulating factor 3 (granulocyte) /// ENST00000331769 // synon // 0 // Hs.2233 // CSF3 // 1440 // colony stimulating factor 3 (granulocyte) /// ENST00000394148 // synon // 0 // Hs.2233 // CSF3 // 1440 // colony stimulating factor 3 (granulocyte) /// ENST00000394149 // synon // 0 // Hs.2233 // CSF3 // 1440 // colony stimulating fa…
0.005523	UTR5	rs2565055	8	8p21.2	T	G	GENO	31/156/372	48/532/1125	0.005199	0.007165	0.005199	23/101/224	19/255/554	0.001317	0.002396	0.001317	ENST00000524096 // UTR-5 // 0 // Hs.57718 // CHRNA2 // 1135 // cholinergic receptor, nicotinic, alpha 2 (neuronal) /// NM_000742 // upstream // 567 // Hs.57718 // CHRNA2 // 1135 // cholinergic receptor, nicotinic, alpha 2 (neuronal) /// NM_001256483 // upstream // 11139 // Hs.212088 // EPHX2 // 2053 // epoxide hydrolase 2, cytoplasmic
0.003041	EXON	rs256785	5	5q14.2	A	G	GENO	20/151/389	72/583/1051	0.003519	0.003393	0.003519	10/100/239	38/283/507	0.04668	0.0482	0.04668	ENST00000514840 // exon // 0 // --- // --- // --- // --- /// NM_174909 // downstream // 39943 // Hs.355606 // TMEM167A // 153339 // transmembrane protein 167A /// NR_039773 // downstream // 172679 // --- // MIR3977 // 100616297 // microRNA 3977
0.0139	EXON	rs261623	5	5q35.1	A	G	GENO	6/110/442	33/421/1253	0.01752	0.01726	0.01752	1/62/285	16/207/605	NA	0.001145	0.001145	ENST00000256935 // synon // 0 // Hs.586174 // DOCK2 // 1794 // dedicator of cytokinesis 2 /// ENST00000519628 // cds // 0 // Hs.586174 // DOCK2 // 1794 // dedicator of cytokinesis 2 /// ENST00000520181 // exon // 0 // Hs.586174 // DOCK2 // 1794 // dedicator of cytokinesis 2 /// ENST00000520836 // exon // 0 // Hs.586174 // DOCK2 // 1794 // dedicator of cytokinesis 2 /// ENST00000520908 // synon //…
0.01593	EXON	rs2647394	1	1p22.3	G	A	GENO	18/177/364	91/610/1007	0.0141	0.01344	0.0141	11/107/230	54/281/494	0.02458	0.02178	0.02458	ENST00000411322 // exon // 0 // --- // --- // --- // --- /// NM_003921 // downstream // 1473 // Hs.193516 // BCL10 // 8915 // B-cell CLL/lymphoma 10 /// NM_198077 // upstream // 4632 // Hs.26226 // C1orf52 // 148423 // chromosome 1 open reading frame 52
0.007003	UTR3	rs2656804	12	12q13.2	T	C	GENO	88/263/205	184/829/691	0.005515	0.006626	0.005515	46/162/139	95/392/341	0.6886	0.6897	0.6886	ENST00000242994 // UTR-3 // 0 // Hs.591024 // NEUROD4 // 58158 // neuronal differentiation 4 /// NM_021191 // UTR-3 // 0 // Hs.591024 // NEUROD4 // 58158 // neuronal differentiation 4
0.0387	UTR3	rs2688	17	17q12	G	T	GENO	92/288/178	244/822/641	0.04725	0.045	0.04725	56/187/105	122/413/293	0.2253	0.2239	0.2253	ENST00000225893 // UTR-3 // 0 // Hs.191144 // HNF1B // 6928 // HNF1 homeobox B /// NM_000458 // UTR-3 // 0 // Hs.191144 // HNF1B // 6928 // HNF1 homeobox B /// NM_001165923 // UTR-3 // 0 // Hs.191144 // HNF1B // 6928 // HNF1 homeobox B
0.04448	UTR3	rs2700	14	14q11.2	C	A	GENO	68/194/295	171/693/835	0.03292	0.03166	0.03292	35/116/195	94/332/402	0.04914	0.05049	0.04914	ENST00000250416 // UTR-3 // 0 // Hs.409412 // PARP2 // 10038 // poly (ADP-ribose) polymerase 2 /// ENST00000429687 // UTR-3 // 0 // Hs.409412 // PARP2 // 10038 // poly (ADP-ribose) polymerase 2 /// ENST00000527915 // UTR-3 // 0 // Hs.409412 // PARP2 // 10038 // poly (ADP-ribose) polymerase 2 /// NM_001042618 // UTR-3 // 0 // Hs.409412 // PARP2 // 10038 // poly (ADP-ribose) polymerase 2 /// NM_005…
0.02969	UTR3	rs271263	5	5q11.2	T	C	GENO	3/70/487	3/158/1549	NA	0.02064	0.02064	3/44/302	0/84/746	NA	0.01393	0.01393	ENST00000502271 // UTR-3 // 0 // Hs.659125 // ARL15 // 54622 // ADP-ribosylation factor-like 15 /// NM_002495 // downstream // 200645 // Hs.528222 // NDUFS4 // 4724 // NADH dehydrogenase (ubiquinone) Fe-S protein 4, 18kDa (NADH-coenzyme Q reductase) /// NM_019087 // downstream // 798 // Hs.659125 // ARL15 // 54622 // ADP-ribosylation factor-like 15
0.007338	UTR3	rs27881	5	5q22.1	C	G	GENO	9/88/461	7/241/1459	0.007418	0.0105	0.007418	8/57/283	1/120/708	NA	0.0005	0.0005	ENST00000282356 // UTR-3 // 0 // Hs.591269 // CAMK4 // 814 // calcium/calmodulin-dependent protein kinase IV /// NM_001744 // downstream // 8827 // Hs.591269 // CAMK4 // 814 // calcium/calmodulin-dependent protein kinase IV /// NM_139164 // downstream // 4447 // Hs.93842 // STARD4 // 134429 // StAR-related lipid transfer (START) domain containing 4
0.009471	EXON	rs2793422	6	6p22.3	A	G	GENO	33/212/315	67/561/1080	0.006211	0.006238	0.006211	24/134/191	38/268/523	0.01892	0.01842	0.01892	ENST00000274747 // UTR-3 // 0 // Hs.658612 // MRS2 // 57380 // MRS2 magnesium homeostasis factor homolog (S. cerevisiae) /// ENST00000378353 // synon // 0 // Hs.658612 // MRS2 // 57380 // MRS2 magnesium homeostasis factor homolog (S. cerevisiae) /// ENST00000378386 // synon // 0 // Hs.658612 // MRS2 // 57380 // MRS2 magnesium homeostasis factor homolog (S. cerevisiae) /// ENST00000443868 // synon…
0.0354	EXON	rs2809435	9	9q33.3	C	T	GENO	135/256/169	336/870/501	0.04053	0.0412	0.04053	85/156/108	148/429/251	0.02086	0.02184	0.02086	ENST00000419853 // exon // 0 // Hs.382124 // --- // --- // CDNA clone IMAGE:5259303 /// NM_001011703 // upstream // 54888 // Hs.162659 // FAM125B // 89853 // family with sequence similarity 125, member B /// NM_001134778 // downstream // 304580 // Hs.428027 // PBX3 // 5090 // pre-B-cell leukemia homeobox 3
0.0127	UTR3	rs28368551	1	1q32.3	G	A	GENO	23/235/301	117/625/967	0.01123	0.01052	0.01123	7/151/191	62/311/456	0.0006637	0.00024	0.0006637	ENST00000366997 // UTR-3 // 0 // Hs.497674 // LPGAT1 // 9926 // lysophosphatidylglycerol acyltransferase 1 /// NM_014873 // UTR-3 // 0 // Hs.497674 // LPGAT1 // 9926 // lysophosphatidylglycerol acyltransferase 1
0.04064	EXON	rs2838677	21	21q22.3	G	A	GENO	69/253/238	272/800/636	0.03136	0.03126	0.03136	42/164/143	119/405/306	0.3316	0.3349	0.3316	ENST00000345496 // UTR-3 // 0 // Hs.529420 // UBE2G2 // 7327 // ubiquitin-conjugating enzyme E2G 2 /// ENST00000481546 // exon // 0 // Hs.529420 // UBE2G2 // 7327 // ubiquitin-conjugating enzyme E2G 2 /// NM_001202489 // UTR-3 // 0 // Hs.529420 // UBE2G2 // 7327 // ubiquitin-conjugating enzyme E2G 2 /// NM_003343 // UTR-3 // 0 // Hs.529420 // UBE2G2 // 7327 // ubiquitin-conjugating enzyme E2G 2 /…
0.004898	EXON	rs2839227	21	21q22.3	G	A	GENO	17/128/414	54/509/1146	0.006303	0.005593	0.006303	10/72/266	31/249/549	0.002393	0.002109	0.002393	ENST00000359568 // missense // 0 // Hs.474069 // PCNT // 5116 // pericentrin /// ENST00000480896 // exon // 0 // Hs.474069 // PCNT // 5116 // pericentrin /// NM_006031 // missense // 0 // Hs.474069 // PCNT // 5116 // pericentrin
0.04469	EXON	rs2840294	1	1p13.2	G	C	GENO	98/226/235	242/786/677	0.03474	0.03437	0.03474	57/133/158	114/374/341	0.08525	0.08281	0.08525	ENST00000427891 // exon // 0 // --- // --- // --- // --- /// ENST00000492207 // exon // 0 // Hs.448972 // LRIG2 // 9860 // leucine-rich repeats and immunoglobulin-like domains 2 /// NM_014813 // downstream // 1656 // Hs.448972 // LRIG2 // 9860 // leucine-rich repeats and immunoglobulin-like domains 2 /// NR_038846 // downstream // 70406 // --- // LOC643441 // 643441 // uncharacterized LOC643441
0.000558	EXON	rs28404288	7	7p12.1	G	A	GENO	6/77/477	1/188/1516	NA	0.0004574	0.0004574	5/47/297	1/87/738	NA	0.005551	0.005551	ENST00000421150 // exon // 0 // --- // --- // --- // --- /// NM_182595 // downstream // 150828 // Hs.381970 // POM121L12 // 285877 // POM121 transmembrane nucleoporin-like 12 /// NR_038371 // downstream // 467756 // --- // FLJ45974 // 401337 // uncharacterized LOC401337
0.003425	UTR3	rs2847698	11	11q13.1	A	G	GENO	5/155/398	25/363/1320	0.004459	0.004908	0.004459	2/96/249	12/163/655	NA	0.006157	0.006157	ENST00000312234 // UTR-3 // 0 // Hs.425178 // EIF1AD // 84285 // eukaryotic translation initiation factor 1A domain containing /// ENST00000526451 // UTR-3 // 0 // Hs.425178 // EIF1AD // 84285 // eukaryotic translation initiation factor 1A domain containing /// NM_001242481 // UTR-3 // 0 // Hs.425178 // EIF1AD // 84285 // eukaryotic translation initiation factor 1A domain containing /// NM_001242…
0.04185	UTR3	rs28485160	9	9q22.32	C	T	GENO	11/143/406	53/508/1143	0.03975	0.04031	0.03975	6/100/243	26/249/552	0.3155	0.3324	0.3155	ENST00000331920 // UTR-3 // 0 // Hs.494538 // PTCH1 // 5727 // patched 1 /// ENST00000418258 // UTR-3 // 0 // Hs.494538 // PTCH1 // 5727 // patched 1 /// ENST00000421141 // UTR-3 // 0 // Hs.494538 // PTCH1 // 5727 // patched 1 /// ENST00000437951 // UTR-3 // 0 // Hs.494538 // PTCH1 // 5727 // patched 1 /// NM_000264 // UTR-3 // 0 // Hs.494538 // PTCH1 // 5727 // patched 1 /// NM_001083602 // UTR-…
0.007861	EXON	rs2849233	18	18q21.2	C	T	GENO	62/203/293	190/743/776	0.008331	0.00813	0.008331	42/124/182	84/356/390	0.06503	0.0631	0.06503	ENST00000256425 // missense // 0 // Hs.30495 // MRO // 83876 // maestro /// ENST00000398439 // missense // 0 // Hs.30495 // MRO // 83876 // maestro /// ENST00000428869 // missense // 0 // Hs.30495 // MRO // 83876 // maestro /// ENST00000431965 // missense // 0 // Hs.30495 // MRO // 83876 // maestro /// ENST00000436348 // missense // 0 // Hs.30495 // MRO // 83876 // maestro /// ENST00000585524 // …
0.02198	EXON	rs28497009	16	16p12.3	T	G	GENO	35/195/330	125/687/896	0.02856	0.0294	0.02856	21/127/201	58/331/440	0.3565	0.3665	0.3565	ENST00000564852 // exon // 0 // Hs.626127 // --- // --- // Transcribed locus /// NM_022166 // upstream // 355363 // Hs.22907 // XYLT1 // 64131 // xylosyltransferase I /// NR_036141 // downstream // 575934 // --- // MIR3180-1 // 100422870 // microRNA 3180-1
0.04225	EXON	rs28655344	16	16q12.1	C	T	GENO	6/67/486	9/266/1431	0.04773	0.04216	0.04773	4/45/299	5/140/682	NA	0.1341	0.1341	ENST00000569877 // exon // 0 // --- // --- // --- // --- /// NM_004352 // upstream // 13557 // Hs.458423 // CBLN1 // 869 // cerebellin 1 precursor /// NM_144602 // upstream // 78509 // Hs.125875 // C16orf78 // 123970 // chromosome 16 open reading frame 78
0.01825	UTR3	rs28728267	15	15q13.3	G	C	GENO	15/204/333	74/442/752	0.01663	0.01275	0.01663	11/140/193	38/218/369	0.0496	0.04773	0.0496	ENST00000334528 // UTR-3 // 0 // Hs.657649 // FMN1 // 342184 // formin 1 /// NM_001103184 // UTR-3 // 0 // Hs.657649 // FMN1 // 342184 // formin 1 /// NM_001277313 // UTR-3 // 0 // --- // --- // --- // ---
0.01412	EXON	rs2900152	9	9q33.1	A	G	GENO	56/202/300	145/735/827	0.01581	0.01507	0.01581	29/124/194	71/364/394	0.02489	0.02444	0.02489	ENST00000450292 // exon // 0 // Hs.104789 // --- // --- // Transcribed locus /// NM_003266 // downstream // 988426 // Hs.174312 // TLR4 // 7099 // toll-like receptor 4 /// NM_014618 // downstream // 460713 // Hs.532316 // DBC1 // 1620 // deleted in bladder cancer 1
0.0246	EXON	rs2901117	10	10q25.3	C	T	GENO	10/90/459	22/365/1323	0.02086	0.01728	0.02086	7/48/293	10/182/638	0.003923	0.002706	0.003923	ENST00000369210 // synon // 0 // Hs.121347 // C10orf82 // 143379 // chromosome 10 open reading frame 82 /// ENST00000467153 // exon // 0 // Hs.121347 // C10orf82 // 143379 // chromosome 10 open reading frame 82 /// ENST00000588184 // synon // 0 // --- // --- // --- // --- /// ENST00000588224 // exon // 0 // --- // --- // --- // --- /// NM_144661 // synon // 0 // Hs.121347 // C10orf82 // 143379 //…
0.02978	EXON	rs2906211	7	7q21.11	A	C	GENO	34/181/344	68/501/1137	0.02933	0.03003	0.02933	22/119/207	31/242/556	0.02018	0.02104	0.02018	ENST00000438285 // exon // 0 // --- // --- // --- // --- /// NM_000601 // downstream // 269431 // Hs.396530 // HGF // 3082 // hepatocyte growth factor (hepapoietin A; scatter factor) /// NM_006379 // upstream // 513346 // Hs.269109 // SEMA3C // 10512 // sema domain, immunoglobulin domain (Ig), short basic domain, secreted, (semaphorin) 3C
0.02269	EXON	rs2908792	16	16q12.2	C	T	GENO	135/252/173	323/857/524	0.01884	0.01983	0.01884	91/150/108	161/404/261	0.03303	0.03466	0.03303	ENST00000565189 // exon // 0 // Hs.569678 // --- // --- // Transcribed locus /// ENST00000566383 // exon // 0 // Hs.569678 // --- // --- // Transcribed locus /// NM_001207030 // upstream // 7378 // Hs.451336 // LOC643802 // 643802 // u3 small nucleolar ribonucleoprotein protein MPP10-like /// NM_005611 // upstream // 55932 // Hs.513609 // RBL2 // 5934 // retinoblastoma-like 2 (p130)
0.03823	EXON	rs2908796	16	16q12.2	G	T	GENO	131/250/178	318/845/545	0.03173	0.03292	0.03173	87/151/110	157/401/270	0.05763	0.06117	0.05763	ENST00000571340 // exon // 0 // Hs.180902 // --- // --- // Transcribed locus /// NM_001207030 // upstream // 17318 // Hs.451336 // LOC643802 // 643802 // u3 small nucleolar ribonucleoprotein protein MPP10-like /// NM_005611 // upstream // 45992 // Hs.513609 // RBL2 // 5934 // retinoblastoma-like 2 (p130)
0.02621	EXON	rs2910272	5	5q32	G	A	GENO	23/198/339	79/503/1122	0.03434	0.03624	0.03434	11/124/214	37/238/552	0.05514	0.06008	0.05514	ENST00000510259 // exon // 0 // Hs.314261 // PRELID2 // 153768 // PRELI domain containing 2 /// NM_020768 // downstream // 994581 // Hs.661870 // KCTD16 // 57528 // potassium channel tetramerisation domain containing 16 /// NM_182960 // downstream // 287057 // Hs.314261 // PRELID2 // 153768 // PRELI domain containing 2
0.01337	EXON	rs2942382	11	11p13	C	T	GENO	81/264/214	180/777/748	0.01115	0.0118	0.01115	45/167/137	91/385/353	0.4632	0.4564	0.4632	ENST00000570295 // exon // 0 // Hs.739533 // --- // --- // Transcribed locus /// NM_017583 // downstream // 6202 // Hs.192103 // TRIM44 // 54765 // tripartite motif containing 44 /// NM_174902 // upstream // 128480 // Hs.636203 // LDLRAD3 // 143458 // low density lipoprotein receptor class A domain containing 3
0.01909	EXON	rs2967911	7	7q21.11	A	G	GENO	31/182/347	63/486/1159	0.01812	0.01834	0.01812	20/118/211	28/230/572	0.01059	0.01076	0.01059	ENST00000438285 // exon // 0 // --- // --- // --- // --- /// NM_000601 // downstream // 269712 // Hs.396530 // HGF // 3082 // hepatocyte growth factor (hepapoietin A; scatter factor) /// NM_006379 // upstream // 513065 // Hs.269109 // SEMA3C // 10512 // sema domain, immunoglobulin domain (Ig), short basic domain, secreted, (semaphorin) 3C
0.04851	EXON	rs2972388	5	5q13.2	T	C	GENO	103/294/162	395/882/432	0.03882	0.03748	0.03882	64/179/105	191/429/209	0.09483	0.09595	0.09483	ENST00000256443 // synon // 0 // Hs.184298 // CDK7 // 1022 // cyclin-dependent kinase 7 /// ENST00000502604 // UTR-5 // 0 // Hs.184298 // CDK7 // 1022 // cyclin-dependent kinase 7 /// ENST00000504147 // synon // 0 // Hs.184298 // CDK7 // 1022 // cyclin-dependent kinase 7 /// ENST00000506563 // UTR-5 // 0 // Hs.184298 // CDK7 // 1022 // cyclin-dependent kinase 7 /// ENST00000506789 // synon // 0 /…
0.02252	EXON	rs2991489	13	13q31.1	A	C	GENO	140/271/148	332/851/502	0.02202	0.02382	0.02202	84/169/95	173/398/247	0.4299	0.4299	0.4299	ENST00000416374 // exon // 0 // --- // --- // --- // --- /// NM_022118 // downstream // 153302 // Hs.558528 // RBM26 // 64062 // RNA binding motif protein 26 /// NR_046869 // upstream // 326613 // --- // LINC00331 // 100874126 // long intergenic non-protein coding RNA 331
0.004676	EXON	rs30187	5	5q15	C	T	GENO	141/249/167	369/892/438	0.006084	0.00584	0.006084	79/167/100	192/427/204	0.3265	0.3244	0.3265	ENST00000296754 // missense // 0 // Hs.666524 // ERAP1 // 51752 // endoplasmic reticulum aminopeptidase 1 /// ENST00000443439 // missense // 0 // Hs.666524 // ERAP1 // 51752 // endoplasmic reticulum aminopeptidase 1 /// ENST00000507859 // exon // 0 // Hs.666524 // ERAP1 // 51752 // endoplasmic reticulum aminopeptidase 1 /// NM_001040458 // missense // 0 // Hs.666524 // ERAP1 // 51752 // endoplasm…
0.01611	UTR3	rs3087657	15	15q15.3	G	A	GENO	96/217/244	176/588/511	0.01166	0.0114	0.01166	59/139/149	100/268/262	0.7395	0.7389	0.7395	ENST00000300289 // UTR-3 // 0 // Hs.591095 // PDIA3 // 2923 // protein disulfide isomerase family A, member 3 /// NM_005313 // UTR-3 // 0 // Hs.591095 // PDIA3 // 2923 // protein disulfide isomerase family A, member 3
0.05206	EXON	rs3101942	6	6p21.32	G	A	GENO	81/248/227	183/819/698	0.04252	0.04568	0.04252	60/142/145	93/396/336	0.00861	0.009383	0.00861	ENST00000434920 // downstream // 5790 // --- // --- // --- // --- /// ENST00000487996 // downstream // 32349 // Hs.351279 // HLA-DMB // 3109 // major histocompatibility complex, class II, DM beta /// NR_037177 // exon // 0 // --- // LOC100294145 // 100294145 // uncharacterized LOC100294145 /// NR_037178 // exon // 0 // --- // LOC100294145 // 100294145 // uncharacterized LOC100294145
0.04558	UTR5	rs3106189	6	6p21.32	T	C	GENO	43/267/248	195/773/738	0.04343	0.03929	0.04343	26/170/151	103/372/354	0.04155	0.03811	0.04155	ENST00000434618 // UTR-5 // 0 // Hs.370937 // TAPBP // 6892 // TAP binding protein (tapasin) /// ENST00000456592 // UTR-5 // 0 // Hs.370937 // TAPBP // 6892 // TAP binding protein (tapasin) /// ENST00000475304 // UTR-5 // 0 // Hs.370937 // TAPBP // 6892 // TAP binding protein (tapasin) /// ENST00000489157 // UTR-5 // 0 // Hs.370937 // TAPBP // 6892 // TAP binding protein (tapasin) /// NM_003190 /…
0.01531	EXON	rs3134588	15	15q26.3	A	G	GENO	50/240/270	216/762/727	0.01562	0.01488	0.01562	34/150/165	100/375/353	0.2627	0.2728	0.2627	ENST00000328642 // UTR-3 // 0 // Hs.207106 // SYNM // 23336 // synemin, intermediate filament protein /// ENST00000336292 // UTR-3 // 0 // Hs.207106 // SYNM // 23336 // synemin, intermediate filament protein /// ENST00000558420 // exon // 0 // Hs.207106 // SYNM // 23336 // synemin, intermediate filament protein /// ENST00000560674 // UTR-3 // 0 // Hs.207106 // SYNM // 23336 // synemin, intermedia…
0.02419	UTR3	rs318477	6	6p25.2	A	G	GENO	28/230/295	108/597/976	0.02954	0.03184	0.02954	18/146/182	44/285/484	0.06796	0.06857	0.06796	ENST00000380698 // UTR-3 // 0 // Hs.104879 // SERPINB9 // 5272 // serpin peptidase inhibitor, clade B (ovalbumin), member 9 /// NM_004155 // UTR-3 // 0 // --- // SERPINB9 // 5272 // serpin peptidase inhibitor, clade B (ovalbumin), member 9
0.01771	EXON	rs3210952	1	1q32.1	A	G	GENO	48/241/269	197/793/719	0.0191	0.01916	0.0191	30/151/166	86/391/352	0.2172	0.2226	0.2172	ENST00000367155 // synon // 0 // Hs.10414 // KLHDC8A // 55220 // kelch domain containing 8A /// ENST00000367156 // synon // 0 // Hs.10414 // KLHDC8A // 55220 // kelch domain containing 8A /// ENST00000460687 // exon // 0 // Hs.10414 // KLHDC8A // 55220 // kelch domain containing 8A /// ENST00000537168 // synon // 0 // Hs.10414 // KLHDC8A // 55220 // kelch domain containing 8A /// ENST00000539253 …
0.003733	UTR3	rs3217927	12	12p13.32	G	A	GENO	36/203/321	64/554/1088	0.00323	0.003714	0.00323	23/131/195	32/257/539	0.005529	0.005614	0.005529	ENST00000261254 // UTR-3 // 0 // Hs.376071 // CCND2 // 894 // cyclin D2 /// NM_001759 // UTR-3 // 0 // Hs.376071 // CCND2 // 894 // cyclin D2
0.02383	UTR3	rs339065	7	7q32.1	T	C	GENO	14/132/414	64/487/1158	0.0186	0.01883	0.0186	12/74/263	35/221/574	0.1006	0.102	0.1006	ENST00000315184 // UTR-3 // 0 // Hs.732440 // FAM71F1 // 84691 // family with sequence similarity 71, member F1 /// ENST00000484425 // UTR-3 // 0 // Hs.732440 // FAM71F1 // 84691 // family with sequence similarity 71, member F1 /// ENST00000485070 // UTR-3 // 0 // Hs.732440 // FAM71F1 // 84691 // family with sequence similarity 71, member F1 /// NM_032599 // UTR-3 // 0 // Hs.732440 // FAM71F1 // …
0.02143	EXON	rs34351592	20	20q13.2	A	G	GENO	20/154/386	31/435/1243	0.02564	0.0293	0.02564	11/108/230	18/227/585	0.243	0.2355	0.243	ENST00000216923 // synon // 0 // Hs.473082 // ZFP64 // 55734 // zinc finger protein 64 homolog (mouse) /// ENST00000346617 // synon // 0 // Hs.473082 // ZFP64 // 55734 // zinc finger protein 64 homolog (mouse) /// ENST00000361387 // synon // 0 // Hs.473082 // ZFP64 // 55734 // zinc finger protein 64 homolog (mouse) /// ENST00000371515 // synon // 0 // Hs.473082 // ZFP64 // 55734 // zinc finger pr…
0.001898	EXON	rs34582033	17	17q21.32	C	T	GENO	16/81/462	16/288/1397	0.00191	0.003256	0.00191	9/51/288	9/142/674	0.1016	0.1055	0.1016	ENST00000480386 // exon // 0 // --- // --- // --- // --- /// ENST00000567101 // exon // 0 // Hs.629601 // --- // --- // Transcribed locus /// NM_032391 // downstream // 86943 // Hs.116467 // PRAC // 84366 // prostate cancer susceptibility candidate /// NR_029582 // upstream // 2218 // --- // MIR196A1 // 406972 // microRNA 196a-1
0.03957	UTR5	rs34970001	19	19p13.2	A	G	GENO	5/138/417	44/389/1274	0.0459	0.03515	0.0459	3/86/260	20/185/625	NA	0.1679	0.1679	ENST00000221480 // synon // 0 // Hs.515100 // PEX11G // 92960 // peroxisomal biogenesis factor 11 gamma /// ENST00000593547 // cds // 0 // --- // --- // --- // --- /// ENST00000593942 // UTR-5 // 0 // --- // --- // --- // --- /// NM_001270539 // synon // 0 // --- // --- // --- // --- /// NM_080662 // synon // 0 // Hs.515100 // PEX11G // 92960 // peroxisomal biogenesis factor 11 gamma
0.01973	EXON	rs35142210	9	9p13.2	G	A	GENO	4/68/488	13/285/1412	NA	0.03289	0.03289	3/36/310	7/140/683	NA	0.01019	0.01019	ENST00000298048 // missense // 0 // Hs.184339 // MELK // 9833 // maternal embryonic leucine zipper kinase /// ENST00000487398 // exon // 0 // Hs.184339 // MELK // 9833 // maternal embryonic leucine zipper kinase /// ENST00000495529 // exon // 0 // Hs.184339 // MELK // 9833 // maternal embryonic leucine zipper kinase /// ENST00000536329 // missense // 0 // Hs.184339 // MELK // 9833 // maternal emb…
0.02379	UTR3	rs35195224	11	11q24.3	G	A	GENO	14/179/367	83/586/1039	0.02147	0.0182	0.02147	10/99/240	43/281/506	0.02247	0.02367	0.02247	ENST00000281428 // synon // 0 // Hs.504281 // FLI1 // 2313 // Friend leukemia virus integration 1 /// ENST00000344954 // synon // 0 // Hs.504281 // FLI1 // 2313 // Friend leukemia virus integration 1 /// ENST00000429175 // synon // 0 // Hs.504281 // FLI1 // 2313 // Friend leukemia virus integration 1 /// ENST00000525560 // synon // 0 // Hs.504281 // FLI1 // 2313 // Friend leukemia virus integrati…
0.01918	EXON	rs35411689	11	11p15.1	C	T	GENO	20/197/342	114/615/981	0.01908	0.0152	0.01908	12/120/216	47/290/493	0.2585	0.267	0.2585	ENST00000336349 // missense // 0 // Hs.729389 // SPTY2D1 // 144108 // SPT2, Suppressor of Ty, domain containing 1 (S. cerevisiae) /// ENST00000536336 // exon // 0 // Hs.729389 // SPTY2D1 // 144108 // SPT2, Suppressor of Ty, domain containing 1 (S. cerevisiae) /// NM_194285 // missense // 0 // Hs.729389 // SPTY2D1 // 144108 // SPT2, Suppressor of Ty, domain containing 1 (S. cerevisiae)
0.009343	EXON	rs35623488	12	12q21.1	A	G	GENO	68/260/232	158/727/818	0.01242	0.01234	0.01242	46/164/139	72/352/402	0.006403	0.006445	0.006403	ENST00000552780 // exon // 0 // Hs.126605 // --- // --- // Transcribed locus /// NM_001146213 // upstream // 40286 // Hs.284630 // TBC1D15 // 64786 // TBC1 domain family, member 15 /// NM_014999 // downstream // 12051 // Hs.524590 // RAB21 // 23011 // RAB21, member RAS oncogene family
0.02453	EXON	rs35914474	19	19q13.43	A	G	GENO	7/96/456	8/357/1345	0.02641	0.02513	0.02641	4/54/291	4/174/652	NA	0.03706	0.03706	ENST00000292069 // missense // 0 // Hs.676605 // ZNF667 // 63934 // zinc finger protein 667 /// ENST00000342634 // missense // 0 // Hs.676605 // ZNF667 // 63934 // zinc finger protein 667 /// ENST00000504904 // missense // 0 // Hs.676605 // ZNF667 // 63934 // zinc finger protein 667 /// ENST00000587555 // missense // 0 // --- // --- // --- // --- /// ENST00000591790 // UTR-3 // 0 // --- // --- //…
0.03954	UTR3	rs365807	5	5q21.3	G	A	GENO	112/316/132	348/864/493	0.02907	0.02852	0.02907	70/203/76	179/420/226	0.05632	0.05573	0.05632	ENST00000333274 // UTR-3 // 0 // Hs.288741 // EFNA5 // 1946 // ephrin-A5 /// NM_001962 // UTR-3 // 0 // Hs.288741 // EFNA5 // 1946 // ephrin-A5
0.02801	UTR3	rs3737918	1	1q44	T	C	GENO	96/278/186	378/836/495	0.02258	0.02131	0.02258	66/173/110	188/396/245	0.3507	0.348	0.3507	ENST00000366518 // UTR-3 // 0 // Hs.368096 // KIF26B // 55083 // kinesin family member 26B /// NM_018012 // downstream // 83 // Hs.368096 // KIF26B // 55083 // kinesin family member 26B /// NM_022743 // downstream // 46131 // Hs.567571 // SMYD3 // 64754 // SET and MYND domain containing 3
0.05926	UTR3	rs3739530	9	9p21.2	A	G	GENO	6/98/456	21/226/1462	0.04211	0.0424	0.04211	2/70/277	9/112/708	NA	0.0146	0.0146	ENST00000262244 // UTR-3 // 0 // Hs.369022 // MOB3B // 79817 // MOB kinase activator 3B /// NM_024761 // UTR-3 // 0 // Hs.369022 // MOB3B // 79817 // MOB kinase activator 3B
0.009442	EXON	rs3742909	14	14q24.2	A	G	GENO	63/264/231	270/817/620	0.01244	0.01145	0.01244	46/165/136	141/375/313	0.2748	0.278	0.2748	ENST00000361956 // synon // 0 // Hs.497349 // SMOC1 // 64093 // SPARC related modular calcium binding 1 /// ENST00000381280 // synon // 0 // Hs.497349 // SMOC1 // 64093 // SPARC related modular calcium binding 1 /// ENST00000553839 // exon // 0 // Hs.497349 // SMOC1 // 64093 // SPARC related modular calcium binding 1 /// ENST00000555917 // exon // 0 // Hs.497349 // SMOC1 // 64093 // SPARC related…
0.02483	EXON	rs3742945	14	14q11.2	T	C	GENO	25/163/371	71/607/1028	0.02078	0.01935	0.02078	16/95/237	39/299/489	0.01151	0.01061	0.01151	ENST00000258821 // missense // 0 // Hs.98553 // TTC5 // 91875 // tetratricopeptide repeat domain 5 /// ENST00000383029 // missense // 0 // Hs.98553 // TTC5 // 91875 // tetratricopeptide repeat domain 5 /// ENST00000423949 // cds // 0 // Hs.98553 // TTC5 // 91875 // tetratricopeptide repeat domain 5 /// ENST00000553828 // UTR-5 // 0 // Hs.98553 // TTC5 // 91875 // tetratricopeptide repeat domain 5…
0.06246	EXON	rs3743046	15	15q22.31	A	C	GENO	28/198/333	73/519/1116	0.04788	0.04641	0.04788	18/122/208	37/268/524	0.5271	0.5138	0.5271	ENST00000268043 // UTR-5 // 0 // Hs.112160 // PIF1 // 80119 // PIF1 5'-to-3' DNA helicase homolog (S. cerevisiae) /// ENST00000333425 // UTR-5 // 0 // Hs.112160 // PIF1 // 80119 // PIF1 5'-to-3' DNA helicase homolog (S. cerevisiae) /// ENST00000559239 // UTR-5 // 0 // Hs.112160 // PIF1 // 80119 // PIF1 5'-to-3' DNA helicase homolog (S. cerevisiae) /// ENST00000560444 // exon // 0 // Hs.112160 // …
0.006433	UTR3	rs3743286	15	15q21.1	G	A	GENO	17/189/354	64/453/1191	0.004068	0.004614	0.004068	9/111/229	37/220/573	0.07795	0.08176	0.07795	ENST00000316364 // UTR-3 // 0 // Hs.511265 // SEMA6D // 80031 // sema domain, transmembrane domain (TM), and cytoplasmic domain, (semaphorin) 6D /// ENST00000354744 // UTR-3 // 0 // Hs.511265 // SEMA6D // 80031 // sema domain, transmembrane domain (TM), and cytoplasmic domain, (semaphorin) 6D /// ENST00000355997 // UTR-3 // 0 // Hs.511265 // SEMA6D // 80031 // sema domain, transmembrane domain (T…
0.002475	UTR3	rs3745137	19	19q13.43	T	C	GENO	3/84/473	3/172/1534	NA	0.001494	0.001494	3/53/293	0/85/744	NA	0.001345	0.001345	ENST00000196548 // synon // 0 // Hs.590941 // ZNF8 // 7554 // zinc finger protein 8 /// ENST00000591325 // UTR-3 // 0 // --- // --- // --- // --- /// NM_021089 // synon // 0 // Hs.590941 // ZNF8 // 7554 // zinc finger protein 8
0.01326	EXON	rs3746843	21	21q21.3	G	A	GENO	0/89/471	11/208/1490	NA	0.0109	0.0109	0/58/291	1/98/730	NA	0.04309	0.04309	ENST00000286791 // missense // 0 // Hs.222802 // C21orf7 // 56911 // chromosome 21 open reading frame 7 /// ENST00000339024 // UTR-5 // 0 // Hs.222802 // C21orf7 // 56911 // chromosome 21 open reading frame 7 /// ENST00000341618 // missense // 0 // Hs.222802 // C21orf7 // 56911 // chromosome 21 open reading frame 7 /// ENST00000399934 // UTR-5 // 0 // Hs.222802 // C21orf7 // 56911 // chromosome 2…
0.01059	UTR3	rs3747461	X	Xq26.3	T	C	GENO	3/21/243	4/119/731	NA	0.01022	0.01022	3/16/149	1/36/255	NA	0.182	0.182	ENST00000305963 // UTR-3 // 0 // Hs.110702 // MMGT1 // 93380 // membrane magnesium transporter 1 /// ENST00000433339 // UTR-3 // 0 // Hs.110702 // MMGT1 // 93380 // membrane magnesium transporter 1 /// NM_173470 // UTR-3 // 0 // Hs.110702 // MMGT1 // 93380 // membrane magnesium transporter 1
0.04321	EXON	rs3747512	9	9q22.33	A	G	GENO	2/78/479	18/298/1394	NA	0.04545	0.04545	2/49/298	7/138/685	NA	0.4901	0.4901	ENST00000357054 // UTR-5 // 0 // Hs.435629 // C9orf174 // 100499483 // chromosome 9 open reading frame 174 /// ENST00000375202 // UTR-5 // 0 // Hs.435629 // C9orf174 // 100499483 // chromosome 9 open reading frame 174 /// ENST00000375204 // exon // 0 // Hs.604137 // LOC100499484 // 100499484 // SUGT1-1300002K09Rik pseudogene /// ENST00000375205 // UTR-5 // 0 // Hs.435629 // C9orf174 // 100499483 …
0.03038	EXON	rs3748191	9	9q34.3	T	G	GENO	7/144/409	48/487/1173	0.03744	0.03431	0.03744	4/91/254	19/244/566	NA	0.2057	0.2057	ENST00000455039 // exon // 0 // Hs.561897 // LOC100506599 // 100506599 // uncharacterized LOC100506599 /// NR_038969 // exon // 0 // --- // LOC100506599 // 100506599 // uncharacterized LOC100506599
0.03889	UTR3	rs3748211	9	9q34.3	C	T	GENO	142/287/131	366/863/478	0.0437	0.04331	0.0437	89/178/82	184/407/236	0.1667	0.1651	0.1667	ENST00000277508 // UTR-3 // 0 // Hs.532325 // PAEP // 5047 // progestagen-associated endometrial protein /// ENST00000371766 // UTR-3 // 0 // Hs.532325 // PAEP // 5047 // progestagen-associated endometrial protein /// ENST00000371768 // UTR-3 // 0 // Hs.532325 // PAEP // 5047 // progestagen-associated endometrial protein /// ENST00000433563 // UTR-3 // 0 // Hs.532325 // PAEP // 5047 // progestage…
0.01073	UTR3	rs3750633	10	10q24.31	A	G	GENO	14/106/440	14/298/1397	0.00473	0.006956	0.00473	8/73/268	5/147/678	0.01462	0.0168	0.01462	ENST00000299163 // UTR-3 // 0 // Hs.500788 // HIF1AN // 55662 // hypoxia inducible factor 1, alpha subunit inhibitor /// NM_017902 // UTR-3 // 0 // Hs.500788 // HIF1AN // 55662 // hypoxia inducible factor 1, alpha subunit inhibitor
2.097e-08	UTR3	rs3751153	12	12q24.31	T	A	GENO	19/115/408	0/185/707	NA	2.376e-08	2.376e-08	16/71/249	0/105/321	NA	4.459e-06	4.459e-06	ENST00000288757 // UTR-3 // 0 // Hs.528671 // C12orf43 // 64897 // chromosome 12 open reading frame 43 /// ENST00000445832 // UTR-3 // 0 // Hs.528671 // C12orf43 // 64897 // chromosome 12 open reading frame 43 /// NM_022895 // UTR-3 // 0 // Hs.528671 // C12orf43 // 64897 // chromosome 12 open reading frame 43
0.04849	UTR3	rs3752420	6	6p22.2	G	A	GENO	46/218/294	97/734/861	0.04345	0.04502	0.04345	30/136/181	46/350/424	0.1241	0.1291	0.1241	ENST00000377364 // UTR-3 // 0 // Hs.248172 // HIST1H4I // 8294 // histone cluster 1, H4i /// NM_003544 // UTR-3 // 0 // Hs.143080 // HIST1H4B // 8366 // histone cluster 1, H4b
0.02045	EXON	rs3760238	17	17q23.3	C	T	GENO	121/315/123	357/872/476	0.01982	0.01857	0.01982	73/195/80	177/420/229	0.1857	0.1887	0.1857	ENST00000577329 // exon // 0 // --- // --- // --- // --- /// NM_000334 // upstream // 250 // Hs.46038 // SCN4A // 6329 // sodium channel, voltage-gated, type IV, alpha subunit /// NM_001191031 // upstream // 25183 // Hs.708161 // C17orf72 // 92340 // chromosome 17 open reading frame 72
0.03374	EXON	rs3760239	17	17q23.3	T	C	GENO	121/312/125	358/872/477	0.03275	0.03089	0.03275	73/192/83	178/420/231	0.2913	0.2937	0.2913	ENST00000577329 // exon // 0 // --- // --- // --- // --- /// NM_000334 // upstream // 235 // Hs.46038 // SCN4A // 6329 // sodium channel, voltage-gated, type IV, alpha subunit /// NM_001191031 // upstream // 25198 // Hs.708161 // C17orf72 // 92340 // chromosome 17 open reading frame 72
0.01549	EXON	rs3763057	5	5p15.31	T	C	GENO	85/305/168	322/820/567	0.01783	0.01832	0.01783	53/184/110	160/383/287	0.07527	0.07756	0.07527	ENST00000504494 // exon // 0 // --- // --- // --- // --- /// NM_020546 // upstream // 50528 // Hs.481545 // ADCY2 // 108 // adenylate cyclase 2 (brain) /// NR_033906 // upstream // 38988 // --- // LOC442132 // 442132 // golgin A6 family-like 1 pseudogene
0.01055	UTR3	rs3763755	10	10q26.13	T	C	GENO	130/279/145	87/201/156	0.008271	0.008286	0.008271	80/172/95	43/88/78	0.0483	0.05129	0.0483	ENST00000369043 // UTR-3 // 0 // Hs.632080 // ATE1 // 11101 // arginyltransferase 1 /// NM_001144919 // upstream // 143864 // Hs.533683 // FGFR2 // 2263 // fibroblast growth factor receptor 2 /// NM_007041 // downstream // 789 // Hs.632080 // ATE1 // 11101 // arginyltransferase 1
0.02882	EXON	rs3764090	13	13q14.2	A	G	GENO	10/104/446	24/407/1274	0.03029	0.02666	0.03029	6/59/284	9/216/602	0.002389	0.001469	0.002389	ENST00000347776 // UTR-5 // 0 // Hs.87159 // CAB39L // 81617 // calcium binding protein 39-like /// ENST00000400396 // cds // 0 // --- // --- // --- // --- /// ENST00000409308 // UTR-5 // 0 // Hs.87159 // CAB39L // 81617 // calcium binding protein 39-like /// ENST00000410043 // UTR-5 // 0 // Hs.87159 // CAB39L // 81617 // calcium binding protein 39-like /// ENST00000470410 // exon // 0 // Hs.8715…
0.004439	EXON	rs3776448	5	5p15.31	T	C	GENO	15/201/344	105/557/1046	0.004184	0.002503	0.004184	10/121/218	45/258/526	0.1078	0.1038	0.1078	ENST00000264670 // UTR-3 // 0 // Hs.481526 // NSUN2 // 54888 // NOP2/Sun RNA methyltransferase family, member 2 /// ENST00000504374 // UTR-3 // 0 // Hs.481526 // NSUN2 // 54888 // NOP2/Sun RNA methyltransferase family, member 2 /// ENST00000505892 // exon // 0 // Hs.481526 // NSUN2 // 54888 // NOP2/Sun RNA methyltransferase family, member 2 /// ENST00000506139 // UTR-3 // 0 // Hs.481526 // NSUN2 …
0.03302	UTR3	rs3777	15	15q21.1	C	A	GENO	60/271/227	234/737/736	0.04588	0.04645	0.04588	39/166/142	112/358/357	0.2964	0.3028	0.2964	ENST00000332408 // UTR-3 // 0 // Hs.642615 // SHC4 // 399694 // SHC (Src homology 2 domain containing) family, member 4 /// ENST00000396535 // UTR-3 // 0 // Hs.642615 // SHC4 // 399694 // SHC (Src homology 2 domain containing) family, member 4 /// NM_203349 // UTR-3 // 0 // Hs.642615 // SHC4 // 399694 // SHC (Src homology 2 domain containing) family, member 4
0.01686	UTR3	rs3783083	13	13q34	A	G	GENO	44/188/326	81/591/1037	0.0183	0.02251	0.0183	25/124/199	33/282/515	0.04334	0.04772	0.04334	ENST00000218789 // UTR-3 // 0 // Hs.508738 // ARHGEF7 // 8874 // Rho guanine nucleotide exchange factor (GEF) 7 /// ENST00000370623 // UTR-3 // 0 // Hs.508738 // ARHGEF7 // 8874 // Rho guanine nucleotide exchange factor (GEF) 7 /// ENST00000375736 // UTR-3 // 0 // Hs.508738 // ARHGEF7 // 8874 // Rho guanine nucleotide exchange factor (GEF) 7 /// ENST00000426073 // UTR-3 // 0 // Hs.508738 // ARHGE…
0.01127	UTR3	rs3795300	1	1p36.11	G	A	GENO	64/225/271	131/675/902	0.01379	0.01585	0.01379	39/139/171	57/315/458	0.02255	0.02424	0.02255	ENST00000270800 // UTR-3 // 0 // Hs.110915 // IL22RA1 // 58985 // interleukin 22 receptor, alpha 1 /// NM_021258 // UTR-3 // 0 // Hs.110915 // IL22RA1 // 58985 // interleukin 22 receptor, alpha 1
0.04269	UTR3	rs3795471	1	1q44	A	G	GENO	57/211/292	150/741/809	0.04664	0.04429	0.04664	35/130/184	69/359/395	0.12	0.1142	0.12	ENST00000366513 // UTR-3 // 0 // Hs.368353 // CNST // 163882 // consortin, connexin sorting protein /// NM_152609 // UTR-3 // 0 // Hs.368353 // CNST // 163882 // consortin, connexin sorting protein
0.04208	UTR3	rs3795472	1	1q44	G	A	GENO	59/210/291	159/743/808	0.04583	0.04387	0.04583	36/128/185	75/362/393	0.08726	0.08389	0.08726	ENST00000366513 // UTR-3 // 0 // Hs.368353 // CNST // 163882 // consortin, connexin sorting protein /// NM_152609 // UTR-3 // 0 // Hs.368353 // CNST // 163882 // consortin, connexin sorting protein
0.03564	EXON	rs3795833	1	1q32.3	T	C	GENO	30/149/381	60/528/1122	0.03711	0.03784	0.03711	18/94/237	32/274/524	0.09263	0.09081	0.09263	ENST00000412871 // exon // 0 // Hs.553186 // LOC100652793 // 100652793 // uncharacterized LOC100652793 /// NM_001204182 // downstream // 3878 // Hs.153704 // NEK2 // 4751 // NIMA (never in mitosis gene a)-related kinase 2 /// NM_021194 // upstream // 75622 // Hs.519469 // SLC30A1 // 7779 // solute carrier family 30 (zinc transporter), member 1
0.02084	EXON	rs3798756	6	6q25.2	A	G	GENO	36/207/317	76/562/1067	0.02062	0.02053	0.02062	23/120/206	30/277/520	0.06629	0.07263	0.06629	ENST00000265368 // synon // 0 // Hs.12967 // SYNE1 // 23345 // spectrin repeat containing, nuclear envelope 1 /// ENST00000341594 // synon // 0 // Hs.12967 // SYNE1 // 23345 // spectrin repeat containing, nuclear envelope 1 /// ENST00000356820 // synon // 0 // Hs.12967 // SYNE1 // 23345 // spectrin repeat containing, nuclear envelope 1 /// ENST00000367251 // cds // 0 // Hs.12967 // SYNE1 // 23345…
0.01068	UTR5	rs3806329	1	1q41	G	A	GENO	70/218/270	234/768/705	0.01278	0.01332	0.01278	47/141/161	102/388/338	0.1245	0.1247	0.1245	ENST00000294889 // UTR-5 // 0 // Hs.519839 // C1orf115 // 79762 // chromosome 1 open reading frame 115 /// NM_018650 // downstream // 25624 // Hs.497806 // MARK1 // 4139 // MAP/microtubule affinity-regulating kinase 1 /// NM_024709 // upstream // 205 // Hs.519839 // C1orf115 // 79762 // chromosome 1 open reading frame 115
0.007971	UTR5	rs3807045	6	6p21.2	A	G	GENO	79/288/192	211/782/713	0.007655	0.007062	0.007655	50/172/126	107/380/339	0.2982	0.2984	0.2982	ENST00000507712 // UTR-5 // 0 // Hs.287765 // KCNK16 // 83795 // potassium channel, subfamily K, member 16 /// NM_001135106 // upstream // 323 // Hs.287765 // KCNK16 // 83795 // potassium channel, subfamily K, member 16 /// NM_145027 // downstream // 12223 // Hs.588202 // KIF6 // 221458 // kinesin family member 6
0.03011	UTR5	rs3809306	12	12q24.23	A	C	GENO	91/272/196	226/790/690	0.04117	0.04013	0.04117	61/168/120	104/387/336	0.03393	0.03456	0.03393	ENST00000327554 // UTR-5 // 0 // Hs.98188 // CCDC60 // 160777 // coiled-coil domain containing 60 /// ENST00000536742 // UTR-5 // 0 // Hs.98188 // CCDC60 // 160777 // coiled-coil domain containing 60 /// ENST00000539847 // UTR-5 // 0 // Hs.98188 // CCDC60 // 160777 // coiled-coil domain containing 60 /// NM_178499 // UTR-5 // 0 // Hs.98188 // CCDC60 // 160777 // coiled-coil domain containing 60
0.02038	UTR3	rs3810619	22	22q12.3	C	T	GENO	64/218/276	174/783/750	0.01936	0.01857	0.01936	40/124/183	86/381/361	0.004701	0.004458	0.004701	ENST00000308700 // UTR-3 // 0 // Hs.567637 // ISX // 91464 // intestine-specific homeobox /// ENST00000404699 // UTR-3 // 0 // Hs.567637 // ISX // 91464 // intestine-specific homeobox /// NM_001008494 // UTR-3 // 0 // Hs.567637 // ISX // 91464 // intestine-specific homeobox
0.00848	EXON	rs3811136	9	9q34.3	C	T	GENO	101/270/189	233/804/672	0.01044	0.01094	0.01044	64/171/114	117/385/328	0.04258	0.04248	0.04258	ENST00000445997 // exon // 0 // Hs.550769 // LOC100130954 // 100130954 // uncharacterized LOC100130954 /// ENST00000447907 // exon // 0 // Hs.550769 // LOC100130954 // 100130954 // uncharacterized LOC100130954 /// NR_034016 // exon // 0 // --- // LOC100130954 // 100130954 // uncharacterized LOC100130954 /// NR_034017 // exon // 0 // --- // LOC100130954 // 100130954 // uncharacterized LOC100130954
0.00236	EXON	rs3811342	14	14q32.2	T	A	GENO	4/42/514	0/160/1550	NA	0.002421	0.002421	2/28/319	0/70/760	NA	0.138	0.138	ENST00000503525 // exon // 0 // Hs.455955 // LINC00617 // 100507043 // long intergenic non-protein coding RNA 617 /// ENST00000504119 // exon // 0 // Hs.455955 // LINC00617 // 100507043 // long intergenic non-protein coding RNA 617 /// NR_038861 // exon // 0 // --- // LINC00617 // 100507043 // long intergenic non-protein coding RNA 617
0.001726	EXON	rs3812475	8	8q24.13	C	T	GENO	92/289/179	400/818/484	0.00187	0.001488	0.00187	60/183/106	196/394/236	0.04492	0.04156	0.04492	ENST00000328599 // missense // 0 // Hs.9925 // TRMT12 // 55039 // tRNA methyltransferase 12 homolog (S. cerevisiae) /// ENST00000521443 // exon // 0 // Hs.9925 // TRMT12 // 55039 // tRNA methyltransferase 12 homolog (S. cerevisiae) /// ENST00000522518 // missense // 0 // Hs.9925 // TRMT12 // 55039 // tRNA methyltransferase 12 homolog (S. cerevisiae) /// NM_017956 // missense // 0 // Hs.9925 // TR…
0.03533	EXON	rs3812580	9	9q34.3	A	G	GENO	14/139/407	27/352/1322	0.03614	0.03411	0.03614	7/81/261	15/164/645	0.4242	0.3951	0.4242	ENST00000298537 // synon // 0 // Hs.94300 // SDCCAG3 // 10807 // serologically defined colon cancer antigen 3 /// ENST00000357365 // synon // 0 // Hs.94300 // SDCCAG3 // 10807 // serologically defined colon cancer antigen 3 /// ENST00000371723 // synon // 0 // Hs.94300 // SDCCAG3 // 10807 // serologically defined colon cancer antigen 3 /// ENST00000371725 // synon // 0 // Hs.94300 // SDCCAG3 // 1…
0.07134	UTR3	rs3813458	X	Xq28	C	G	GENO	1/11/256	1/73/781	NA	0.01814	0.01814	1/9/159	0/23/270	NA	0.2081	0.2081	ENST00000303391 // UTR-3 // 0 // Hs.200716 // MECP2 // 4204 // methyl CpG binding protein 2 (Rett syndrome) /// NM_004992 // UTR-3 // 0 // Hs.200716 // MECP2 // 4204 // methyl CpG binding protein 2 (Rett syndrome)
0.01808	EXON	rs3813649	1	1q25.2	T	C	GENO	9/92/458	11/347/1345	0.01646	0.01872	0.01646	6/65/277	7/158/661	0.4208	0.4086	0.4208	ENST00000308284 // missense // 0 // Hs.149540 // SEC16B // 89866 // SEC16 homolog B (S. cerevisiae) /// ENST00000327037 // exon // 0 // Hs.149540 // SEC16B // 89866 // SEC16 homolog B (S. cerevisiae) /// ENST00000354921 // exon // 0 // Hs.149540 // SEC16B // 89866 // SEC16 homolog B (S. cerevisiae) /// ENST00000464428 // exon // 0 // Hs.149540 // SEC16B // 89866 // SEC16 homolog B (S. cerevisiae)…
0.04107	UTR3	rs3813918	20	20q11.23	C	T	GENO	52/240/266	118/687/901	0.04594	0.04527	0.04594	39/149/159	50/338/441	0.002951	0.003599	0.002951	ENST00000338074 // UTR-3 // 0 // Hs.437422 // EPB41L1 // 2036 // erythrocyte membrane protein band 4.1-like 1 /// ENST00000373946 // UTR-3 // 0 // Hs.437422 // EPB41L1 // 2036 // erythrocyte membrane protein band 4.1-like 1 /// ENST00000441639 // UTR-3 // 0 // Hs.437422 // EPB41L1 // 2036 // erythrocyte membrane protein band 4.1-like 1 /// NM_001258329 // UTR-3 // 0 // --- // EPB41L1 // 2036 // e…
0.0163	EXON	rs3814165	10	10p13	A	G	GENO	14/137/409	50/522/1136	0.01572	0.01545	0.01572	11/90/248	29/251/548	0.2608	0.2635	0.2608	ENST00000378116 // missense // 0 // Hs.66762 // FAM171A1 // 221061 // family with sequence similarity 171, member A1 /// ENST00000477161 // exon // 0 // Hs.66762 // FAM171A1 // 221061 // family with sequence similarity 171, member A1 /// NM_001010924 // missense // 0 // Hs.66762 // FAM171A1 // 221061 // family with sequence similarity 171, member A1
0.0003369	UTR3	rs3814221	10	10q24.1	T	C	GENO	109/231/219	283/868/553	0.0004051	0.0003766	0.0004051	72/139/137	139/430/258	0.0007979	0.0007427	0.0007979	ENST00000357947 // UTR-3 // 0 // Hs.154296 // TLL2 // 7093 // tolloid-like 2 /// NM_012465 // UTR-3 // 0 // Hs.154296 // TLL2 // 7093 // tolloid-like 2
0.0335	UTR5	rs3816051	19	19q13.42	C	T	GENO	62/282/214	248/772/688	0.03795	0.03749	0.03795	37/176/134	131/380/319	0.05615	0.05369	0.05615	ENST00000433231 // UTR-5 // 0 // Hs.659872 // FCAR // 2204 // Fc fragment of IgA, receptor for /// NM_002000 // UTR-5 // 0 // Hs.659872 // FCAR // 2204 // Fc fragment of IgA, receptor for /// NM_133269 // UTR-5 // 0 // Hs.659872 // FCAR // 2204 // Fc fragment of IgA, receptor for /// NM_133271 // UTR-5 // 0 // Hs.659872 // FCAR // 2204 // Fc fragment of IgA, receptor for /// NM_133272 // UTR-5 //…
0.007032	UTR3	rs3822943	6	6q23.3	G	A	GENO	28/187/345	49/502/1158	0.005778	0.006368	0.005778	21/115/213	22/241/566	0.004554	0.005449	0.004554	ENST00000403415 // downstream // 92828 // --- // --- // --- // --- /// ENST00000421351 // downstream // 1811 // Hs.201446 // PERP // 64065 // PERP, TP53 apoptosis effector /// NM_022121 // UTR-3 // 0 // Hs.201446 // PERP // 64065 // PERP, TP53 apoptosis effector
0.01759	EXON	rs3823083	6	6q27	G	A	GENO	3/72/484	3/160/1546	NA	0.01541	0.01541	3/51/295	2/66/761	NA	0.0005087	0.0005087	ENST00000354448 // UTR-3 // 0 // Hs.348762 // PDE10A // 10846 // phosphodiesterase 10A /// ENST00000366882 // UTR-3 // 0 // Hs.348762 // PDE10A // 10846 // phosphodiesterase 10A /// ENST00000539869 // UTR-3 // 0 // Hs.348762 // PDE10A // 10846 // phosphodiesterase 10A /// NM_001130690 // UTR-3 // 0 // Hs.348762 // PDE10A // 10846 // phosphodiesterase 10A /// NR_045597 // exon // 0 // --- // PDE10…
0.04969	EXON	rs3824856	11	11q13.3	A	G	GENO	143/265/150	355/846/508	0.04899	0.05154	0.04899	90/169/88	166/412/252	0.04672	0.04855	0.04672	ENST00000567742 // exon // 0 // --- // --- // --- // --- /// NM_053056 // upstream // 173399 // Hs.523852 // CCND1 // 595 // cyclin D1 /// NM_138768 // downstream // 217720 // Hs.523848 // MYEOV // 26579 // myeloma overexpressed (in a subset of t(11;14) positive multiple myelomas)
0.02753	UTR3	rs3825167	12	12p12.1	C	A	GENO	16/120/422	41/464/1204	0.02813	0.02468	0.02813	8/78/262	15/220/594	0.3023	0.2888	0.3023	ENST00000261192 // UTR-3 // 0 // Hs.438993 // BCAT1 // 586 // branched chain amino-acid transaminase 1, cytosolic /// ENST00000342945 // UTR-3 // 0 // Hs.438993 // BCAT1 // 586 // branched chain amino-acid transaminase 1, cytosolic /// ENST00000538118 // UTR-3 // 0 // Hs.438993 // BCAT1 // 586 // branched chain amino-acid transaminase 1, cytosolic /// NM_001178091 // UTR-3 // 0 // Hs.438993 // BC…
0.02841	EXON	rs3826116	16	16q21	C	A	GENO	12/151/397	70/511/1126	0.0264	0.02484	0.0264	5/93/251	35/247/547	0.02077	0.01683	0.02077	ENST00000565257 // exon // 0 // Hs.621671 // --- // --- // CDNA clone IMAGE:4799771 /// NM_001796 // upstream // 2119557 // Hs.368322 // CDH8 // 1006 // cadherin 8, type 2 /// NM_001797 // downstream // 790387 // Hs.116471 // CDH11 // 1009 // cadherin 11, type 2, OB-cadherin (osteoblast)
0.03696	UTR3	rs3827278	22	22q11.1	A	C	GENO	63/230/267	133/737/826	0.04334	0.04718	0.04334	38/139/172	61/362/401	0.1046	0.1074	0.1046	ENST00000319363 // UTR-3 // 0 // Hs.48353 // IL17RA // 23765 // interleukin 17 receptor A /// NM_014339 // UTR-3 // 0 // Hs.48353 // IL17RA // 23765 // interleukin 17 receptor A
0.02612	EXON	rs3827657	7	7p15.3	G	A	GENO	23/203/333	54/528/1118	0.02746	0.0261	0.02746	18/121/210	34/249/541	0.194	0.1825	0.194	ENST00000328843 // synon // 0 // Hs.520245 // DNAH11 // 8701 // dynein, axonemal, heavy chain 11 /// ENST00000409508 // exon // 0 // Hs.520245 // DNAH11 // 8701 // dynein, axonemal, heavy chain 11 /// NM_001277115 // synon // 0 // --- // --- // --- // ---
0.001195	EXON	rs3829765	14	14q23.1	A	G	GENO	65/220/274	118/673/917	0.00125	0.001789	0.00125	38/139/171	58/319/452	0.04729	0.05008	0.04729	ENST00000267485 // missense // 0 // Hs.535420 // C14orf37 // 145407 // chromosome 14 open reading frame 37 /// ENST00000334342 // exon // 0 // Hs.535420 // C14orf37 // 145407 // chromosome 14 open reading frame 37 /// ENST00000557175 // exon // 0 // Hs.535420 // C14orf37 // 145407 // chromosome 14 open reading frame 37 /// NM_001001872 // missense // 0 // Hs.535420 // C14orf37 // 145407 // chromo…
0.02144	EXON	rs3858454	11	11p13	A	C	GENO	26/186/347	92/671/946	0.02055	0.02059	0.02055	17/118/213	46/316/468	0.3107	0.3232	0.3107	ENST00000525436 // exon // 0 // Hs.567499 // WT1-AS // 51352 // WT1 antisense RNA (non-protein coding) /// NM_006360 // upstream // 131687 // Hs.502244 // EIF3M // 10480 // eukaryotic translation initiation factor 3, subunit M /// NR_023920 // downstream // 12006 // --- // WT1-AS // 51352 // WT1 antisense RNA (non-protein coding)
0.03126	EXON	rs4076941	11	11p15.3	C	T	GENO	35/228/297	102/596/1009	0.03589	0.03558	0.03589	19/147/183	46/297/485	0.1237	0.127	0.1237	ENST00000531961 // exon // 0 // --- // --- // --- // --- /// NM_198516 // downstream // 30854 // Hs.655152 // GALNTL4 // 374378 // UDP-N-acetyl-alpha-D-galactosamine:polypeptide N-acetylgalactosaminyltransferase-like 4 /// NR_034137 // downstream // 360744 // --- // LOC729013 // 729013 // uncharacterized LOC729013
0.02692	EXON	rs410356	22	22q11.21	T	C	GENO	2/110/448	28/293/1386	NA	0.02469	0.02469	0/66/283	13/140/676	NA	0.02925	0.02925	ENST00000410028 // exon // 0 // --- // --- // --- // --- /// NR_027006 // downstream // 1342 // --- // LOC400891 // 400891 // chromosome 14 open reading frame 166B pseudogene /// NR_037566 // upstream // 37506 // --- // BCRP2 // 400892 // breakpoint cluster region pseudogene 2
9.222e-05	EXON	rs41298452	X	Xp11.3	G	T	GENO	0/30/179	0/46/745	NA	0.0001068	0.0001068	0/24/113	0/17/257	NA	0.0006993	0.0006993	ENST00000378045 // synon // 0 // Hs.7549 // FUNDC1 // 139341 // FUN14 domain containing 1 /// ENST00000483115 // exon // 0 // Hs.7549 // FUNDC1 // 139341 // FUN14 domain containing 1 /// NM_173794 // synon // 0 // Hs.7549 // FUNDC1 // 139341 // FUN14 domain containing 1
0.03762	UTR3	rs4130648	1	1q44	T	C	GENO	57/209/294	151/740/816	0.04121	0.03914	0.04121	35/128/186	71/361/398	0.09238	0.08752	0.09238	ENST00000366513 // UTR-3 // 0 // Hs.368353 // CNST // 163882 // consortin, connexin sorting protein /// NM_152609 // UTR-3 // 0 // Hs.368353 // CNST // 163882 // consortin, connexin sorting protein
0.0496	UTR3	rs41312696	1	1p12	G	A	GENO	146/269/144	374/814/514	0.0498	0.05052	0.0498	88/176/84	174/390/260	0.02988	0.02777	0.02988	ENST00000356554 // UTR-3 // 0 // Hs.435938 // MAN1A2 // 10905 // mannosidase, alpha, class 1A, member 2 /// NM_006699 // UTR-3 // 0 // Hs.435938 // MAN1A2 // 10905 // mannosidase, alpha, class 1A, member 2
0.0341	UTR3	rs41315713	1	1q25.3	A	G	GENO	63/227/269	133/717/859	0.03875	0.04345	0.03875	32/150/167	70/344/416	0.7605	0.7487	0.7605	ENST00000357570 // UTR-3 // 0 // Hs.437444 // CACNA1E // 777 // calcium channel, voltage-dependent, R type, alpha 1E subunit /// ENST00000358338 // UTR-3 // 0 // Hs.437444 // CACNA1E // 777 // calcium channel, voltage-dependent, R type, alpha 1E subunit /// ENST00000367567 // UTR-3 // 0 // Hs.437444 // CACNA1E // 777 // calcium channel, voltage-dependent, R type, alpha 1E subunit /// ENST00000367…
0.04134	EXON	rs41367350	21	21q22.2	A	G	GENO	7/113/440	11/201/1072	0.03965	0.03537	0.03965	6/65/278	5/106/524	0.2924	0.2739	0.2924	ENST00000400454 // synon // 0 // Hs.397800 // DSCAM // 1826 // Down syndrome cell adhesion molecule /// ENST00000404019 // cds // 0 // Hs.397800 // DSCAM // 1826 // Down syndrome cell adhesion molecule /// NM_001271534 // synon // 0 // --- // --- // --- // --- /// NM_001389 // synon // 0 // Hs.397800 // DSCAM // 1826 // Down syndrome cell adhesion molecule /// NR_073202 // exon // 0 // --- // ---…
0.01727	EXON	rs41469	5	5p15.31	T	C	GENO	84/309/164	345/861/487	0.01874	0.01702	0.01874	53/194/100	176/399/248	0.02404	0.02318	0.02404	ENST00000382492 // missense // 0 // Hs.567492 // TAS2R1 // 50834 // taste receptor, type 2, member 1 /// ENST00000514078 // exon // 0 // Hs.651487 // LOC285692 // 285692 // uncharacterized LOC285692 /// NM_019599 // missense // 0 // Hs.567492 // TAS2R1 // 50834 // taste receptor, type 2, member 1
0.02106	UTR3	rs4148944	10	10q22.1	A	G	GENO	50/265/245	160/694/851	0.02063	0.02111	0.02063	33/163/153	81/333/414	0.1101	0.1097	0.1101	ENST00000373115 // UTR-3 // 0 // Hs.158304 // CHST3 // 9469 // carbohydrate (chondroitin 6) sulfotransferase 3 /// NM_004273 // UTR-3 // 0 // Hs.158304 // CHST3 // 9469 // carbohydrate (chondroitin 6) sulfotransferase 3
0.0138	UTR3	rs4148953	10	10q22.1	A	G	GENO	23/198/338	60/500/1145	0.01533	0.01522	0.01533	13/128/207	27/227/572	0.004798	0.004879	0.004798	ENST00000373115 // UTR-3 // 0 // Hs.158304 // CHST3 // 9469 // carbohydrate (chondroitin 6) sulfotransferase 3 /// NM_004273 // UTR-3 // 0 // Hs.158304 // CHST3 // 9469 // carbohydrate (chondroitin 6) sulfotransferase 3
0.03953	UTR5	rs4149170	11	11q12.3	T	C	GENO	50/232/278	123/638/946	0.04854	0.04688	0.04854	30/156/163	59/306/463	0.01522	0.01447	0.01522	ENST00000360421 // UTR-5 // 0 // Hs.369252 // SLC22A6 // 9356 // solute carrier family 22 (organic anion transporter), member 6 /// ENST00000377871 // UTR-5 // 0 // Hs.369252 // SLC22A6 // 9356 // solute carrier family 22 (organic anion transporter), member 6 /// ENST00000540654 // UTR-5 // 0 // Hs.369252 // SLC22A6 // 9356 // solute carrier family 22 (organic anion transporter), member 6 /// NM_…
0.03476	EXON	rs415929	6	6p21.32	C	T	GENO	9/179/371	44/456/1207	0.02933	0.03106	0.02933	4/108/237	21/203/603	NA	0.032	0.032	ENST00000375023 // synon // 0 // Hs.436100 // NOTCH4 // 4855 // notch 4 /// ENST00000473562 // exon // 0 // Hs.436100 // NOTCH4 // 4855 // notch 4 /// NM_004557 // synon // 0 // Hs.436100 // NOTCH4 // 4855 // notch 4
0.03198	EXON	rs4222	7	7p21.3	A	G	GENO	42/226/291	91/635/982	0.03307	0.03257	0.03307	19/147/182	41/314/474	0.3064	0.3	0.3064	ENST00000340080 // synon // 0 // Hs.520215 // MIOS // 54468 // missing oocyte, meiosis regulator, homolog (Drosophila) /// ENST00000405785 // synon // 0 // Hs.520215 // MIOS // 54468 // missing oocyte, meiosis regulator, homolog (Drosophila) /// ENST00000479694 // exon // 0 // Hs.520215 // MIOS // 54468 // missing oocyte, meiosis regulator, homolog (Drosophila) /// ENST00000493227 // exon // 0 //…
0.01612	EXON	rs4243226	16	16q23.3	A	G	GENO	23/200/334	122/629/949	0.02393	0.02056	0.02393	11/129/207	56/313/454	0.03785	0.0321	0.03785	ENST00000564138 // exon // 0 // Hs.586906 // --- // --- // CDNA clone IMAGE:4309350 /// NM_002661 // downstream // 2075 // Hs.413111 // PLCG2 // 5336 // phospholipase C, gamma 2 (phosphatidylinositol-specific) /// NM_145168 // downstream // 37277 // Hs.87779 // SDR42E1 // 93517 // short chain dehydrogenase/reductase family 42E, member 1
0.02268	UTR3	rs4348331	6	6q25.2	C	T	GENO	123/261/176	290/808/607	0.01969	0.0213	0.01969	73/169/107	152/387/289	0.3161	0.3185	0.3161	ENST00000367245 // UTR-3 // 0 // Hs.18160 // MYCT1 // 80177 // myc target 1 /// ENST00000532295 // UTR-3 // 0 // Hs.18160 // MYCT1 // 80177 // myc target 1 /// NM_025107 // UTR-3 // 0 // Hs.18160 // MYCT1 // 80177 // myc target 1
0.04941	UTR3	rs435730	16	16q23.1	A	G	GENO	0/68/492	11/249/1449	NA	0.04394	0.04394	0/44/305	4/114/712	NA	0.495	0.495	ENST00000302536 // UTR-3 // 0 // Hs.461405 // VAT1L // 57687 // vesicle amine transport protein 1 homolog (T. californica)-like /// NM_020927 // UTR-3 // 0 // Hs.461405 // VAT1L // 57687 // vesicle amine transport protein 1 homolog (T. californica)-like
0.03646	EXON	rs4500672	15	15q26.2	T	C	GENO	22/144/393	43/517/1147	0.03871	0.03814	0.03871	13/82/253	25/238/565	0.1731	0.1705	0.1731	ENST00000560800 // exon // 0 // Hs.58690 // LOC644192 // 644192 // uncharacterized LOC644192 /// NR_027132 // downstream // 619532 // --- // LOC145820 // 145820 // uncharacterized LOC145820 /// NR_102743 // downstream // 139008 // --- // --- // --- // ---
0.00364	UTR5	rs4534558	11	11p13	G	T	GENO	9/127/423	15/296/1397	0.004867	0.004927	0.004867	5/81/262	7/139/684	0.01838	0.01603	0.01838	ENST00000452374 // upstream // 6735 // Hs.279836 // COMMD9 // 29099 // COMM domain containing 9 /// ENST00000531269 // upstream // 104 // Hs.19987 // PRR5L // 79899 // proline rich 5 like /// NM_001160167 // UTR-5 // 0 // Hs.19987 // PRR5L // 79899 // proline rich 5 like
0.0427	EXON	rs45455893	13	13q12.13	C	T	GENO	17/208/335	67/538/1105	0.0376	0.04044	0.0376	10/120/219	38/262/530	0.2982	0.3139	0.2982	ENST00000457628 // exon // 0 // --- // --- // --- // --- /// NM_004685 // downstream // 56676 // Hs.643702 // MTMR6 // 9107 // myotubularin related protein 6 /// NM_152704 // upstream // 17808 // Hs.528335 // FAM123A // 219287 // family with sequence similarity 123A
0.009853	EXON	rs4559	12	12q13.3	T	C	GENO	71/220/268	153/769/786	0.009054	0.009752	0.009054	45/135/168	65/391/373	0.003672	0.00408	0.003672	ENST00000300134 // UTR-3 // 0 // Hs.524518 // STAT6 // 6778 // signal transducer and activator of transcription 6, interleukin-4 induced /// NM_001178078 // UTR-3 // 0 // Hs.524518 // STAT6 // 6778 // signal transducer and activator of transcription 6, interleukin-4 induced /// NM_001178079 // UTR-3 // 0 // Hs.524518 // STAT6 // 6778 // signal transducer and activator of transcription 6, interleu…
0.009779	EXON	rs4635964	5	5q31.3	G	A	GENO	37/205/318	156/698/852	0.01125	0.01138	0.01125	24/124/201	81/354/394	0.005662	0.00594	0.005662	ENST00000517214 // exon // 0 // --- // --- // --- // --- /// NM_001018075 // upstream // 107010 // Hs.122926 // NR3C1 // 2908 // nuclear receptor subfamily 3, group C, member 1 (glucocorticoid receptor) /// NR_049829 // upstream // 137338 // --- // MIR5197 // 100846991 // microRNA 5197
0.02992	UTR5	rs465223	6	6p21.32	C	G	GENO	69/245/245	233/832/642	0.03276	0.0343	0.03276	41/163/144	110/408/309	0.411	0.4157	0.411	ENST00000428849 // UTR-5 // 0 // Hs.436912 // KIFC1 // 3833 // kinesin family member C1 /// ENST00000450504 // UTR-5 // 0 // Hs.436912 // KIFC1 // 3833 // kinesin family member C1 /// NM_002263 // UTR-5 // 0 // Hs.436912 // KIFC1 // 3833 // kinesin family member C1
0.02253	EXON	rs469390	21	21q22.3	A	G	GENO	54/232/274	125/643/941	0.02418	0.02372	0.02418	38/138/173	55/329/445	0.04034	0.04455	0.04034	ENST00000288383 // missense // 0 // Hs.517307 // MX1 // 4599 // myxovirus (influenza virus) resistance 1, interferon-inducible protein p78 (mouse) /// ENST00000398598 // missense // 0 // Hs.517307 // MX1 // 4599 // myxovirus (influenza virus) resistance 1, interferon-inducible protein p78 (mouse) /// ENST00000398600 // missense // 0 // Hs.517307 // MX1 // 4599 // myxovirus (influenza virus) resis…
0.01266	EXON	rs471332	6	6p12.3	A	C	GENO	41/181/338	74/540/1096	0.01448	0.01759	0.01448	24/123/202	43/257/530	0.1318	0.1244	0.1318	ENST00000406701 // exon // 0 // --- // --- // --- // --- /// NM_000255 // downstream // 71469 // Hs.485527 // MUT // 4594 // methylmalonyl CoA mutase /// NM_207499 // upstream // 1290179 // Hs.659409 // PTCHD4 // 442213 // patched domain containing 4
0.0002248	UTR3	rs4728	13	13q31.1	C	A	GENO	27/217/308	157/539/993	0.000182	0.0001317	0.000182	19/139/185	73/252/497	0.002238	0.002436	0.002238	ENST00000377102 // UTR-3 // 0 // Hs.18676 // SPRY2 // 10253 // sprouty homolog 2 (Drosophila) /// ENST00000377104 // UTR-3 // 0 // Hs.18676 // SPRY2 // 10253 // sprouty homolog 2 (Drosophila) /// NM_005842 // UTR-3 // 0 // Hs.18676 // SPRY2 // 10253 // sprouty homolog 2 (Drosophila)
0.02503	UTR3	rs4729567	7	7q22.1	G	A	GENO	13/136/411	16/390/1300	0.0285	0.03428	0.0285	7/87/255	7/183/638	0.1256	0.12	0.1256	ENST00000324306 // UTR-3 // 0 // Hs.615360 // ZKSCAN1 // 7586 // zinc finger with KRAB and SCAN domains 1 /// NM_003439 // downstream // 1839 // Hs.615360 // ZKSCAN1 // 7586 // zinc finger with KRAB and SCAN domains 1 /// NM_145914 // upstream // 10175 // Hs.632294 // ZSCAN21 // 7589 // zinc finger and SCAN domain containing 21
0.01514	EXON	rs4732876	8	8p21.1	A	G	GENO	25/195/340	121/654/932	0.01296	0.01222	0.01296	16/126/207	61/320/449	0.1071	0.108	0.1071	ENST00000523271 // exon // 0 // Hs.491354 // EXTL3 // 2137 // exostoses (multiple)-like 3 /// NM_001172562 // downstream // 13881 // Hs.162397 // INTS9 // 55756 // integrator complex subunit 9 /// NR_073468 // downstream // 87 // --- // --- // --- // ---
0.0332	UTR3	rs4741030	9	9p24.3	C	A	GENO	0/72/482	11/265/1410	NA	0.03519	0.03519	0/56/290	6/119/697	NA	0.2418	0.2418	ENST00000259622 // UTR-3 // 0 // Hs.59506 // DMRT2 // 10655 // doublesex and mab-3 related transcription factor 2 /// ENST00000302441 // UTR-3 // 0 // Hs.59506 // DMRT2 // 10655 // doublesex and mab-3 related transcription factor 2 /// ENST00000358146 // UTR-3 // 0 // Hs.59506 // DMRT2 // 10655 // doublesex and mab-3 related transcription factor 2 /// ENST00000382251 // UTR-3 // 0 // Hs.59506 // …
0.007304	EXON	rs4742813	9	9q31.1	T	C	GENO	39/221/299	80/596/1032	0.00615	0.006297	0.00615	24/141/183	36/299/494	0.0383	0.03829	0.0383	ENST00000429016 // exon // 0 // --- // --- // --- // --- /// NM_001127610 // downstream // 3725 // Hs.284712 // BAAT // 570 // bile acid CoA: amino acid N-acyltransferase (glycine N-choloyltransferase) /// NM_017753 // downstream // 31557 // Hs.382683 // LPPR1 // 54886 // lipid phosphate phosphatase-related protein type 1
0.01441	UTR3	rs4756923	11	11p15.3	T	G	GENO	70/307/183	292/836/580	0.01307	0.01221	0.01307	46/186/117	147/409/274	0.1433	0.1398	0.1433	ENST00000334956 // downstream // 2273 // Hs.432914 // PARVA // 55742 // parvin, alpha /// ENST00000526112 // downstream // 5009 // --- // --- // --- // --- /// NM_018222 // UTR-3 // 0 // Hs.432914 // PARVA // 55742 // parvin, alpha
0.007423	UTR5	rs4781110	16	16p13.13	T	C	GENO	97/245/218	296/869/543	0.004597	0.004805	0.004597	62/162/125	134/425/269	0.306	0.3037	0.306	ENST00000344649 // UTR-5 // 0 // Hs.459937 // LOC400499 // 400499 // uncharacterized LOC400499 /// ENST00000595170 // cds // 0 // --- // --- // --- // --- /// ENST00000598234 // missense // 0 // --- // --- // --- // --- /// NM_004862 // downstream // 59008 // Hs.459940 // LITAF // 9516 // lipopolysaccharide-induced TNF factor /// NM_152308 // downstream // 136953 // Hs.347524 // RMI2 // 116028 //…
0.05272	EXON	rs4795338	17	17q12	C	A	GENO	116/287/156	443/816/444	0.04367	0.04123	0.04367	81/178/89	212/392/223	0.4881	0.4973	0.4881	ENST00000578423 // exon // 0 // --- // --- // --- // --- /// ENST00000583447 // exon // 0 // --- // --- // --- // --- /// ENST00000584586 // splice-site // 0 // --- // --- // --- // --- /// ENST00000584586 // exon // 0 // --- // --- // --- // --- /// NR_036551 // exon // 0 // --- // LOC100131347 // 100131347 // RAD52 motif 1 pseudogene
0.03409	EXON	rs4799861	18	18q12.2	T	C	GENO	35/243/281	126/637/946	0.03149	0.03289	0.03149	17/151/180	57/315/458	0.1417	0.1443	0.1417	ENST00000589678 // exon // 0 // --- // --- // --- // --- /// NM_017947 // downstream // 5159 // Hs.405028 // MOCOS // 55034 // molybdenum cofactor sulfurase /// NM_025135 // upstream // 23858 // Hs.630884 // FHOD3 // 80206 // formin homology 2 domain containing 3
0.04687	EXON	rs4808209	19	19p13.11	C	A	GENO	28/193/339	59/523/1126	0.03884	0.03782	0.03884	15/118/216	34/256/539	0.5881	0.5905	0.5881	ENST00000318110 // missense // 0 // Hs.631642 // ZNF101 // 94039 // zinc finger protein 101 /// ENST00000415440 // exon // 0 // Hs.631642 // ZNF101 // 94039 // zinc finger protein 101 /// ENST00000415784 // missense // 0 // Hs.631642 // ZNF101 // 94039 // zinc finger protein 101 /// ENST00000444249 // UTR-3 // 0 // Hs.631642 // ZNF101 // 94039 // zinc finger protein 101 /// ENST00000541458 // mis…
0.03842	EXON	rs4815151	20	20p11.21	A	G	GENO	10/116/434	41/433/1232	0.04723	0.04751	0.04723	5/70/274	18/210/602	0.09492	0.09684	0.09492	ENST00000396692 // exon // 0 // --- // --- // --- // --- /// NM_001052 // upstream // 149539 // Hs.673846 // SSTR4 // 6754 // somatostatin receptor 4 /// NM_153675 // upstream // 300417 // Hs.155651 // FOXA2 // 3170 // forkhead box A2
0.03661	UTR3	rs4818107	21	21q22.2	T	C	GENO	13/117/430	37/453/1220	0.02973	0.02688	0.02973	9/61/279	14/220/596	0.003036	0.002346	0.003036	ENST00000400454 // UTR-3 // 0 // Hs.397800 // DSCAM // 1826 // Down syndrome cell adhesion molecule /// NM_006198 // downstream // 82090 // Hs.80296 // PCP4 // 5121 // Purkinje cell protein 4 /// NR_073202 // downstream // 931 // --- // --- // --- // ---
0.03005	EXON	rs4820682	22	22q12.1	G	A	GENO	23/153/382	69/567/1069	0.0354	0.03307	0.0354	15/99/233	34/257/537	0.6937	0.6909	0.6937	ENST00000215917 // missense // 0 // Hs.709914 // SRRD // 402055 // SRR1 domain containing /// ENST00000477945 // exon // 0 // Hs.709914 // SRRD // 402055 // SRR1 domain containing /// NM_001013694 // missense // 0 // Hs.709914 // SRRD // 402055 // SRR1 domain containing
0.00607	EXON	rs4837366	9	9q34.11	G	A	GENO	121/256/182	273/815/621	0.007381	0.008393	0.007381	80/157/111	135/386/308	0.01792	0.01953	0.01792	ENST00000436510 // exon // 0 // --- // --- // --- // --- /// NM_001012715 // downstream // 108104 // Hs.449434 // C9orf106 // 414318 // chromosome 9 open reading frame 106 /// NR_038955 // upstream // 57953 // --- // LOC100506190 // 100506190 // uncharacterized LOC100506190
0.001136	EXON	rs4869	10	10q23.2	T	C	GENO	23/226/307	63/553/1088	0.001205	0.001211	0.001205	10/145/192	30/269/528	0.009897	0.0107	0.009897	ENST00000372013 // synon // 0 // Hs.642660 // C10orf116 // 10974 // chromosome 10 open reading frame 116 /// ENST00000561504 // exon // 0 // Hs.631010 // --- // --- // Transcribed locus, strongly similar to NP_597704.1 arf-GAP with GTPase, ANK repeat and PH domain-containing protein 11 [Homo sap /// NM_006829 // synon // 0 // Hs.642660 // C10orf116 // 10974 // chromosome 10 open reading frame 116
0.00727	UTR3	rs4899016	14	14q23.1	G	T	GENO	68/259/233	115/537/622	0.008082	0.007986	0.008082	40/165/144	57/263/309	0.05414	0.05302	0.05414	ENST00000216513 // UTR-3 // 0 // Hs.97849 // SIX4 // 51804 // SIX homeobox 4 /// NM_017420 // UTR-3 // 0 // Hs.97849 // SIX4 // 51804 // SIX homeobox 4
0.03889	UTR3	rs4900833	14	14q13.3	T	C	GENO	3/50/507	1/183/1520	NA	0.03639	0.03639	2/31/316	0/90/737	NA	0.06708	0.06708	ENST00000318473 // UTR-3 // 0 // Hs.368647 // MBIP // 51562 // MAP3K12 binding inhibitory protein 1 /// ENST00000359527 // UTR-3 // 0 // Hs.368647 // MBIP // 51562 // MAP3K12 binding inhibitory protein 1 /// ENST00000416007 // UTR-3 // 0 // Hs.368647 // MBIP // 51562 // MAP3K12 binding inhibitory protein 1 /// NM_001144891 // UTR-3 // 0 // Hs.368647 // MBIP // 51562 // MAP3K12 binding inhibitory …
0.01935	UTR3	rs4917734	10	10q24.1	G	C	GENO	105/246/208	288/865/556	0.02479	0.02428	0.02479	70/148/130	140/425/265	0.02472	0.02373	0.02472	ENST00000357947 // UTR-3 // 0 // Hs.154296 // TLL2 // 7093 // tolloid-like 2 /// NM_012465 // UTR-3 // 0 // Hs.154296 // TLL2 // 7093 // tolloid-like 2
0.01315	UTR3	rs4917831	10	10q24.2	T	C	GENO	117/279/162	271/864/572	0.01112	0.01221	0.01112	77/169/102	130/436/263	0.02983	0.03276	0.02983	ENST00000370552 // downstream // 1183 // Hs.500750 // HPSE2 // 60495 // heparanase 2 /// ENST00000465957 // upstream // 11008 // Hs.404568 // HPS1 // 3257 // Hermansky-Pudlak syndrome 1 /// NM_001166244 // UTR-3 // 0 // Hs.500750 // HPSE2 // 60495 // heparanase 2 /// NM_001166245 // UTR-3 // 0 // Hs.500750 // HPSE2 // 60495 // heparanase 2 /// NM_001166246 // UTR-3 // 0 // Hs.500750 // HPSE2 // 6…
0.002905	UTR3	rs4917833	10	10q24.2	C	T	GENO	145/270/143	329/880/499	0.002719	0.003242	0.002719	96/163/90	162/435/231	0.01052	0.01171	0.01052	ENST00000370552 // downstream // 1067 // Hs.500750 // HPSE2 // 60495 // heparanase 2 /// ENST00000465957 // upstream // 11124 // Hs.404568 // HPS1 // 3257 // Hermansky-Pudlak syndrome 1 /// NM_001166244 // UTR-3 // 0 // Hs.500750 // HPSE2 // 60495 // heparanase 2 /// NM_001166245 // UTR-3 // 0 // Hs.500750 // HPSE2 // 60495 // heparanase 2 /// NM_001166246 // UTR-3 // 0 // Hs.500750 // HPSE2 // 6…
0.0176	UTR3	rs4917836	10	10q24.2	A	C	GENO	118/277/163	277/859/574	0.01499	0.01631	0.01499	77/168/102	135/430/265	0.05428	0.05855	0.05428	ENST00000370552 // downstream // 816 // Hs.500750 // HPSE2 // 60495 // heparanase 2 /// ENST00000465957 // upstream // 11375 // Hs.404568 // HPS1 // 3257 // Hermansky-Pudlak syndrome 1 /// NM_001166244 // UTR-3 // 0 // Hs.500750 // HPSE2 // 60495 // heparanase 2 /// NM_001166245 // UTR-3 // 0 // Hs.500750 // HPSE2 // 60495 // heparanase 2 /// NM_001166246 // UTR-3 // 0 // Hs.500750 // HPSE2 // 60…
0.03977	EXON	rs4929923	11	11p15.4	C	T	GENO	100/290/169	285/802/621	0.03	0.02854	0.03	66/175/108	157/369/302	0.1491	0.1503	0.1491	ENST00000299550 // UTR-3 // 0 // Hs.130836 // TRIM66 // 9866 // tripartite motif containing 66 /// ENST00000402157 // UTR-3 // 0 // Hs.130836 // TRIM66 // 9866 // tripartite motif containing 66 /// ENST00000481014 // exon // 0 // Hs.130836 // TRIM66 // 9866 // tripartite motif containing 66 /// ENST00000529211 // exon // 0 // Hs.130836 // TRIM66 // 9866 // tripartite motif containing 66 /// NM_01…
0.02862	EXON	rs4932145	15	15q26.1	G	A	GENO	106/295/158	314/811/582	0.03262	0.03183	0.03262	68/178/102	139/405/285	0.1972	0.1953	0.1972	ENST00000336418 // UTR-3 // 0 // Hs.632161 // AP3S2 // 10239 // adaptor-related protein complex 3, sigma 2 subunit /// NM_001199058 // UTR-3 // 0 // Hs.6734 // C15orf38-AP3S2 // 100526783 // C15orf38-AP3S2 readthrough /// NM_005829 // UTR-3 // 0 // Hs.632161 // AP3S2 // 10239 // adaptor-related protein complex 3, sigma 2 subunit /// NR_023361 // exon // 0 // --- // AP3S2 // 10239 // adaptor-relat…
0.001051	UTR3	rs4933734	10	10q23.33	A	T	GENO	5/104/448	5/224/1471	0.0009113	0.001001	0.0009113	3/63/280	2/103/717	NA	0.009503	0.009503	ENST00000260731 // UTR-3 // 0 // Hs.8878 // KIF11 // 3832 // kinesin family member 11 /// NM_004523 // UTR-3 // 0 // Hs.8878 // KIF11 // 3832 // kinesin family member 11
0.04086	EXON	rs4941700	13	13q13.1	A	G	GENO	25/184/351	106/628/974	0.04235	0.0431	0.04235	11/118/220	52/312/465	0.02358	0.0219	0.02358	ENST00000421002 // exon // 0 // Hs.406290 // --- // --- // CDNA clone IMAGE:4815265 /// NR_047020 // exon // 0 // --- // LINC00423 // 100874167 // long intergenic non-protein coding RNA 423
0.05468	EXON	rs4949926	1	1p22.3	T	C	GENO	59/233/268	138/660/909	0.04491	0.04386	0.04491	42/143/164	66/325/436	0.04634	0.04863	0.04634	ENST00000294661 // exon // 0 // Hs.26226 // C1orf52 // 148423 // chromosome 1 open reading frame 52 /// ENST00000344356 // synon // 0 // Hs.26226 // C1orf52 // 148423 // chromosome 1 open reading frame 52 /// ENST00000471115 // synon // 0 // Hs.26226 // C1orf52 // 148423 // chromosome 1 open reading frame 52 /// ENST00000493514 // exon // 0 // Hs.26226 // C1orf52 // 148423 // chromosome 1 open re…
0.003161	EXON	rs4962043	9	9q34.2	A	G	GENO	110/244/203	341/872/496	0.002535	0.002694	0.002535	75/147/124	145/440/245	0.004428	0.004281	0.004428	ENST00000364973 // exon // 0 // --- // --- // --- // --- /// NM_006753 // downstream // 19559 // Hs.274430 // SURF6 // 6838 // surfeit 6 /// NM_020469 // upstream // 27363 // Hs.654423 // ABO // 28 // ABO blood group (transferase A, alpha 1-3-N-acetylgalactosaminyltransferase; transferase B, alpha 1-3-galactosyltransferase)
0.005945	EXON	rs4975533	5	5p15.33	C	T	GENO	73/217/270	148/730/831	0.007102	0.008571	0.007102	39/134/176	60/358/412	0.05214	0.05647	0.05214	ENST00000399869 // exon // 0 // Hs.532063 // LOC100506688 // 100506688 // Uncharacterized LOC100506688 /// ENST00000543306 // exon // 0 // Hs.532063 // LOC100506688 // 100506688 // Uncharacterized LOC100506688 /// NM_001242737 // UTR-3 // 0 // Hs.532063 // LOC100506688 // 100506688 // uncharacterized LOC100506688
0.01481	UTR3	rs5194	X	Xq23	A	G	GENO	57/119/92	113/421/315	0.006601	0.008333	0.006601	34/85/50	32/159/100	0.02562	0.02775	0.02562	ENST00000371906 // UTR-3 // 0 // Hs.405348 // AGTR2 // 186 // angiotensin II receptor, type 2 /// NM_000686 // UTR-3 // 0 // Hs.405348 // AGTR2 // 186 // angiotensin II receptor, type 2
0.03398	UTR3	rs529805	6	6q13	T	C	GENO	84/290/184	342/824/544	0.03201	0.0293	0.03201	55/172/120	169/396/265	0.1903	0.1872	0.1903	ENST00000322773 // UTR-3 // 0 // Hs.444842 // COL19A1 // 1310 // collagen, type XIX, alpha 1 /// ENST00000393344 // UTR-3 // 0 // Hs.444842 // COL19A1 // 1310 // collagen, type XIX, alpha 1 /// NM_001858 // UTR-3 // 0 // Hs.444842 // COL19A1 // 1310 // collagen, type XIX, alpha 1
0.03918	UTR3	rs531814	1	1q25.2	C	T	GENO	69/219/269	153/733/820	0.04205	0.04453	0.04205	36/141/169	80/353/396	0.8212	0.8168	0.8212	ENST00000271583 // UTR-3 // 0 // Hs.496459 // TOR1AIP1 // 26092 // torsin A interacting protein 1 /// NM_001267578 // UTR-3 // 0 // --- // TOR1AIP1 // 26092 // torsin A interacting protein 1 /// NM_015602 // UTR-3 // 0 // Hs.496459 // TOR1AIP1 // 26092 // torsin A interacting protein 1
0.006121	EXON	rs532598	15	15q21.1	G	A	GENO	98/306/156	277/830/601	0.005834	0.005268	0.005834	55/197/97	139/426/264	0.265	0.2759	0.265	ENST00000316364 // missense // 0 // Hs.511265 // SEMA6D // 80031 // sema domain, transmembrane domain (TM), and cytoplasmic domain, (semaphorin) 6D /// ENST00000354744 // missense // 0 // Hs.511265 // SEMA6D // 80031 // sema domain, transmembrane domain (TM), and cytoplasmic domain, (semaphorin) 6D /// ENST00000355997 // missense // 0 // Hs.511265 // SEMA6D // 80031 // sema domain, transmembrane …
0.03532	UTR3	rs535233	13	13q12.11	C	T	GENO	12/174/372	79/530/1095	0.03285	0.02559	0.03285	10/97/240	37/253/539	0.2585	0.2761	0.2585	ENST00000382592 // UTR-3 // 0 // Hs.78960 // LATS2 // 26524 // LATS, large tumor suppressor, homolog 2 (Drosophila) /// NM_014572 // UTR-3 // 0 // Hs.78960 // LATS2 // 26524 // LATS, large tumor suppressor, homolog 2 (Drosophila)
0.02835	EXON	rs546577	9	9q31.1	C	A	GENO	93/283/182	352/885/473	0.03085	0.03098	0.03085	64/179/105	159/440/231	0.7179	0.7157	0.7179	ENST00000259395 // UTR-3 // 0 // Hs.50123 // ZNF189 // 7743 // zinc finger protein 189 /// ENST00000339664 // UTR-3 // 0 // Hs.50123 // ZNF189 // 7743 // zinc finger protein 189 /// ENST00000374861 // UTR-3 // 0 // Hs.50123 // ZNF189 // 7743 // zinc finger protein 189 /// NM_001278231 // UTR-3 // 0 // --- // --- // --- // --- /// NM_001278232 // UTR-3 // 0 // --- // --- // --- // --- /// NM_00127…
0.02196	UTR3	rs559217	11	11q14.1	A	G	GENO	20/172/368	107/564/1031	0.01749	0.01536	0.01749	7/111/231	57/266/501	0.002481	0.001104	0.002481	ENST00000529689 // UTR-3 // 0 // Hs.368866 // CCDC90B // 60492 // coiled-coil domain containing 90B /// NM_021825 // downstream // 556 // Hs.368866 // CCDC90B // 60492 // coiled-coil domain containing 90B /// NM_182603 // downstream // 11933 // Hs.503438 // ANKRD42 // 338699 // ankyrin repeat domain 42
0.00665	EXON	rs56251528	21	21q21.3	T	C	GENO	7/100/453	5/258/1446	0.006589	0.008678	0.006589	4/63/282	4/127/699	NA	0.2172	0.2172	ENST00000284984 // missense // 0 // Hs.643357 // ADAMTS1 // 9510 // ADAM metallopeptidase with thrombospondin type 1 motif, 1 /// ENST00000464589 // exon // 0 // Hs.643357 // ADAMTS1 // 9510 // ADAM metallopeptidase with thrombospondin type 1 motif, 1 /// ENST00000492656 // exon // 0 // Hs.643357 // ADAMTS1 // 9510 // ADAM metallopeptidase with thrombospondin type 1 motif, 1 /// NM_006988 // miss…
0.002048	UTR3	rs563002	1	1p13.2	C	T	GENO	40/171/349	62/544/1101	0.002356	0.003672	0.002356	24/105/220	35/256/537	0.1636	0.1733	0.1636	ENST00000369697 // UTR-3 // 0 // Hs.666367 // KCND3 // 3752 // potassium voltage-gated channel, Shal-related subfamily, member 3 /// NM_007204 // downstream // 6936 // Hs.591405 // DDX20 // 11218 // DEAD (Asp-Glu-Ala-Asp) box polypeptide 20 /// NM_172198 // downstream // 1319 // Hs.666367 // KCND3 // 3752 // potassium voltage-gated channel, Shal-related subfamily, member 3
0.03041	EXON	rs57223412	12	12q24.21	A	C	GENO	33/212/313	135/720/854	0.02943	0.03023	0.02943	23/133/192	65/359/406	0.1445	0.1517	0.1445	ENST00000551531 // exon // 0 // Hs.609493 // --- // --- // Transcribed locus /// NM_005996 // upstream // 897985 // Hs.731585 // TBX3 // 6926 // T-box 3 /// NM_015335 // downstream // 376427 // Hs.603766 // MED13L // 23389 // mediator complex subunit 13-like
0.008509	EXON	rs5757372	22	22q13.1	T	C	GENO	11/113/435	26/454/1225	0.008807	0.007203	0.008807	10/77/262	14/225/588	0.09455	0.08848	0.09455	ENST00000450216 // exon // 0 // --- // --- // --- // --- /// NM_001270406 // upstream // 32925 // --- // APOBEC3A // 200315 // apolipoprotein B mRNA editing enzyme, catalytic polypeptide-like 3A /// NM_014292 // upstream // 52344 // Hs.592201 // CBX6 // 23466 // chromobox homolog 6
0.0325	EXON	rs5762158	22	22q11.21	A	G	GENO	36/237/286	170/704/831	0.04091	0.03578	0.04091	24/145/180	73/335/419	0.5388	0.5611	0.5388	ENST00000342608 // UTR-3 // 0 // Hs.291198 // LOC400891 // 400891 // chromosome 14 open reading frame 166B pseudogene /// ENST00000473769 // exon // 0 // Hs.291198 // LOC400891 // 400891 // chromosome 14 open reading frame 166B pseudogene /// ENST00000497328 // exon // 0 // Hs.291198 // LOC400891 // 400891 // chromosome 14 open reading frame 166B pseudogene /// ENST00000543388 // UTR-3 // 0 // Hs…
0.0414	UTR3	rs57900140	11	11p15.4	C	A	GENO	3/85/472	1/225/1470	NA	0.03556	0.03556	2/53/294	1/100/719	NA	0.106	0.106	ENST00000305836 // UTR-3 // 0 // Hs.370515 // TRIM5 // 85363 // tripartite motif containing 5 /// ENST00000396855 // UTR-3 // 0 // Hs.370515 // TRIM5 // 85363 // tripartite motif containing 5 /// NM_033034 // UTR-3 // 0 // Hs.370515 // TRIM5 // 85363 // tripartite motif containing 5 /// NM_033092 // UTR-3 // 0 // Hs.370515 // TRIM5 // 85363 // tripartite motif containing 5 /// NM_033093 // UTR-3 …
0.03824	EXON	rs58611653	9	9p13.3	C	T	GENO	3/45/512	6/199/1504	NA	0.03446	0.03446	0/31/318	4/90/735	NA	0.3	0.3	ENST00000377966 // synon // 0 // Hs.388918 // RECK // 8434 // reversion-inducing-cysteine-rich protein with kazal motifs /// ENST00000475774 // exon // 0 // Hs.388918 // RECK // 8434 // reversion-inducing-cysteine-rich protein with kazal motifs /// ENST00000479053 // exon // 0 // Hs.388918 // RECK // 8434 // reversion-inducing-cysteine-rich protein with kazal motifs /// NM_021111 // synon // 0 //…
0.03444	UTR5	rs58911388	17	17p13.1	A	G	GENO	27/184/348	53/504/1152	0.03191	0.03318	0.03191	16/114/218	28/241/560	0.226	0.2083	0.226	ENST00000574868 // UTR-5 // 0 // Hs.654440 // ASGR2 // 433 // asialoglycoprotein receptor 2 /// NM_001197216 // downstream // 57959 // Hs.12056 // ASGR1 // 432 // asialoglycoprotein receptor 1 /// NM_080912 // upstream // 662 // Hs.654440 // ASGR2 // 433 // asialoglycoprotein receptor 2
0.01927	EXON	rs5907457	X	Xq27.3	A	C	GENO	11/98/158	32/237/586	0.01604	0.01597	0.01604	8/62/99	11/84/198	0.1511	0.1487	0.1511	ENST00000396845 // exon // 0 // --- // --- // --- // --- /// NM_001009615 // downstream // 34328 // Hs.535083 // SPANXN2 // 494119 // SPANX family, member N2 /// NM_001184749 // upstream // 36801 // Hs.272284 // SLITRK4 // 139065 // SLIT and NTRK-like family, member 4
0.003823	EXON	rs5955353	X	Xq27.1	A	G	GENO	0/70/198	18/171/665	NA	0.003867	0.003867	0/42/127	5/65/223	NA	0.23	0.23	ENST00000412538 // exon // 0 // --- // --- // --- // --- /// ENST00000416838 // exon // 0 // --- // --- // --- // --- /// NM_001013403 // upstream // 67892 // Hs.121384 // CXorf66 // 347487 // chromosome X open reading frame 66 /// NM_001271560 // upstream // 58257 // --- // --- // --- // ---
0.02273	EXON	rs5956583	X	Xq25	C	A	GENO	5/52/210	2/173/679	NA	0.02228	0.02228	4/28/136	0/61/231	NA	0.01792	0.01792	ENST00000355640 // missense // 0 // Hs.356076 // XIAP // 331 // X-linked inhibitor of apoptosis /// ENST00000371199 // missense // 0 // Hs.356076 // XIAP // 331 // X-linked inhibitor of apoptosis /// ENST00000434753 // missense // 0 // Hs.356076 // XIAP // 331 // X-linked inhibitor of apoptosis /// ENST00000468691 // exon // 0 // Hs.356076 // XIAP // 331 // X-linked inhibitor of apoptosis /// ENS…
0.05396	UTR3	rs597332	1	1p13.3	C	T	GENO	126/276/157	312/850/547	0.04735	0.04906	0.04735	79/178/91	154/419/257	0.1302	0.1286	0.1302	ENST00000370067 // UTR-3 // 0 // Hs.732535 // NTNG1 // 22854 // netrin G1 /// ENST00000370068 // UTR-3 // 0 // Hs.732535 // NTNG1 // 22854 // netrin G1 /// NM_001079874 // downstream // 88914 // Hs.267659 // VAV3 // 10451 // vav 3 guanine nucleotide exchange factor /// NM_014917 // downstream // 393 // Hs.732535 // NTNG1 // 22854 // netrin G1
0.01197	EXON	rs5991935	X	Xq22.1	A	G	GENO	0/54/213	15/133/704	NA	0.01424	0.01424	0/32/137	4/43/245	NA	0.1716	0.1716	ENST00000430461 // exon // 0 // Hs.729062 // ARMCX4 // 100131755 // armadillo repeat containing, X-linked 4 /// ENST00000431677 // exon // 0 // Hs.729062 // ARMCX4 // 100131755 // armadillo repeat containing, X-linked 4 /// ENST00000433011 // UTR-5 // 0 // Hs.729062 // ARMCX4 // 100131755 // armadillo repeat containing, X-linked 4 /// ENST00000453574 // exon // 0 // Hs.729062 // ARMCX4 // 1001317…
0.005875	EXON	rs6001881	22	22q11.22	G	A	GENO	6/88/465	3/219/1480	NA	0.004103	0.004103	3/62/283	1/104/721	NA	0.007175	0.007175	ENST00000436538 // exon // 0 // --- // --- // --- // --- /// NM_080764 // downstream // 144286 // Hs.43834 // ZNF280B // 140883 // zinc finger protein 280B /// NR_027293 // downstream // 17162 // --- // LOC96610 // 96610 // BMS1 homolog, ribosome assembly protein (yeast) pseudogene
0.03088	UTR3	rs602128	11	11q22.2	A	G	GENO	49/225/270	51/206/182	0.03218	0.03169	0.03218	33/138/167	25/94/87	0.2492	0.2456	0.2492	ENST00000299855 // synon // 0 // Hs.375129 // MMP3 // 4314 // matrix metallopeptidase 3 (stromelysin 1, progelatinase) /// ENST00000524478 // UTR-3 // 0 // Hs.375129 // MMP3 // 4314 // matrix metallopeptidase 3 (stromelysin 1, progelatinase) /// NM_002422 // synon // 0 // Hs.375129 // MMP3 // 4314 // matrix metallopeptidase 3 (stromelysin 1, progelatinase)
0.004607	EXON	rs60274696	5	5q15	A	G	GENO	128/254/177	375/899/433	0.004771	0.004921	0.004771	83/164/101	193/437/199	0.1385	0.1386	0.1385	ENST00000512486 // exon // 0 // --- // --- // --- // --- /// NM_014899 // upstream // 22391 // Hs.445030 // RHOBTB3 // 22836 // Rho-related BTB domain containing 3 /// NM_031952 // upstream // 25745 // Hs.50499 // SPATA9 // 83890 // spermatogenesis associated 9
0.008506	EXON	rs6048191	20	20p11.21	G	A	GENO	8/184/367	57/479/1169	0.00991	0.008521	0.00991	6/109/233	24/243/561	0.4345	0.4612	0.4345	ENST00000564492 // exon // 0 // --- // LINC00261 // 140828 // long intergenic non-protein coding RNA 261 /// NR_001558 // exon // 0 // --- // LINC00261 // 140828 // long intergenic non-protein coding RNA 261
0.05357	UTR5	rs6083172	20	20p11.21	C	A	GENO	89/276/195	348/767/588	0.04592	0.0438	0.04592	61/168/120	184/370/273	0.1792	0.1757	0.1792	ENST00000376979 // UTR-5 // 0 // Hs.121554 // CST9L // 128821 // cystatin 9-like /// NM_080610 // UTR-5 // 0 // Hs.121554 // CST9L // 128821 // cystatin 9-like
0.01024	UTR5	rs6136530	20	20p11.23	C	T	GENO	132/256/171	305/843/560	0.01127	0.01274	0.01127	78/166/104	154/407/269	0.2955	0.2984	0.2955	ENST00000278779 // UTR-5 // 0 // Hs.664484 // C20orf78 // 100128496 // chromosome 20 open reading frame 78 /// NM_001242671 // UTR-5 // 0 // Hs.664484 // C20orf78 // 100128496 // chromosome 20 open reading frame 78
0.0124	EXON	rs61385499	19	19q13.2	G	A	GENO	6/165/389	58/522/1125	0.01083	0.006195	0.01083	5/111/233	27/268/533	0.1961	0.1932	0.1961	ENST00000593658 // exon // 0 // --- // --- // --- // --- /// NM_001005851 // downstream // 7819 // Hs.101139 // ZNF780B // 163131 // zinc finger protein 780B /// NM_178544 // downstream // 2834 // Hs.666807 // ZNF546 // 339327 // zinc finger protein 546
0.0001302	EXON	rs6138735	20	20p13	C	G	GENO	64/231/265	239/830/638	0.0001618	0.0001823	0.0001618	44/149/156	102/391/334	0.3272	0.3218	0.3272	ENST00000418739 // exon // 0 // Hs.580769 // --- // --- // Transcribed locus /// NM_001110514 // upstream // 28325 // Hs.471955 // EBF4 // 57593 // early B-cell factor 4 /// NM_001258384 // upstream // 334 // --- // IDH3B // 3420 // isocitrate dehydrogenase 3 (NAD+) beta
0.02134	EXON	rs61745560	1	1q25.2	A	C	GENO	9/93/458	11/347/1347	0.01954	0.02092	0.01954	6/65/278	6/159/663	0.2966	0.3295	0.2966	ENST00000308284 // missense // 0 // Hs.149540 // SEC16B // 89866 // SEC16 homolog B (S. cerevisiae) /// ENST00000327037 // exon // 0 // Hs.149540 // SEC16B // 89866 // SEC16 homolog B (S. cerevisiae) /// ENST00000354921 // exon // 0 // Hs.149540 // SEC16B // 89866 // SEC16 homolog B (S. cerevisiae) /// ENST00000464428 // exon // 0 // Hs.149540 // SEC16B // 89866 // SEC16 homolog B (S. cerevisiae)…
0.03827	EXON	rs61748771	9	9q31.2	T	G	GENO	16/123/420	22/366/1316	0.03911	0.04681	0.03911	11/69/268	12/178/638	0.1356	0.1386	0.1356	ENST00000422849 // exon // 0 // --- // --- // --- // --- /// NM_002874 // upstream // 166376 // Hs.521640 // RAD23B // 5887 // RAD23 homolog B (S. cerevisiae) /// NR_031752 // upstream // 30425 // --- // MIR548Q // 100313841 // microRNA 548q
0.04327	UTR3	rs619881	6	6q23.3	G	A	GENO	97/296/162	375/853/447	0.04563	0.0425	0.04563	55/187/105	180/421/215	0.04407	0.04145	0.04407	ENST00000403415 // downstream // 94159 // --- // --- // --- // --- /// ENST00000421351 // downstream // 480 // Hs.201446 // PERP // 64065 // PERP, TP53 apoptosis effector /// NM_022121 // UTR-3 // 0 // Hs.201446 // PERP // 64065 // PERP, TP53 apoptosis effector
0.0001723	UTR3	rs62362237	5	5q13.2	C	T	GENO	4/79/470	0/259/1062	NA	0.0002194	0.0002194	3/40/302	0/131/495	NA	4.225e-05	4.225e-05	ENST00000341845 // UTR-3 // 0 // Hs.165762 // FCHO2 // 115548 // FCH domain only 2 /// ENST00000430046 // UTR-3 // 0 // Hs.165762 // FCHO2 // 115548 // FCH domain only 2 /// NM_001146032 // UTR-3 // 0 // Hs.165762 // FCHO2 // 115548 // FCH domain only 2 /// NM_138782 // UTR-3 // 0 // Hs.165762 // FCHO2 // 115548 // FCH domain only 2
0.007435	EXON	rs62449520	7	7p15.3	T	C	GENO	3/132/425	43/411/1256	NA	0.007189	0.007189	2/91/256	19/201/610	NA	0.102	0.102	ENST00000444653 // exon // 0 // --- // --- // --- // --- /// NM_000600 // downstream // 15764 // Hs.654458 // IL6 // 3569 // interleukin 6 (interferon, beta 2) /// NM_019059 // downstream // 64866 // Hs.112318 // TOMM7 // 54543 // translocase of outer mitochondrial membrane 7 homolog (yeast)
0.01816	EXON	rs630303	11	11q13.1	A	G	GENO	66/232/262	136/751/823	0.02101	0.02397	0.02101	42/150/157	76/360/394	0.3063	0.3067	0.3063	ENST00000308110 // synon // 0 // Hs.288798 // MUS81 // 80198 // MUS81 endonuclease homolog (S. cerevisiae) /// ENST00000524647 // cds // 0 // Hs.288798 // MUS81 // 80198 // MUS81 endonuclease homolog (S. cerevisiae) /// ENST00000525147 // exon // 0 // Hs.288798 // MUS81 // 80198 // MUS81 endonuclease homolog (S. cerevisiae) /// ENST00000525224 // exon // 0 // Hs.288798 // MUS81 // 80198 // MUS81 …
0.03606	UTR3	rs6474384	8	8p11.22	G	A	GENO	15/184/357	70/477/1163	0.03064	0.03284	0.03064	11/110/225	45/223/562	0.0849	0.0883	0.0849	ENST00000358138 // UTR-3 // 0 // Hs.546586 // C8orf86 // 389649 // chromosome 8 open reading frame 86 /// ENST00000437935 // UTR-3 // 0 // Hs.546586 // C8orf86 // 389649 // chromosome 8 open reading frame 86 /// NM_207412 // UTR-3 // 0 // Hs.546586 // C8orf86 // 389649 // chromosome 8 open reading frame 86
0.06712	UTR5	rs6489721	12	12p13.31	C	T	GENO	101/290/168	317/791/601	0.04817	0.04826	0.04817	57/187/104	147/405/277	0.3068	0.3141	0.3068	ENST00000229239 // UTR-5 // 0 // Hs.544577 // GAPDH // 2597 // glyceraldehyde-3-phosphate dehydrogenase /// NM_002046 // upstream // 269 // Hs.544577 // GAPDH // 2597 // glyceraldehyde-3-phosphate dehydrogenase /// NM_014865 // downstream // 2184 // Hs.5719 // NCAPD2 // 9918 // non-SMC condensin I complex, subunit D2
0.03034	EXON	rs6491066	13	13q12.13	T	C	GENO	2/79/479	12/314/1382	NA	0.04054	0.04054	1/50/298	6/152/671	NA	0.1607	0.1607	ENST00000255283 // synon // 0 // Hs.444957 // ATP8A2 // 51761 // ATPase, aminophospholipid transporter, class I, type 8A, member 2 /// ENST00000281620 // synon // 0 // Hs.444957 // ATP8A2 // 51761 // ATPase, aminophospholipid transporter, class I, type 8A, member 2 /// ENST00000381655 // synon // 0 // Hs.444957 // ATP8A2 // 51761 // ATPase, aminophospholipid transporter, class I, type 8A, member …
0.03346	UTR3	rs6492352	13	13q34	T	C	GENO	23/149/388	36/463/1208	0.03611	0.04391	0.03611	16/88/245	14/216/598	0.01594	0.0213	0.01594	ENST00000218789 // UTR-3 // 0 // Hs.508738 // ARHGEF7 // 8874 // Rho guanine nucleotide exchange factor (GEF) 7 /// ENST00000370623 // UTR-3 // 0 // Hs.508738 // ARHGEF7 // 8874 // Rho guanine nucleotide exchange factor (GEF) 7 /// ENST00000375736 // UTR-3 // 0 // Hs.508738 // ARHGEF7 // 8874 // Rho guanine nucleotide exchange factor (GEF) 7 /// ENST00000426073 // UTR-3 // 0 // Hs.508738 // ARHGE…
0.01372	EXON	rs6506938	18	18q12.1	T	C	GENO	81/226/252	175/759/765	0.01616	0.01806	0.01616	47/142/159	92/370/364	0.3333	0.3272	0.3333	ENST00000583900 // exon // 0 // --- // --- // --- // --- /// ENST00000585232 // exon // 0 // --- // --- // --- // --- /// NM_001034172 // downstream // 34391 // Hs.567708 // SLC25A52 // 147407 // solute carrier family 25, member 52 /// NM_004775 // upstream // 40582 // Hs.591063 // B4GALT6 // 9331 // UDP-Gal:betaGlcNAc beta 1,4- galactosyltransferase, polypeptide 6
0.01285	EXON	rs6518289	21	21q22.3	T	C	GENO	17/128/414	53/496/1156	0.01622	0.01509	0.01622	10/72/266	30/245/553	0.004339	0.003992	0.004339	ENST00000359568 // missense // 0 // Hs.474069 // PCNT // 5116 // pericentrin /// ENST00000480896 // exon // 0 // Hs.474069 // PCNT // 5116 // pericentrin /// NM_006031 // missense // 0 // Hs.474069 // PCNT // 5116 // pericentrin
0.005839	EXON	rs6520618	X	Xp11.4	T	C	GENO	31/123/114	62/353/438	0.01268	0.01348	0.01268	19/79/71	21/126/144	0.169	0.1692	0.169	ENST00000342274 // synon // 0 // Hs.659681 // BCOR // 54880 // BCL6 corepressor /// ENST00000378444 // synon // 0 // Hs.659681 // BCOR // 54880 // BCL6 corepressor /// ENST00000378455 // synon // 0 // Hs.659681 // BCOR // 54880 // BCL6 corepressor /// ENST00000397354 // synon // 0 // Hs.659681 // BCOR // 54880 // BCL6 corepressor /// ENST00000406200 // synon // 0 // Hs.659681 // BCOR // 54880 // …
0.01976	EXON	rs6525579	X	Xq13.1	A	G	GENO	18/73/177	34/303/517	0.0148	0.01407	0.0148	12/46/111	13/97/183	0.249	0.2529	0.249	ENST00000456343 // exon // 0 // Hs.660859 // FLJ44635 // 392490 // TPT1-like protein /// NM_207422 // UTR-5 // 0 // Hs.660859 // FLJ44635 // 392490 // TPT1-like protein
0.02088	UTR3	rs6537579	10	10q11.23	A	G	GENO	0/102/452	13/259/1005	NA	0.0207	0.0207	0/53/291	6/138/487	NA	0.007044	0.007044	ENST00000265453 // cds // 0 // Hs.287379 // WDFY4 // 57705 // WDFY family member 4 /// ENST00000325239 // missense // 0 // Hs.287379 // WDFY4 // 57705 // WDFY family member 4 /// ENST00000413659 // UTR-3 // 0 // Hs.287379 // WDFY4 // 57705 // WDFY family member 4 /// NM_020945 // missense // 0 // Hs.287379 // WDFY4 // 57705 // WDFY family member 4
0.0229	UTR3	rs6565550	17	17q25.3	C	T	GENO	12/111/436	14/315/955	0.02423	0.0228	0.02423	9/67/272	7/159/468	0.03166	0.03161	0.03166	ENST00000332900 // UTR-3 // 0 // Hs.364191 // TMEM105 // 284186 // transmembrane protein 105 /// NM_178520 // UTR-3 // 0 // Hs.364191 // TMEM105 // 284186 // transmembrane protein 105
0.04904	UTR3	rs6567083	18	18q21.32	G	T	GENO	3/83/474	19/321/1363	NA	0.04091	0.04091	3/48/298	11/158/657	NA	0.05863	0.05863	ENST00000439986 // downstream // 2407 // Hs.34333 // CCBE1 // 147372 // collagen and calcium binding EGF domains 1 /// ENST00000591331 // downstream // 44761 // --- // --- // --- // --- /// NM_133459 // UTR-3 // 0 // Hs.34333 // CCBE1 // 147372 // collagen and calcium binding EGF domains 1
0.04052	EXON	rs6572635	14	14q21.3	A	G	GENO	4/138/418	34/365/1307	NA	0.03876	0.03876	3/94/252	13/186/628	NA	0.1955	0.1955	ENST00000399206 // missense // 0 // Hs.660867 // C14orf182 // 283551 // chromosome 14 open reading frame 182 /// ENST00000528300 // exon // 0 // Hs.660867 // C14orf182 // 283551 // chromosome 14 open reading frame 182 /// ENST00000529902 // exon // 0 // Hs.660867 // C14orf182 // 283551 // chromosome 14 open reading frame 182 /// ENST00000530176 // exon // 0 // Hs.660867 // C14orf182 // 283551 // …
0.02414	UTR3	rs6580826	12	12q13.13	A	G	GENO	29/177/353	92/651/964	0.01751	0.01718	0.01751	16/105/227	46/312/471	0.02731	0.02761	0.02731	ENST00000356317 // UTR-3 // 0 // Hs.505575 // GALNT6 // 11226 // UDP-N-acetyl-alpha-D-galactosamine:polypeptide N-acetylgalactosaminyltransferase 6 (GalNAc-T6) /// ENST00000543196 // UTR-3 // 0 // Hs.505575 // GALNT6 // 11226 // UDP-N-acetyl-alpha-D-galactosamine:polypeptide N-acetylgalactosaminyltransferase 6 (GalNAc-T6) /// NM_007210 // UTR-3 // 0 // Hs.505575 // GALNT6 // 11226 // UDP-N-acetyl…
0.02147	EXON	rs6670986	1	1q32.3	C	T	GENO	48/193/311	42/316/455	0.02277	0.02429	0.02277	29/121/193	20/166/219	0.07256	0.07326	0.07256	ENST00000452024 // exon // 0 // --- // --- // --- // --- /// NM_001204182 // downstream // 21952 // Hs.153704 // NEK2 // 4751 // NIMA (never in mitosis gene a)-related kinase 2 /// NM_021194 // upstream // 57548 // Hs.519469 // SLC30A1 // 7779 // solute carrier family 30 (zinc transporter), member 1
0.02347	EXON	rs6723	6	6p22.3	C	G	GENO	5/126/429	33/309/1367	0.02215	0.02326	0.02215	1/74/274	14/156/659	NA	0.08717	0.08717	ENST00000259727 // UTR-3 // 0 // Hs.484741 // GMPR // 2766 // guanosine monophosphate reductase /// ENST00000544145 // exon // 0 // Hs.484741 // GMPR // 2766 // guanosine monophosphate reductase /// NM_006877 // UTR-3 // 0 // Hs.484741 // GMPR // 2766 // guanosine monophosphate reductase
0.03927	EXON	rs677715	1	1q32.2	A	G	GENO	24/167/368	41/479/1189	0.03621	0.04042	0.03621	15/104/229	22/231/577	0.2222	0.2188	0.2222	ENST00000435542 // exon // 0 // Hs.137053 // --- // --- // Transcribed locus /// NM_001025109 // downstream // 12599 // Hs.374990 // CD34 // 947 // CD34 molecule /// NR_026817 // downstream // 51343 // --- // LOC148696 // 148696 // uncharacterized LOC148696
0.01372	EXON	rs6876143	5	5p15.1	A	G	GENO	102/288/168	413/831/466	0.01505	0.01344	0.01505	58/192/97	206/420/204	0.009521	0.008119	0.009521	ENST00000505158 // exon // 0 // Hs.508311 // LOC401177 // 401177 // uncharacterized LOC401177 /// NR_033975 // exon // 0 // --- // LOC401177 // 401177 // uncharacterized LOC401177
0.04727	UTR3	rs6935462	6	6q24.2	A	T	GENO	23/216/321	113/692/903	0.0413	0.03882	0.0413	18/133/198	52/317/459	0.7421	0.7552	0.7421	ENST00000367568 // downstream // 3494 // Hs.118958 // STX11 // 8676 // syntaxin 11 /// ENST00000403538 // downstream // 8583 // --- // --- // --- // --- /// NM_003764 // UTR-3 // 0 // Hs.118958 // STX11 // 8676 // syntaxin 11
0.0261	UTR3	rs6942249	6	6p12.1	A	G	GENO	59/257/242	140/718/849	0.02032	0.01996	0.02032	34/165/148	74/338/416	0.05731	0.05652	0.05731	ENST00000370905 // UTR-3 // 0 // Hs.131064 // KLHL31 // 401265 // kelch-like 31 (Drosophila) /// NM_001003760 // UTR-3 // 0 // Hs.131064 // KLHL31 // 401265 // kelch-like 31 (Drosophila)
0.001657	EXON	rs6947660	7	7p14.1	G	A	GENO	16/114/430	16/400/1291	0.001626	0.002818	0.001626	10/75/264	5/197/627	0.00546	0.007991	0.00546	ENST00000223273 // missense // 0 // Hs.83313 // YAE1D1 // 57002 // Yae1 domain containing 1 /// ENST00000432096 // missense // 0 // Hs.83313 // YAE1D1 // 57002 // Yae1 domain containing 1 /// ENST00000448268 // missense // 0 // Hs.83313 // YAE1D1 // 57002 // Yae1 domain containing 1 /// ENST00000469737 // exon // 0 // Hs.83313 // YAE1D1 // 57002 // Yae1 domain containing 1 /// ENST00000474392 // …
0.03837	UTR3	rs6956	13	13q32.2	C	T	GENO	6/156/397	51/447/1212	0.03673	0.02777	0.03673	1/101/246	28/211/591	NA	0.001454	0.001454	ENST00000376547 // UTR-3 // 0 // Hs.508514 // STK24 // 8428 // serine/threonine kinase 24 /// ENST00000376554 // UTR-3 // 0 // Hs.508514 // STK24 // 8428 // serine/threonine kinase 24 /// ENST00000397517 // UTR-3 // 0 // Hs.508514 // STK24 // 8428 // serine/threonine kinase 24 /// NM_001032296 // UTR-3 // 0 // Hs.508514 // STK24 // 8428 // serine/threonine kinase 24 /// NM_003576 // UTR-3 // 0 //…
0.008438	EXON	rs697221	12	12q13.3	A	G	GENO	68/247/244	137/731/836	0.00487	0.005757	0.00487	39/160/150	73/364/391	0.2736	0.2692	0.2736	ENST00000346473 // synon // 0 // Hs.505777 // DDIT3 // 1649 // DNA-damage-inducible transcript 3 /// ENST00000537638 // UTR-3 // 0 // Hs.632707 // MARS // 4141 // methionyl-tRNA synthetase /// ENST00000547303 // synon // 0 // Hs.505777 // DDIT3 // 1649 // DNA-damage-inducible transcript 3 /// ENST00000547526 // synon // 0 // Hs.505777 // DDIT3 // 1649 // DNA-damage-inducible transcript 3 /// ENST…
0.009313	EXON	rs6974676	7	7p14.1	T	C	GENO	39/173/348	73/614/1021	0.007914	0.008835	0.007914	22/113/214	40/288/501	0.4832	0.4757	0.4832	ENST00000443406 // exon // 0 // Hs.639767 // --- // --- // MRNA; cDNA DKFZp686P0623 (from clone DKFZp686P0623) /// NM_002192 // downstream // 720871 // Hs.583348 // INHBA // 3624 // inhibin, beta A /// NM_024728 // downstream // 107364 // Hs.586313 // C7orf10 // 79783 // chromosome 7 open reading frame 10
0.007267	UTR3	rs6989650	8	8q22.3	T	C	GENO	22/237/298	125/680/899	0.01683	0.0128	0.01683	12/148/187	65/321/440	0.0171	0.01257	0.0171	ENST00000251808 // UTR-3 // 0 // Hs.661088 // GRHL2 // 79977 // grainyhead-like 2 (Drosophila) /// NM_024915 // UTR-3 // 0 // Hs.661088 // GRHL2 // 79977 // grainyhead-like 2 (Drosophila)
0.02313	UTR3	rs699780	1	1p12	G	A	GENO	7/124/429	15/297/1396	0.02854	0.02549	0.02854	5/82/262	7/141/681	0.01994	0.01722	0.01994	ENST00000256646 // UTR-3 // 0 // Hs.487360 // NOTCH2 // 4853 // notch 2 /// NM_024408 // UTR-3 // 0 // Hs.487360 // NOTCH2 // 4853 // notch 2
0.04319	UTR3	rs700166	5	5p13.2	A	G	GENO	4/88/466	1/182/1095	NA	0.03825	0.03825	2/50/296	0/79/548	NA	0.1211	0.1211	ENST00000274278 // UTR-3 // 0 // Hs.254699 // UGT3A1 // 133688 // UDP glycosyltransferase 3 family, polypeptide A1 /// ENST00000515801 // UTR-3 // 0 // Hs.254699 // UGT3A1 // 133688 // UDP glycosyltransferase 3 family, polypeptide A1 /// NM_152404 // UTR-3 // 0 // Hs.254699 // UGT3A1 // 133688 // UDP glycosyltransferase 3 family, polypeptide A1
0.007229	UTR3	rs7026148	9	9q32	C	T	GENO	49/204/299	169/736/790	0.008299	0.008501	0.008299	30/130/183	76/379/369	0.02399	0.02408	0.02399	ENST00000374232 // UTR-3 // 0 // Hs.522350 // SNX30 // 401548 // sorting nexin family member 30 /// NM_001012994 // UTR-3 // 0 // Hs.522350 // SNX30 // 401548 // sorting nexin family member 30
0.02439	EXON	rs7055163	X	Xp21.2	A	G	GENO	0/84/184	20/220/615	NA	0.004355	0.004355	0/51/118	7/70/216	NA	0.04421	0.04421	ENST00000481143 // exon // 0 // --- // --- // --- // --- /// NM_004016 // downstream // 21474 // Hs.495912 // DMD // 1756 // dystrophin /// NM_031894 // upstream // 25701 // Hs.333125 // FTHL17 // 53940 // ferritin, heavy polypeptide-like 17
0.02451	UTR3	rs7056956	X	Xp11.23	A	G	GENO	0/1/267	0/22/833	NA	0.02448	0.02448	0/0/169	0/5/288	NA	0.1636	0.1636	ENST00000276055 // UTR-3 // 0 // Hs.129955 // CHST7 // 56548 // carbohydrate (N-acetylglucosamine 6-O) sulfotransferase 7 /// NM_019886 // UTR-3 // 0 // Hs.129955 // CHST7 // 56548 // carbohydrate (N-acetylglucosamine 6-O) sulfotransferase 7
0.02824	EXON	rs706209	21	21q22.3	G	A	GENO	87/248/225	283/840/585	0.03816	0.03983	0.03816	52/148/149	125/426/277	0.007037	0.00729	0.007037	ENST00000352178 // UTR-3 // 0 // Hs.533013 // CBS // 875 // cystathionine-beta-synthase /// ENST00000359624 // UTR-3 // 0 // Hs.533013 // CBS // 875 // cystathionine-beta-synthase /// ENST00000398158 // UTR-3 // 0 // Hs.533013 // CBS // 875 // cystathionine-beta-synthase /// ENST00000398165 // UTR-3 // 0 // Hs.533013 // CBS // 875 // cystathionine-beta-synthase /// ENST00000398168 // UTR-3 // 0 /…
0.0009157	UTR3	rs7078243	10	10q23.33	A	C	GENO	28/191/341	44/502/1161	0.0008833	0.001103	0.0008833	18/121/210	20/239/569	0.003822	0.004139	0.003822	ENST00000260731 // UTR-3 // 0 // Hs.8878 // KIF11 // 3832 // kinesin family member 11 /// NM_004523 // UTR-3 // 0 // Hs.8878 // KIF11 // 3832 // kinesin family member 11
0.01444	EXON	rs7083	11	11q23.3	T	C	GENO	4/48/508	2/190/1518	NA	0.01684	0.01684	3/32/314	1/90/739	NA	0.09817	0.09817	ENST00000313005 // UTR-3 // 0 // Hs.504003 // BACE1 // 23621 // beta-site APP-cleaving enzyme 1 /// ENST00000392937 // exon // 0 // Hs.504003 // BACE1 // 23621 // beta-site APP-cleaving enzyme 1 /// ENST00000530849 // UTR-3 // 0 // Hs.591934 // RNF214 // 257160 // ring finger protein 214 /// NM_001207048 // UTR-3 // 0 // Hs.504003 // BACE1 // 23621 // beta-site APP-cleaving enzyme 1 /// NM_001207…
0.03942	UTR5	rs7093805	10	10p13	A	C	GENO	28/220/311	74/581/1052	0.04262	0.04083	0.04262	20/130/198	35/295/499	0.3901	0.3806	0.3901	ENST00000378839 // UTR-5 // 0 // Hs.498720 // CCDC3 // 83643 // coiled-coil domain containing 3 /// NM_001008213 // upstream // 26140 // Hs.332706 // OPTN // 10133 // optineurin /// NM_031455 // upstream // 72238 // Hs.498720 // CCDC3 // 83643 // coiled-coil domain containing 3
0.03653	EXON	rs7104410	11	11q13.3	C	A	GENO	150/257/153	392/883/430	0.0457	0.04488	0.0457	84/163/102	183/432/212	0.2147	0.2131	0.2147	ENST00000562341 // exon // 0 // Hs.638531 // --- // --- // CDNA FLJ33822 fis, clone CTONG2003350 /// NM_053056 // upstream // 224647 // Hs.523852 // CCND1 // 595 // cyclin D1 /// NM_138768 // downstream // 166472 // Hs.523848 // MYEOV // 26579 // myeloma overexpressed (in a subset of t(11;14) positive multiple myelomas)
0.01315	EXON	rs7113548	11	11p15.4	A	G	GENO	28/195/337	57/517/1134	0.01495	0.01484	0.01495	18/129/202	30/256/543	0.03951	0.03691	0.03951	ENST00000340110 // exon // 0 // Hs.719888 // OR56A5 // 390084 // Olfactory receptor, family 56, subfamily A, member 5 /// ENST00000532411 // exon // 0 // Hs.719888 // OR56A5 // 390084 // Olfactory receptor, family 56, subfamily A, member 5 /// NM_001146033 // synon // 0 // Hs.719888 // OR56A5 // 390084 // olfactory receptor, family 56, subfamily A, member 5
0.004462	UTR3	rs712700	7	7q32.1	C	T	GENO	47/270/241	234/780/686	0.00404	0.002962	0.00404	31/171/146	115/365/345	0.04366	0.04014	0.04366	ENST00000338516 // UTR-3 // 0 // Hs.129706 // PAX4 // 5078 // paired box 4 /// ENST00000341640 // UTR-3 // 0 // Hs.129706 // PAX4 // 5078 // paired box 4 /// ENST00000378740 // nonsense // 0 // Hs.129706 // PAX4 // 5078 // paired box 4 /// NM_006193 // UTR-3 // 0 // Hs.129706 // PAX4 // 5078 // paired box 4
0.004149	EXON	rs7130251	11	11q12.1	C	T	GENO	61/204/295	132/744/832	0.003298	0.003356	0.003298	36/126/187	58/367/403	0.01419	0.01392	0.01419	ENST00000533152 // exon // 0 // --- // --- // --- // --- /// NM_001004746 // downstream // 20316 // Hs.553627 // OR5T2 // 219464 // olfactory receptor, family 5, subfamily T, member 2 /// NM_001005492 // downstream // 34234 // Hs.537145 // OR5J2 // 282775 // olfactory receptor, family 5, subfamily J, member 2
0.01871	EXON	rs715930	12	12q13.3	A	C	GENO	20/139/399	28/416/1261	0.01959	0.02531	0.01959	9/92/246	13/197/617	0.2809	0.29	0.2809	ENST00000341156 // synon // 0 // Hs.159481 // B4GALNT1 // 2583 // beta-1,4-N-acetyl-galactosaminyl transferase 1 /// ENST00000418555 // synon // 0 // Hs.159481 // B4GALNT1 // 2583 // beta-1,4-N-acetyl-galactosaminyl transferase 1 /// ENST00000449184 // synon // 0 // Hs.159481 // B4GALNT1 // 2583 // beta-1,4-N-acetyl-galactosaminyl transferase 1 /// ENST00000548888 // synon // 0 // Hs.159481 // B4…
0.01122	EXON	rs7197468	16	16q24.1	T	G	GENO	21/144/395	30/407/1267	0.01214	0.0154	0.01214	10/92/247	11/201/614	0.1315	0.1329	0.1315	ENST00000539556 // upstream // 36847 // Hs.125713 // FAM92B // 339145 // family with sequence similarity 92, member B /// ENST00000574293 // upstream // 21921 // Hs.735769 // --- // --- // Transcribed locus, strongly similar to XP_002802625.1 PREDICTED: hypothetical protein LOC100425684 [Macaca mulatta] /// NR_033984 // exon // 0 // --- // LOC400548 // 400548 // uncharacterized LOC400548
0.02563	EXON	rs7219934	17	17q12	C	G	GENO	103/243/213	259/843/604	0.03465	0.03418	0.03465	68/141/139	132/416/280	0.009382	0.008903	0.009382	ENST00000588022 // exon // 0 // --- // --- // --- // --- /// NM_001195790 // downstream // 14585 // Hs.447559 // SLFN12L // 100506736 // schlafen family member 12-like /// NM_144682 // upstream // 11501 // Hs.462833 // SLFN13 // 146857 // schlafen family member 13
0.002106	UTR3	rs7220116	17	17q21.2	C	T	GENO	73/240/247	263/828/617	0.003226	0.003589	0.003226	49/148/152	119/397/313	0.157	0.1585	0.157	ENST00000377726 // UTR-3 // 0 // Hs.380165 // KRTAP4-2 // 85291 // keratin associated protein 4-2 /// NM_033062 // UTR-3 // 0 // Hs.380165 // KRTAP4-2 // 85291 // keratin associated protein 4-2
0.02313	UTR3	rs7230844	18	18q21.2	A	G	GENO	38/227/293	177/699/824	0.02832	0.02549	0.02832	20/136/191	80/329/416	0.06509	0.06159	0.06509	ENST00000398439 // UTR-3 // 0 // Hs.30495 // MRO // 83876 // maestro /// ENST00000436348 // UTR-3 // 0 // Hs.30495 // MRO // 83876 // maestro /// NM_001127174 // UTR-3 // 0 // Hs.30495 // MRO // 83876 // maestro /// NM_001127175 // UTR-3 // 0 // Hs.30495 // MRO // 83876 // maestro /// NM_001127176 // UTR-3 // 0 // Hs.30495 // MRO // 83876 // maestro /// NM_031939 // UTR-3 // 0 // Hs.30495 // MRO …
0.03243	UTR3	rs7246479	19	19q13.42	G	T	GENO	15/132/413	50/498/1160	0.03179	0.03039	0.03179	10/86/253	22/238/570	0.3662	0.3583	0.3662	ENST00000326652 // missense // 0 // Hs.382625 // TMEM150B // 284417 // transmembrane protein 150B /// ENST00000438693 // missense // 0 // Hs.382625 // TMEM150B // 284417 // transmembrane protein 150B /// ENST00000586609 // UTR-3 // 0 // --- // --- // --- // --- /// ENST00000592603 // UTR-3 // 0 // --- // --- // --- // --- /// NM_001085488 // missense // 0 // Hs.382625 // TMEM150B // 284417 // tra…
0.03882	EXON	rs7252988	19	19q13.33	G	A	GENO	39/193/315	148/662/864	0.04615	0.04725	0.04615	27/117/195	65/310/441	0.5196	0.5325	0.5196	ENST00000315396 // synon // 0 // Hs.112645 // CCDC114 // 93233 // coiled-coil domain containing 114 /// ENST00000474199 // exon // 0 // Hs.112645 // CCDC114 // 93233 // coiled-coil domain containing 114 /// ENST00000497273 // exon // 0 // Hs.112645 // CCDC114 // 93233 // coiled-coil domain containing 114 /// NM_144577 // synon // 0 // Hs.112645 // CCDC114 // 93233 // coiled-coil domain containing…
0.03551	EXON	rs7260180	19	19q13.31	T	C	GENO	33/181/345	59/565/1084	0.03894	0.046	0.03894	24/120/204	33/268/528	0.05896	0.0627	0.05896	ENST00000316962 // exon // 0 // Hs.689632 // CEACAM20 // 125931 // Carcinoembryonic antigen-related cell adhesion molecule 20 /// ENST00000412211 // exon // 0 // Hs.689632 // CEACAM20 // 125931 // Carcinoembryonic antigen-related cell adhesion molecule 20 /// ENST00000414638 // exon // 0 // Hs.689632 // CEACAM20 // 125931 // Carcinoembryonic antigen-related cell adhesion molecule 20 /// ENST00000…
0.03149	EXON	rs72623958	15	15q21.1	C	T	GENO	4/153/402	37/413/1260	NA	0.02728	0.02728	3/86/259	19/188/623	NA	0.2089	0.2089	ENST00000558792 // exon // 0 // Hs.242804 // --- // --- // Transcribed locus /// NM_153616 // downstream // 29198 // Hs.511265 // SEMA6D // 80031 // sema domain, transmembrane domain (TM), and cytoplasmic domain, (semaphorin) 6D /// NM_205850 // upstream // 317551 // Hs.710240 // SLC24A5 // 283652 // solute carrier family 24, member 5
0.005393	EXON	rs7264030	20	20p12.3	C	T	GENO	6/48/505	2/148/1138	NA	0.005096	0.005096	3/33/312	1/80/554	NA	0.08049	0.08049	ENST00000379053 // exon // 0 // Hs.123609 // LOC149837 // 149837 // uncharacterized LOC149837 /// ENST00000589201 // exon // 0 // --- // --- // --- // --- /// NR_015406 // exon // 0 // --- // LOC149837 // 149837 // uncharacterized LOC149837
0.05056	EXON	rs7273419	20	20p11.23	G	A	GENO	14/116/429	38/444/1226	0.04385	0.04075	0.04385	8/80/260	19/205/605	0.816	0.8172	0.816	ENST00000412571 // exon // 0 // Hs.733605 // --- // --- // CDNA clone IMAGE:4615254 /// ENST00000426012 // exon // 0 // Hs.733605 // --- // --- // CDNA clone IMAGE:4615254 /// NM_001242581 // upstream // 77270 // Hs.472270 // RIN2 // 54453 // Ras and Rab interactor 2 /// NM_020689 // downstream // 86354 // Hs.654790 // SLC24A3 // 57419 // solute carrier family 24 (sodium/potassium/calcium exchang…
0.004182	EXON	rs72836129	6	6p22.3	G	C	GENO	20/184/353	21/236/648	0.003697	0.003615	0.003697	9/114/223	10/120/304	0.2512	0.2467	0.2512	ENST00000403247 // exon // 0 // --- // --- // --- // --- /// NM_000948 // downstream // 73719 // Hs.1905 // PRL // 5617 // prolactin /// NR_015410 // downstream // 19138 // --- // LINC00340 // 401237 // long intergenic non-protein coding RNA 340
0.004474	UTR3	rs7290147	22	22q11.1	G	C	GENO	39/245/276	201/714/794	0.005864	0.00429	0.005864	23/164/162	103/344/383	0.008467	0.006809	0.008467	ENST00000262607 // UTR-3 // 0 // Hs.170310 // CECR1 // 51816 // cat eye syndrome chromosome region, candidate 1 /// ENST00000330232 // UTR-3 // 0 // Hs.170310 // CECR1 // 51816 // cat eye syndrome chromosome region, candidate 1 /// ENST00000399839 // UTR-3 // 0 // Hs.170310 // CECR1 // 51816 // cat eye syndrome chromosome region, candidate 1 /// ENST00000449907 // UTR-3 // 0 // Hs.170310 // CECR1…
0.0059	EXON	rs7300524	12	12q24.32	T	C	GENO	128/258/174	405/882/418	0.00761	0.008355	0.00761	81/163/105	189/424/214	0.267	0.2665	0.267	ENST00000507313 // exon // 0 // Hs.156191 // LOC400084 // 400084 // uncharacterized LOC400084 /// ENST00000545784 // exon // 0 // Hs.156191 // LOC400084 // 400084 // uncharacterized LOC400084 /// NR_034132 // exon // 0 // --- // LOC400084 // 400084 // uncharacterized LOC400084
0.01985	UTR3	rs730722	10	10q22.1	C	G	GENO	54/266/239	169/700/838	0.01968	0.01995	0.01968	36/164/149	86/334/408	0.08994	0.09167	0.08994	ENST00000373115 // UTR-3 // 0 // Hs.158304 // CHST3 // 9469 // carbohydrate (chondroitin 6) sulfotransferase 3 /// NM_004273 // UTR-3 // 0 // Hs.158304 // CHST3 // 9469 // carbohydrate (chondroitin 6) sulfotransferase 3
0.0604	EXON	rs7307331	12	12q24.23	G	A	GENO	24/219/317	90/571/1045	0.04553	0.04745	0.04553	12/135/202	40/268/521	0.08393	0.08929	0.08393	ENST00000359236 // missense // 0 // Hs.187624 // VSIG10 // 54621 // V-set and immunoglobulin domain containing 10 /// ENST00000545259 // exon // 0 // Hs.187624 // VSIG10 // 54621 // V-set and immunoglobulin domain containing 10 /// NM_019086 // missense // 0 // Hs.187624 // VSIG10 // 54621 // V-set and immunoglobulin domain containing 10
0.01529	EXON	rs73092061	7	7p15.3	T	C	GENO	7/80/473	10/252/1025	0.01697	0.01495	0.01697	3/48/298	6/114/514	NA	0.2147	0.2147	ENST00000417617 // exon // 0 // --- // --- // --- // --- /// NM_022150 // downstream // 11692 // Hs.60473 // NPVF // 64111 // neuropeptide VF precursor /// NM_138811 // upstream // 32682 // Hs.122055 // C7orf31 // 136895 // chromosome 7 open reading frame 31
0.01176	EXON	rs732396	6	6p22.1	T	C	GENO	46/233/281	176/803/730	0.007377	0.00787	0.007377	24/157/168	93/380/356	0.04528	0.04245	0.04528	ENST00000456103 // exon // 0 // Hs.738215 // --- // --- // Transcribed locus /// NM_052923 // upstream // 61104 // Hs.176980 // SCAND3 // 114821 // SCAN domain containing 3 /// NR_033379 // downstream // 211186 // --- // LOC401242 // 401242 // uncharacterized LOC401242
0.03675	UTR3	rs7324622	13	13q14.2	C	T	GENO	13/129/417	43/488/1178	0.03629	0.0348	0.03629	8/76/265	21/243/565	0.02577	0.02317	0.02577	ENST00000354234 // UTR-3 // 0 // Hs.631789 // SETDB2 // 83852 // SET domain, bifurcated 2 /// NM_001160308 // UTR-3 // 0 // Hs.631789 // SETDB2 // 83852 // SET domain, bifurcated 2 /// NM_031915 // UTR-3 // 0 // Hs.631789 // SETDB2 // 83852 // SET domain, bifurcated 2
0.009454	EXON	rs73255968	5	5q22.3	T	C	GENO	2/115/443	15/263/1427	NA	0.01132	0.01132	2/78/269	11/122/694	NA	0.004039	0.004039	ENST00000504283 // exon // 0 // --- // --- // --- // --- /// NM_001040440 // upstream // 105992 // Hs.436121 // CCDC112 // 153733 // coiled-coil domain containing 112 /// NM_020177 // downstream // 118158 // Hs.47367 // FEM1C // 56929 // fem-1 homolog c (C. elegans)
0.04971	UTR3	rs7338341	13	13q13.1	A	G	GENO	40/178/342	91/627/989	0.04966	0.04813	0.04966	24/100/225	41/317/471	0.005326	0.004762	0.005326	ENST00000298386 // UTR-3 // 0 // Hs.680763 // RXFP2 // 122042 // relaxin/insulin-like family peptide receptor 2 /// ENST00000380314 // UTR-3 // 0 // Hs.680763 // RXFP2 // 122042 // relaxin/insulin-like family peptide receptor 2 /// NM_001166058 // UTR-3 // 0 // Hs.680763 // RXFP2 // 122042 // relaxin/insulin-like family peptide receptor 2 /// NM_130806 // UTR-3 // 0 // Hs.680763 // RXFP2 // 12204…
0.03101	EXON	rs735295	12	12p13.33	C	T	GENO	87/278/194	267/749/692	0.0325	0.03278	0.0325	58/184/106	130/360/338	0.002759	0.002569	0.002759	ENST00000239830 // missense // 0 // Hs.631656 // CCDC77 // 84318 // coiled-coil domain containing 77 /// ENST00000412006 // missense // 0 // Hs.631656 // CCDC77 // 84318 // coiled-coil domain containing 77 /// ENST00000422000 // missense // 0 // Hs.631656 // CCDC77 // 84318 // coiled-coil domain containing 77 /// ENST00000537286 // exon // 0 // Hs.631656 // CCDC77 // 84318 // coiled-coil domain c…
0.008356	EXON	rs7367	19	19q13.2	T	C	GENO	65/299/195	251/787/668	0.008059	0.008303	0.008059	35/187/126	112/389/327	0.06966	0.07044	0.06966	ENST00000204005 // splice-site // 0 // Hs.466766 // LTBP4 // 8425 // latent transforming growth factor beta binding protein 4 /// ENST00000204005 // synon // 0 // Hs.466766 // LTBP4 // 8425 // latent transforming growth factor beta binding protein 4 /// ENST00000243562 // splice-site // 0 // Hs.466766 // LTBP4 // 8425 // latent transforming growth factor beta binding protein 4 /// ENST00000243562…
0.004632	UTR3	rs740232	22	22q12.2	A	C	GENO	29/151/380	43/509/1155	0.00506	0.007216	0.00506	20/86/243	23/251/555	0.01187	0.01332	0.01187	ENST00000215885 // UTR-3 // 0 // Hs.149623 // PLA2G3 // 50487 // phospholipase A2, group III /// NM_015715 // UTR-3 // 0 // Hs.149623 // PLA2G3 // 50487 // phospholipase A2, group III
0.04481	EXON	rs740691	19	19p13.11	C	T	GENO	37/240/283	170/738/800	0.04091	0.03772	0.04091	27/143/179	77/344/408	0.6382	0.6559	0.6382	ENST00000262811 // synon // 0 // Hs.466184 // MAST3 // 23031 // microtubule associated serine/threonine kinase 3 /// ENST00000601226 // exon // 0 // --- // --- // --- // --- /// NM_015016 // synon // 0 // Hs.466184 // MAST3 // 23031 // microtubule associated serine/threonine kinase 3
0.0002922	UTR3	rs7414	22	22q11.21	A	G	GENO	14/90/455	27/407/1273	0.0003255	0.0002077	0.0003255	11/59/278	15/190/625	0.03342	0.0325	0.03342	ENST00000253413 // UTR-3 // 0 // Hs.517338 // ATP6V1E1 // 529 // ATPase, H+ transporting, lysosomal 31kDa, V1 subunit E1 /// ENST00000399796 // UTR-3 // 0 // Hs.517338 // ATP6V1E1 // 529 // ATPase, H+ transporting, lysosomal 31kDa, V1 subunit E1 /// NM_001039366 // UTR-3 // 0 // Hs.517338 // ATP6V1E1 // 529 // ATPase, H+ transporting, lysosomal 31kDa, V1 subunit E1 /// NM_001039367 // UTR-3 // 0 …
0.04276	UTR3	rs74433419	19	19p13.2	T	C	GENO	0/109/449	8/274/1422	NA	0.0482	0.0482	0/71/276	3/143/680	NA	0.2747	0.2747	ENST00000341500 // UTR-3 // 0 // Hs.465744 // INSR // 3643 // insulin receptor /// NM_000208 // UTR-3 // 0 // Hs.465744 // INSR // 3643 // insulin receptor /// NM_001079817 // UTR-3 // 0 // Hs.465744 // INSR // 3643 // insulin receptor
0.005876	UTR3	rs74446184	22	22q11.1	A	G	GENO	4/123/433	46/409/1254	NA	0.006153	0.006153	3/82/264	18/221/590	NA	0.1421	0.1421	ENST00000262607 // UTR-3 // 0 // Hs.170310 // CECR1 // 51816 // cat eye syndrome chromosome region, candidate 1 /// ENST00000330232 // UTR-3 // 0 // Hs.170310 // CECR1 // 51816 // cat eye syndrome chromosome region, candidate 1 /// ENST00000399839 // UTR-3 // 0 // Hs.170310 // CECR1 // 51816 // cat eye syndrome chromosome region, candidate 1 /// NM_017424 // UTR-3 // 0 // Hs.170310 // CECR1 // 51…
0.005868	EXON	rs74548341	17	17p11.2	G	A	GENO	26/207/326	67/513/1129	0.004064	0.004215	0.004064	14/133/202	37/251/542	0.03131	0.03281	0.03131	ENST00000437646 // exon // 0 // Hs.255966 // --- // --- // Transcribed locus /// NM_007148 // downstream // 6828 // Hs.189482 // RNF112 // 7732 // ring finger protein 112 /// NM_018242 // upstream // 109750 // Hs.232054 // SLC47A1 // 55244 // solute carrier family 47, member 1
0.04866	EXON	rs746214	5	5q35.2	C	T	GENO	22/205/333	110/653/946	0.0471	0.0445	0.0471	17/130/202	45/346/438	0.2837	0.2897	0.2837	ENST00000517299 // exon // 0 // Hs.409730 // LOC285593 // 285593 // uncharacterized LOC285593 /// NR_027108 // exon // 0 // --- // LOC285593 // 285593 // uncharacterized LOC285593
0.02292	EXON	rs7498880	16	16q12.1	C	T	GENO	21/206/332	118/634/956	0.02129	0.01707	0.02129	11/127/210	51/306/471	0.09539	0.08886	0.09539	ENST00000569009 // exon // 0 // Hs.578786 // --- // --- // Transcribed locus /// NM_001042412 // downstream // 253172 // Hs.578973 // CYLD // 1540 // cylindromatosis (turban tumor syndrome) /// NM_001127892 // downstream // 80868 // Hs.135787 // SALL1 // 6299 // sal-like 1 (Drosophila)
0.02875	UTR3	rs7502875	17	17q21.32	C	A	GENO	1/35/523	8/164/1522	NA	0.02654	0.02654	0/17/331	3/71/746	NA	0.0474	0.0474	ENST00000177694 // UTR-3 // 0 // Hs.272409 // TBX21 // 30009 // T-box 21 /// NM_013351 // UTR-3 // 0 // Hs.272409 // TBX21 // 30009 // T-box 21
0.002731	UTR3	rs7503	12	12p11.22	G	A	GENO	46/205/309	172/736/800	0.002761	0.002873	0.002761	27/141/181	100/356/373	0.02867	0.02762	0.02867	ENST00000256062 // UTR-3 // 0 // Hs.401954 // TMTC1 // 83857 // transmembrane and tetratricopeptide repeat containing 1 /// NM_001193451 // UTR-3 // 0 // Hs.401954 // TMTC1 // 83857 // transmembrane and tetratricopeptide repeat containing 1 /// NM_175861 // UTR-3 // 0 // Hs.401954 // TMTC1 // 83857 // transmembrane and tetratricopeptide repeat containing 1
0.0408	EXON	rs750955	11	11p15.2	C	A	GENO	35/198/325	64/575/1065	0.02134	0.02379	0.02134	22/119/207	34/277/516	0.2364	0.2336	0.2364	ENST00000531136 // exon // 0 // Hs.640567 // --- // --- // Transcribed locus /// NM_001080521 // downstream // 42695 // Hs.134650 // RASSF10 // 644943 // Ras association (RalGDS/AF-6) domain family (N-terminal) member 10 /// NM_001178 // upstream // 222977 // Hs.65734 // ARNTL // 406 // aryl hydrocarbon receptor nuclear translocator-like
2.949e-11	UTR3	rs7518906	1	1q32.1	G	C	GENO	17/17/525	1/102/1605	NA	4.535e-11	4.535e-11	11/12/325	0/47/783	NA	1.122e-06	1.122e-06	ENST00000331830 // UTR-3 // 0 // Hs.519220 // CNTN2 // 6900 // contactin 2 (axonal) /// NM_005076 // UTR-3 // 0 // Hs.519220 // CNTN2 // 6900 // contactin 2 (axonal)
0.02304	EXON	rs7520019	1	1p22.1	A	G	GENO	119/266/175	279/845/583	0.02749	0.02979	0.02749	75/161/113	134/407/287	0.09372	0.09828	0.09372	ENST00000438864 // exon // 0 // --- // --- // --- // --- /// NM_000350 // downstream // 58349 // Hs.416707 // ABCA4 // 24 // ATP-binding cassette, sub-family A (ABC1), member 4 /// NM_002061 // upstream // 25033 // Hs.315562 // GCLM // 2730 // glutamate-cysteine ligase, modifier subunit
0.03862	EXON	rs7520509	1	1p13.2	C	G	GENO	110/275/175	406/850/452	0.03527	0.03554	0.03527	68/173/108	195/403/231	0.2658	0.2647	0.2658	ENST00000436252 // exon // 0 // Hs.568387 // PGCP1 // 441897 // progastricsin (pepsinogen C) pseudogene 1 /// NM_181643 // downstream // 31455 // Hs.172510 // C1orf88 // 128344 // chromosome 1 open reading frame 88 /// NR_029429 // downstream // 47 // --- // PGCP1 // 441897 // progastricsin (pepsinogen C) pseudogene 1
0.01833	EXON	rs7532941	1	1q44	C	T	GENO	114/254/190	261/859/586	0.01296	0.01432	0.01296	75/158/116	131/398/300	0.0627	0.06655	0.0627	ENST00000427780 // exon // 0 // --- // --- // --- // --- /// NM_001085474 // upstream // 163221 // Hs.632511 // LOC646627 // 646627 // phospholipase inhibitor /// NM_030645 // downstream // 38279 // Hs.298573 // SH3BP5L // 80851 // SH3-binding domain protein 5-like
0.01327	UTR3	rs75497430	12	12q23.1	A	G	GENO	13/112/431	10/291/1022	0.01332	0.01802	0.01332	7/70/269	7/129/489	0.526	0.5183	0.526	ENST00000261211 // UTR-3 // 0 // Hs.506415 // CDK17 // 5128 // cyclin-dependent kinase 17 /// NM_001170464 // UTR-3 // 0 // Hs.506415 // CDK17 // 5128 // cyclin-dependent kinase 17 /// NM_002595 // UTR-3 // 0 // Hs.506415 // CDK17 // 5128 // cyclin-dependent kinase 17
0.002285	EXON	rs75507775	1	1p33	A	G	GENO	6/49/505	2/192/1513	NA	0.002083	0.002083	4/26/319	1/96/731	NA	0.006375	0.006375	ENST00000439795 // exon // 0 // Hs.568645 // --- // --- // Transcribed locus /// NM_001194986 // upstream // 70188 // Hs.61504 // TRABD2B // 388630 // TraB domain containing 2B /// NR_026749 // downstream // 34637 // --- // SKINTL // 391037 // Skint-like, pseudogene
0.01018	UTR3	rs756186	12	12q24.33	G	A	GENO	23/127/409	38/462/1207	0.01114	0.01222	0.01114	14/78/256	16/212/600	0.07245	0.07589	0.07245	ENST00000261655 // synon // 0 // Hs.657441 // RIMBP2 // 23504 // RIMS binding protein 2 /// ENST00000536632 // synon // 0 // Hs.657441 // RIMBP2 // 23504 // RIMS binding protein 2 /// ENST00000540658 // UTR-3 // 0 // Hs.657441 // RIMBP2 // 23504 // RIMS binding protein 2 /// NM_015347 // synon // 0 // Hs.657441 // RIMBP2 // 23504 // RIMS binding protein 2
0.005254	EXON	rs75735783	9	9q31.2	T	C	GENO	3/46/511	9/225/1476	NA	0.004387	0.004387	2/21/326	6/110/714	NA	0.0005667	0.0005667	ENST00000444648 // exon // 0 // --- // --- // --- // --- /// NM_001244713 // downstream // 126055 // Hs.521640 // RAD23B // 5887 // RAD23 homolog B (S. cerevisiae) /// NM_004235 // downstream // 26603 // Hs.376206 // KLF4 // 9314 // Kruppel-like factor 4 (gut)
0.06209	EXON	rs75755479	13	13q12.12	A	G	GENO	24/164/371	42/468/1199	0.04224	0.0464	0.04224	13/105/230	19/242/568	0.3376	0.3251	0.3376	ENST00000457591 // exon // 0 // --- // --- // --- // --- /// NM_001184993 // upstream // 12219 // Hs.97464 // RNF17 // 56163 // ring finger protein 17 /// NM_001185085 // downstream // 40159 // Hs.147111 // ATP12A // 479 // ATPase, H+/K+ transporting, nongastric, alpha polypeptide
0.003888	EXON	rs75774665	14	14q31.1	G	A	GENO	8/144/407	23/329/1348	0.005132	0.00537	0.005132	3/101/244	9/167/651	NA	0.004664	0.004664	ENST00000557709 // exon // 0 // --- // --- // --- // --- /// NM_001244984 // upstream // 1484663 // Hs.181300 // SEL1L // 6400 // sel-1 suppressor of lin-12-like (C. elegans) /// NR_102737 // upstream // 2375355 // --- // --- // --- // ---
0.02211	EXON	rs76025015	14	14q11.2	T	C	GENO	16/181/362	39/454/1211	0.0191	0.01908	0.0191	8/116/224	21/181/625	0.0002023	0.0002482	0.0002023	ENST00000398583 // exon // 0 // --- // --- // --- // --- /// NM_001005465 // downstream // 4924 // Hs.554581 // OR10G3 // 26533 // olfactory receptor, family 10, subfamily G, member 3 /// NM_005407 // upstream // 27673 // Hs.416358 // SALL2 // 6297 // sal-like 2 (Drosophila)
2.797e-09	EXON	rs76343304	6	6p21.33	T	C	GENO	32/57/464	27/279/1392	3.957e-09	1.745e-08	3.957e-09	21/34/289	11/132/679	1.651e-06	3.588e-06	1.651e-06	ENST00000539514 // exon // 0 // --- // --- // --- // --- /// NM_002117 // upstream // 22814 // Hs.654404 // HLA-C // 3107 // major histocompatibility complex, class I, C /// NM_005514 // downstream // 58922 // Hs.77961 // HLA-B // 3106 // major histocompatibility complex, class I, B
0.04311	UTR3	rs76436762	6	6q27	A	G	GENO	1/84/475	11/193/1495	NA	0.04038	0.04038	0/50/299	10/97/717	NA	0.04669	0.04669	ENST00000341935 // UTR-3 // 0 // Hs.46468 // CCR6 // 1235 // chemokine (C-C motif) receptor 6 /// ENST00000349984 // UTR-3 // 0 // Hs.46468 // CCR6 // 1235 // chemokine (C-C motif) receptor 6 /// ENST00000400926 // UTR-3 // 0 // Hs.46468 // CCR6 // 1235 // chemokine (C-C motif) receptor 6 /// NM_004367 // UTR-3 // 0 // Hs.46468 // CCR6 // 1235 // chemokine (C-C motif) receptor 6 /// NM_031409 // …
0.02975	EXON	rs76723942	7	7q11.21	A	G	GENO	1/119/440	19/308/1381	NA	0.02833	0.02833	0/71/278	6/146/678	NA	0.1836	0.1836	ENST00000330020 // downstream // 10400 // --- // --- // --- // --- /// ENST00000441691 // downstream // 1322 // --- // --- // --- // --- /// NR_039987 // exon // 0 // --- // LOC100506050 // 100506050 // uncharacterized LOC100506050
0.03286	UTR5	rs76829652	19	19q12	C	A	GENO	1/84/473	15/227/1035	NA	0.0291	0.0291	1/54/294	7/112/510	NA	0.2658	0.2658	ENST00000585603 // UTR-5 // 0 // --- // --- // --- // --- /// NM_001146339 // downstream // 40590 // Hs.451618 // VSTM2B // 342865 // V-set and transmembrane domain containing 2B /// NR_027368 // upstream // 1354 // --- // POP4 // 10775 // processing of precursor 4, ribonuclease P/MRP subunit (S. cerevisiae)
0.02296	EXON	rs76888419	13	13q14.11	G	T	GENO	22/155/381	35/439/1226	0.0249	0.02902	0.0249	13/104/232	17/204/605	0.03536	0.03403	0.03536	ENST00000313624 // UTR-3 // 0 // Hs.546467 // EPSTI1 // 94240 // epithelial stromal interaction 1 (breast) /// ENST00000313640 // missense // 0 // Hs.546467 // EPSTI1 // 94240 // epithelial stromal interaction 1 (breast) /// ENST00000540470 // exon // 0 // Hs.546467 // EPSTI1 // 94240 // epithelial stromal interaction 1 (breast) /// NM_001002264 // missense // 0 // Hs.546467 // EPSTI1 // 94240 //…
0.04178	UTR3	rs76951639	6	6q21	T	G	GENO	3/122/435	18/299/1391	NA	0.04947	0.04947	3/80/266	10/136/682	NA	0.02931	0.02931	ENST00000345080 // UTR-3 // 0 // Hs.23616 // LIN28B // 389421 // lin-28 homolog B (C. elegans) /// NM_001004317 // UTR-3 // 0 // Hs.23616 // LIN28B // 389421 // lin-28 homolog B (C. elegans)
0.05383	EXON	rs7722399	5	5q14.3	C	T	GENO	33/260/267	148/720/839	0.04923	0.04766	0.04923	21/162/166	74/362/393	0.2235	0.2224	0.2235	ENST00000514662 // exon // 0 // --- // --- // --- // --- /// NM_001131005 // upstream // 562480 // Hs.649965 // MEF2C // 4208 // myocyte enhancer factor 2C /// NR_037433 // downstream // 550036 // --- // MIR3660 // 100500825 // microRNA 3660
0.00387	EXON	rs7725810	5	5p13.1	C	T	GENO	24/250/286	128/676/901	0.00935	0.007925	0.00935	15/160/174	71/314/442	0.005118	0.004296	0.005118	ENST00000274242 // UTR-3 // 0 // Hs.447582 // RPL37 // 6167 // ribosomal protein L37 /// NR_037665 // exon // 0 // --- // LOC100506548 // 100506548 // uncharacterized LOC100506548
0.004715	UTR3	rs77417541	9	9q22.2	T	C	GENO	13/123/424	14/328/1368	0.004905	0.0065	0.004905	6/80/263	9/152/669	0.1173	0.09948	0.1173	ENST00000375746 // UTR-3 // 0 // Hs.371720 // SYK // 6850 // spleen tyrosine kinase /// ENST00000375747 // UTR-3 // 0 // Hs.371720 // SYK // 6850 // spleen tyrosine kinase /// ENST00000375751 // UTR-3 // 0 // Hs.371720 // SYK // 6850 // spleen tyrosine kinase /// ENST00000375754 // UTR-3 // 0 // Hs.371720 // SYK // 6850 // spleen tyrosine kinase /// NM_001135052 // UTR-3 // 0 // Hs.371720 // SYK …
0.04949	EXON	rs77571453	19	19p13.2	T	G	GENO	8/178/373	34/452/1221	0.03972	0.04214	0.03972	4/104/240	17/215/598	NA	0.2539	0.2539	ENST00000497718 // exon // 0 // Hs.655363 // C3P1 // 388503 // complement component 3 precursor pseudogene /// NR_027300 // exon // 0 // --- // C3P1 // 388503 // complement component 3 precursor pseudogene
0.0001525	UTR3	rs7762519	6	6p25.2	T	C	GENO	0/50/510	4/262/1436	NA	0.0001273	0.0001273	0/29/320	2/121/705	NA	0.003745	0.003745	ENST00000268446 // UTR-3 // 0 // Hs.127830 // MYLK4 // 340156 // myosin light chain kinase family, member 4 /// ENST00000274643 // UTR-3 // 0 // Hs.127830 // MYLK4 // 340156 // myosin light chain kinase family, member 4 /// NM_001012418 // UTR-3 // 0 // Hs.127830 // MYLK4 // 340156 // myosin light chain kinase family, member 4
0.02474	UTR3	rs7765893	6	6p22.3	T	C	GENO	78/267/215	309/824/573	0.02794	0.02704	0.02794	56/159/134	146/407/275	0.2324	0.2358	0.2324	ENST00000378700 // downstream // 473 // Hs.519601 // ID4 // 3400 // inhibitor of DNA binding 4, dominant negative helix-loop-helix protein /// ENST00000446953 // downstream // 201298 // --- // --- // --- // --- /// NM_001546 // UTR-3 // 0 // Hs.519601 // ID4 // 3400 // inhibitor of DNA binding 4, dominant negative helix-loop-helix protein
0.02084	EXON	rs77805371	22	22q11.23	T	C	GENO	17/130/413	23/433/1252	0.02226	0.02824	0.02226	12/89/248	15/209/604	0.2277	0.2249	0.2277	ENST00000332271 // synon // 0 // Hs.448343 // PIWIL3 // 440822 // piwi-like 3 (Drosophila) /// ENST00000527701 // synon // 0 // Hs.448343 // PIWIL3 // 440822 // piwi-like 3 (Drosophila) /// ENST00000532537 // exon // 0 // Hs.448343 // PIWIL3 // 440822 // piwi-like 3 (Drosophila) /// ENST00000533313 // synon // 0 // Hs.448343 // PIWIL3 // 440822 // piwi-like 3 (Drosophila) /// NM_001008496 // syno…
0.011	UTR3	rs78283728	21	21q11.2	T	C	GENO	1/65/481	2/30/404	NA	0.0118	0.0118	1/41/299	0/20/188	NA	0.63	0.63	ENST00000285667 // UTR-3 // 0 // Hs.352341 // HSPA13 // 6782 // heat shock protein 70kDa family, member 13 /// NM_006948 // UTR-3 // 0 // Hs.352341 // HSPA13 // 6782 // heat shock protein 70kDa family, member 13
0.01567	EXON	rs78290306	16	16p12.2	A	G	GENO	5/89/465	7/358/1334	0.01338	0.009644	0.01338	3/52/293	4/176/645	NA	0.02198	0.02198	ENST00000444326 // exon // 0 // Hs.578949 // CRYM-AS1 // 400508 // CRYM antisense RNA 1 (non-protein coding) /// NR_026675 // exon // 0 // --- // CRYM-AS1 // 400508 // CRYM antisense RNA 1 (non-protein coding)
0.01938	EXON	rs78542675	19	19q13.31	T	C	GENO	5/67/488	2/190/1516	NA	0.01916	0.01916	5/45/299	1/87/742	NA	0.008038	0.008038	ENST00000316962 // exon // 0 // Hs.689632 // CEACAM20 // 125931 // Carcinoembryonic antigen-related cell adhesion molecule 20 /// ENST00000454753 // exon // 0 // Hs.689632 // CEACAM20 // 125931 // Carcinoembryonic antigen-related cell adhesion molecule 20 /// NM_001102600 // upstream // 17 // Hs.689632 // CEACAM20 // 125931 // carcinoembryonic antigen-related cell adhesion molecule 20 /// NR_0277…
0.02404	EXON	rs7873194	9	9p22.1	C	G	GENO	5/88/467	18/360/1331	0.01984	0.01778	0.01984	4/54/291	10/189/630	NA	0.01317	0.01317	ENST00000380548 // UTR-3 // 0 // Hs.522019 // ADAMTSL1 // 92949 // ADAMTS-like 1 /// ENST00000380559 // exon // 0 // Hs.522019 // ADAMTSL1 // 92949 // ADAMTS-like 1 /// ENST00000489062 // exon // 0 // Hs.522019 // ADAMTSL1 // 92949 // ADAMTS-like 1 /// NM_001040272 // UTR-3 // 0 // Hs.522019 // ADAMTSL1 // 92949 // ADAMTS-like 1
0.005001	UTR3	rs787666	10	10q23.33	T	C	GENO	3/59/496	5/265/1438	NA	0.007021	0.007021	2/39/307	2/130/697	NA	0.0621	0.0621	ENST00000358334 // synon // 0 // Hs.602086 // MYOF // 26509 // myoferlin /// ENST00000359263 // synon // 0 // Hs.602086 // MYOF // 26509 // myoferlin /// ENST00000371501 // synon // 0 // Hs.602086 // MYOF // 26509 // myoferlin /// ENST00000371502 // synon // 0 // Hs.602086 // MYOF // 26509 // myoferlin /// ENST00000463743 // UTR-3 // 0 // Hs.602086 // MYOF // 26509 // myoferlin /// NM_013451 // s…
0.009396	EXON	rs7914354	10	10q26.3	G	A	GENO	11/102/446	11/279/1418	0.01079	0.01467	0.01079	5/63/281	7/120/702	0.1857	0.1604	0.1857	ENST00000445190 // exon // 0 // Hs.638406 // LOC100128830 // 100128830 // Uncharacterized LOC100128830 /// NM_005539 // upstream // 16877 // Hs.523360 // INPP5A // 3632 // inositol polyphosphate-5-phosphatase, 40kDa /// NM_173541 // downstream // 72651 // Hs.375059 // C10orf91 // 170393 // chromosome 10 open reading frame 91
0.02657	EXON	rs7974562	12	12q24.21	T	C	GENO	141/273/144	354/828/523	0.02606	0.02625	0.02606	90/161/97	170/404/254	0.1275	0.1303	0.1275	ENST00000550378 // exon // 0 // Hs.592010 // --- // --- // Transcribed locus /// NM_005996 // upstream // 896183 // Hs.731585 // TBX3 // 6926 // T-box 3 /// NM_015335 // downstream // 378229 // Hs.603766 // MED13L // 23389 // mediator complex subunit 13-like
0.009906	UTR3	rs7993625	13	13q22.1	T	C	GENO	76/288/196	312/776/619	0.01201	0.01147	0.01201	56/174/119	153/378/296	0.3806	0.385	0.3806	ENST00000377669 // UTR-3 // 0 // Hs.373857 // KLF12 // 11278 // Kruppel-like factor 12 /// NM_007249 // UTR-3 // 0 // Hs.373857 // KLF12 // 11278 // Kruppel-like factor 12
0.02118	EXON	rs7997193	13	13q21.1	C	T	GENO	9/106/443	8/316/1385	0.02292	0.03286	0.02292	4/61/283	1/141/688	NA	0.05656	0.05656	ENST00000430567 // exon // 0 // --- // --- // --- // --- /// NM_198441 // upstream // 1140689 // Hs.525056 // PRR20A // 122183 // proline rich 20A /// NR_049804 // downstream // 825680 // --- // MIR5007 // 100846996 // microRNA 5007
0.01277	UTR3	rs80037124	17	17q22	C	T	GENO	1/79/479	25/277/1405	NA	0.01119	0.01119	1/45/303	11/132/685	NA	0.1136	0.1136	ENST00000284061 // UTR-3 // 0 // Hs.239514 // DGKE // 8526 // diacylglycerol kinase, epsilon 64kDa /// ENST00000570738 // UTR-3 // 0 // Hs.239514 // DGKE // 8526 // diacylglycerol kinase, epsilon 64kDa /// ENST00000572944 // UTR-3 // 0 // Hs.239514 // DGKE // 8526 // diacylglycerol kinase, epsilon 64kDa /// NM_003647 // UTR-3 // 0 // Hs.239514 // DGKE // 8526 // diacylglycerol kinase, epsilon 64k…
0.009118	EXON	rs8008940	14	14q24.3	T	C	GENO	50/277/232	147/724/835	0.007357	0.007232	0.007357	35/164/150	69/331/428	0.02393	0.02242	0.02393	ENST00000556372 // UTR-5 // 0 // Hs.410231 // C14orf118 // 55668 // chromosome 14 open reading frame 118 /// ENST00000556675 // exon // 0 // Hs.410231 // C14orf118 // 55668 // chromosome 14 open reading frame 118 /// NM_017972 // downstream // 27073 // Hs.410231 // C14orf118 // 55668 // chromosome 14 open reading frame 118 /// NR_046487 // downstream // 41243 // --- // RNU6-19 // 100873754 // RNA…
0.03744	UTR3	rs80343896	1	1q44	T	C	GENO	63/270/227	269/783/655	0.03239	0.02939	0.03239	37/175/137	128/394/307	0.09186	0.08984	0.09186	ENST00000358704 // UTR-3 // 0 // Hs.69997 // ZNF238 // 10472 // zinc finger protein 238 /// NM_001278196 // UTR-3 // 0 // --- // --- // --- // --- /// NM_006352 // UTR-3 // 0 // Hs.69997 // ZNF238 // 10472 // zinc finger protein 238 /// NM_205768 // UTR-3 // 0 // Hs.69997 // ZNF238 // 10472 // zinc finger protein 238
0.00729	EXON	rs8044472	16	16p13.2	G	A	GENO	107/263/188	236/834/632	0.008741	0.01005	0.008741	68/162/119	118/419/288	0.07622	0.07894	0.07622	ENST00000562861 // exon // 0 // --- // --- // --- // --- /// NM_000833 // UTR-3 // 0 // Hs.411472 // GRIN2A // 2903 // glutamate receptor, ionotropic, N-methyl D-aspartate 2A /// NM_001134407 // UTR-3 // 0 // Hs.411472 // GRIN2A // 2903 // glutamate receptor, ionotropic, N-methyl D-aspartate 2A
0.042	UTR3	rs8094063	18	18q21.2	T	G	GENO	38/228/294	174/700/830	0.03847	0.0351	0.03847	19/138/192	77/330/418	0.06582	0.06199	0.06582	ENST00000398439 // UTR-3 // 0 // Hs.30495 // MRO // 83876 // maestro /// ENST00000436348 // UTR-3 // 0 // Hs.30495 // MRO // 83876 // maestro /// NM_001127174 // UTR-3 // 0 // Hs.30495 // MRO // 83876 // maestro /// NM_001127175 // UTR-3 // 0 // Hs.30495 // MRO // 83876 // maestro /// NM_001127176 // UTR-3 // 0 // Hs.30495 // MRO // 83876 // maestro /// NM_031939 // UTR-3 // 0 // Hs.30495 // MRO …
0.0293	EXON	rs8113341	19	19p13.2	A	G	GENO	70/256/232	282/800/624	0.02776	0.02731	0.02776	44/159/144	137/396/297	0.09789	0.09828	0.09789	ENST00000495140 // exon // 0 // Hs.655363 // C3P1 // 388503 // complement component 3 precursor pseudogene /// ENST00000497718 // exon // 0 // Hs.655363 // C3P1 // 388503 // complement component 3 precursor pseudogene /// NR_027300 // exon // 0 // --- // C3P1 // 388503 // complement component 3 precursor pseudogene
0.02285	UTR3	rs8149	20	20q13.12	A	G	GENO	5/42/513	5/180/1524	0.02138	0.0178	0.02138	4/21/324	3/86/741	NA	0.01327	0.01327	ENST00000279027 // UTR-3 // 0 // Hs.655498 // SLC13A3 // 64849 // solute carrier family 13 (sodium-dependent dicarboxylate transporter), member 3 /// ENST00000290317 // UTR-3 // 0 // Hs.655498 // SLC13A3 // 64849 // solute carrier family 13 (sodium-dependent dicarboxylate transporter), member 3 /// ENST00000396360 // UTR-3 // 0 // Hs.655498 // SLC13A3 // 64849 // solute carrier family 13 (sodium-…
0.0001437	EXON	rs815746	1	1q31.1	G	A	GENO	36/193/331	51/524/1132	0.0001064	0.0001803	0.0001064	26/121/202	29/269/530	0.00666	0.008478	0.00666	ENST00000418655 // exon // 0 // --- // --- // --- // --- /// NM_024420 // downstream // 3004051 // Hs.497200 // PLA2G4A // 5321 // phospholipase A2, group IVA (cytosolic, calcium-dependent) /// NM_199051 // downstream // 104633 // Hs.65765 // FAM5C // 339479 // family with sequence similarity 5, member C
1.615e-21	EXON	rs8187853	16	16p13.11	A	G	GENO	0/73/439	0/0/449	NA	9.45e-22	9.45e-22	0/43/274	0/0/213	NA	8.533e-11	8.533e-11	ENST00000345148 // synon // 0 // Hs.391464 // ABCC1 // 4363 // ATP-binding cassette, sub-family C (CFTR/MRP), member 1 /// ENST00000346370 // synon // 0 // Hs.391464 // ABCC1 // 4363 // ATP-binding cassette, sub-family C (CFTR/MRP), member 1 /// ENST00000349029 // synon // 0 // Hs.391464 // ABCC1 // 4363 // ATP-binding cassette, sub-family C (CFTR/MRP), member 1 /// ENST00000351154 // synon // 0 …
0.001969	UTR3	rs8407	12	12q13.2	T	C	GENO	12/78/470	13/314/1381	0.001803	0.002105	0.001803	6/48/295	6/160/663	0.02607	0.02167	0.02607	ENST00000257905 // synon // 0 // Hs.505662 // PPP1R1A // 5502 // protein phosphatase 1, regulatory (inhibitor) subunit 1A /// ENST00000547431 // missense // 0 // Hs.505662 // PPP1R1A // 5502 // protein phosphatase 1, regulatory (inhibitor) subunit 1A /// ENST00000547826 // UTR-3 // 0 // Hs.505662 // PPP1R1A // 5502 // protein phosphatase 1, regulatory (inhibitor) subunit 1A /// ENST00000553113 //…
0.01152	UTR3	rs8421	10	10q23.1	G	A	GENO	28/220/311	91/559/1058	0.01624	0.01678	0.01624	13/135/200	45/266/519	0.05725	0.05969	0.05725	ENST00000372142 // UTR-3 // 0 // Hs.125119 // NRG3 // 10718 // neuregulin 3 /// ENST00000602794 // UTR-3 // 0 // --- // --- // --- // --- /// NM_001010848 // UTR-3 // 0 // Hs.125119 // NRG3 // 10718 // neuregulin 3 /// NM_001165972 // UTR-3 // 0 // Hs.125119 // NRG3 // 10718 // neuregulin 3 /// NM_001165973 // UTR-3 // 0 // Hs.125119 // NRG3 // 10718 // neuregulin 3
0.0157	UTR3	rs896435	10	10p13	T	C	GENO	119/292/148	320/821/566	0.01203	0.01105	0.01203	74/178/96	162/390/278	0.1388	0.1353	0.1388	ENST00000378076 // UTR-3 // 0 // Hs.171311 // ITGA8 // 8516 // integrin, alpha 8 /// NM_001010924 // upstream // 144348 // Hs.66762 // FAM171A1 // 221061 // family with sequence similarity 171, member A1 /// NM_003638 // downstream // 1682 // Hs.171311 // ITGA8 // 8516 // integrin, alpha 8
0.003153	UTR3	rs9021	8	8q24.13	A	G	GENO	83/312/165	364/852/491	0.002634	0.002119	0.002634	55/192/102	180/408/242	0.05009	0.0473	0.05009	ENST00000287394 // UTR-3 // 0 // Hs.370834 // ATAD2 // 29028 // ATPase family, AAA domain containing 2 /// ENST00000517666 // UTR-3 // 0 // Hs.370834 // ATAD2 // 29028 // ATPase family, AAA domain containing 2 /// ENST00000521903 // UTR-3 // 0 // Hs.370834 // ATAD2 // 29028 // ATPase family, AAA domain containing 2 /// NM_014109 // UTR-3 // 0 // Hs.370834 // ATAD2 // 29028 // ATPase family, AAA d…
0.0418	EXON	rs9127	5	5q15	G	A	GENO	87/234/239	207/795/705	0.04735	0.0481	0.04735	52/149/148	107/387/334	0.3967	0.3899	0.3967	ENST00000231368 // UTR-3 // 0 // Hs.527199 // LNPEP // 4012 // leucyl/cystinyl aminopeptidase /// ENST00000395768 // exon // 0 // --- // --- // --- // --- /// NM_153234 // downstream // 55409 // Hs.656702 // LIX1 // 167410 // Lix1 homolog (chicken) /// NM_175920 // downstream // 7050 // Hs.656905 // LNPEP // 4012 // leucyl/cystinyl aminopeptidase
0.01728	EXON	rs920486	11	11q24.2	A	G	GENO	59/197/304	120/657/933	0.02018	0.0229	0.02018	34/120/195	51/321/458	0.05957	0.06301	0.05957	ENST00000524879 // exon // 0 // Hs.640102 // --- // --- // CDNA FLJ46155 fis, clone TESTI4001517 /// ENST00000534728 // exon // 0 // Hs.640102 // --- // --- // CDNA FLJ46155 fis, clone TESTI4001517 /// NM_001258238 // upstream // 2323 // --- // TMEM218 // 219854 // transmembrane protein 218 /// NM_022062 // upstream // 50577 // Hs.278564 // PKNOX2 // 63876 // PBX/knotted 1 homeobox 2
0.02543	UTR3	rs9249	1	1q25.2	A	G	GENO	44/234/281	191/736/773	0.0325	0.03143	0.0325	28/142/179	86/346/394	0.3368	0.3471	0.3368	ENST00000263733 // UTR-3 // 0 // Hs.740494 // FAM20B // 9917 // family with sequence similarity 20, member B /// NM_014864 // UTR-3 // 0 // Hs.740494 // FAM20B // 9917 // family with sequence similarity 20, member B
0.00116	EXON	rs9254	21	21q22.3	A	G	GENO	14/109/436	8/225/1054	0.001358	0.00221	0.001358	9/61/279	3/105/526	NA	0.01787	0.01787	ENST00000361866 // UTR-3 // 0 // Hs.474053 // COL6A1 // 1291 // collagen, type VI, alpha 1 /// ENST00000498614 // exon // 0 // Hs.474053 // COL6A1 // 1291 // collagen, type VI, alpha 1 /// NM_001848 // UTR-3 // 0 // Hs.474053 // COL6A1 // 1291 // collagen, type VI, alpha 1
0.01788	EXON	rs9263871	6	6p21.33	A	G	GENO	106/273/180	377/880/452	0.02372	0.02521	0.02372	67/173/108	187/428/215	0.1541	0.1574	0.1541	ENST00000383331 // cds // 0 // Hs.659818 // HCG27 // 253018 // HLA complex group 27 (non-protein coding) /// ENST00000415276 // exon // 0 // Hs.659818 // HCG27 // 253018 // HLA complex group 27 (non-protein coding) /// ENST00000424675 // cds // 0 // Hs.659818 // HCG27 // 253018 // HLA complex group 27 (non-protein coding) /// NR_026791 // exon // 0 // --- // HCG27 // 253018 // HLA complex group 2…
0.0206	EXON	rs9263872	6	6p21.33	C	T	GENO	90/263/205	304/883/519	0.02114	0.02281	0.02114	57/165/125	148/432/249	0.1324	0.1354	0.1324	ENST00000383331 // UTR-3 // 0 // Hs.659818 // HCG27 // 253018 // HLA complex group 27 (non-protein coding) /// ENST00000415276 // exon // 0 // Hs.659818 // HCG27 // 253018 // HLA complex group 27 (non-protein coding) /// ENST00000424675 // UTR-3 // 0 // Hs.659818 // HCG27 // 253018 // HLA complex group 27 (non-protein coding) /// NR_026791 // exon // 0 // --- // HCG27 // 253018 // HLA complex gro…
0.02331	EXON	rs9263873	6	6p21.33	T	C	GENO	90/264/205	306/880/520	0.02427	0.0259	0.02427	57/166/125	149/431/249	0.1412	0.1465	0.1412	ENST00000383331 // UTR-3 // 0 // Hs.659818 // HCG27 // 253018 // HLA complex group 27 (non-protein coding) /// ENST00000415276 // exon // 0 // Hs.659818 // HCG27 // 253018 // HLA complex group 27 (non-protein coding) /// ENST00000424675 // UTR-3 // 0 // Hs.659818 // HCG27 // 253018 // HLA complex group 27 (non-protein coding) /// NR_026791 // exon // 0 // --- // HCG27 // 253018 // HLA complex gro…
0.005283	EXON	rs9263875	6	6p21.33	G	A	GENO	115/289/156	279/844/584	0.007177	0.006863	0.007177	66/184/99	132/418/280	0.15	0.148	0.15	ENST00000383331 // UTR-3 // 0 // Hs.659818 // HCG27 // 253018 // HLA complex group 27 (non-protein coding) /// ENST00000424675 // UTR-3 // 0 // Hs.659818 // HCG27 // 253018 // HLA complex group 27 (non-protein coding) /// NR_026791 // exon // 0 // --- // HCG27 // 253018 // HLA complex group 27 (non-protein coding)
0.007504	EXON	rs9325825	8	8p22	G	T	GENO	150/255/154	397/909/402	0.007611	0.007294	0.007611	98/162/88	177/451/200	0.01928	0.01952	0.01928	ENST00000499554 // exon // 0 // --- // --- // --- // --- /// NM_001127505 // upstream // 11301 // Hs.527412 // ASAH1 // 427 // N-acylsphingosine amidohydrolase (acid ceramidase) 1 /// NM_001160179 // upstream // 74163 // Hs.591847 // NAT1 // 9 // N-acetyltransferase 1 (arylamine N-acetyltransferase)
0.02985	EXON	rs9327074	5	5q23.1	G	A	GENO	4/53/503	1/167/1540	NA	0.02972	0.02972	2/32/315	0/81/748	NA	0.132	0.132	ENST00000506769 // exon // 0 // Hs.543951 // --- // --- // Transcribed locus /// NM_173666 // downstream // 362463 // Hs.655891 // DTWD2 // 285605 // DTW domain containing 2 /// NR_046089 // downstream // 894667 // --- // LOC728342 // 728342 // uncharacterized LOC728342
0.04918	EXON	rs9350797	6	6q14.1	G	A	GENO	26/153/380	52/542/1115	0.04414	0.04488	0.04414	17/105/226	27/262/540	0.3866	0.3783	0.3866	ENST00000275034 // missense // 0 // Hs.511817 // PHIP // 55023 // pleckstrin homology domain interacting protein /// ENST00000479165 // exon // 0 // Hs.511817 // PHIP // 55023 // pleckstrin homology domain interacting protein /// NM_017934 // missense // 0 // Hs.511817 // PHIP // 55023 // pleckstrin homology domain interacting protein
0.04772	EXON	rs9357078	6	6p22.1	T	C	GENO	10/116/433	11/316/1378	0.02218	0.02614	0.02218	6/75/267	5/157/667	0.1015	0.1026	0.1015	ENST00000441966 // exon // 0 // --- // --- // --- // --- /// NM_030876 // downstream // 25341 // Hs.666316 // OR5V1 // 81696 // olfactory receptor, family 5, subfamily V, member 1 /// NM_030946 // downstream // 22234 // Hs.632004 // OR14J1 // 442191 // olfactory receptor, family 14, subfamily J, member 1
0.02527	UTR5	rs9357194	6	6p21.31	T	C	GENO	31/167/361	59/581/1067	0.02838	0.03036	0.02838	21/99/229	31/281/516	0.05922	0.05865	0.05922	ENST00000418521 // UTR-5 // 0 // Hs.435371 // TCP11 // 6954 // t-complex 11 homolog (mouse) /// NM_001261819 // upstream // 7034 // --- // TCP11 // 6954 // t-complex 11 homolog (mouse) /// NM_152753 // upstream // 65969 // Hs.12923 // SCUBE3 // 222663 // signal peptide, CUB domain, EGF-like 3
0.03697	EXON	rs9361904	6	6q14.1	T	C	GENO	38/181/341	71/571/1068	0.04065	0.04726	0.04065	28/118/203	29/275/526	0.003127	0.004335	0.003127	ENST00000306270 // synon // 0 // Hs.306425 // IBTK // 25998 // inhibitor of Bruton agammaglobulinemia tyrosine kinase /// ENST00000369751 // exon // 0 // Hs.306425 // IBTK // 25998 // inhibitor of Bruton agammaglobulinemia tyrosine kinase /// ENST00000503400 // UTR-3 // 0 // Hs.306425 // IBTK // 25998 // inhibitor of Bruton agammaglobulinemia tyrosine kinase /// ENST00000503631 // synon // 0 // H…
0.003933	EXON	rs937057	6	6p12.3	C	T	GENO	30/154/373	46/527/1136	0.005171	0.007156	0.005171	18/95/234	18/259/552	0.0142	0.01726	0.0142	ENST00000283297 // missense // 0 // Hs.733762 // GPR110 // 266977 // G protein-coupled receptor 110 /// ENST00000371253 // missense // 0 // Hs.733762 // GPR110 // 266977 // G protein-coupled receptor 110 /// ENST00000419892 // exon // 0 // Hs.733762 // GPR110 // 266977 // G protein-coupled receptor 110 /// ENST00000449332 // exon // 0 // Hs.733762 // GPR110 // 266977 // G protein-coupled receptor…
0.03484	EXON	rs9371823	6	6q25.2	C	T	GENO	8/141/410	30/345/1334	0.03943	0.04282	0.03943	6/87/255	16/168/645	0.197	0.191	0.197	ENST00000307155 // exon // 0 // --- // --- // --- // --- /// NM_014892 // upstream // 25602 // Hs.591329 // SCAF8 // 22828 // SR-related CTD-associated factor 8 /// NM_173515 // upstream // 197157 // Hs.16064 // CNKSR3 // 154043 // CNKSR family member 3
2.708e-254	UTR5	rs9380283	6	6p21.32	T	C	GENO	22/398/96	1/98/1608	NA	3.485e-255	3.485e-255	13/255/56	1/43/785	NA	2.746e-154	2.746e-154	ENST00000375094 // UTR-5 // 0 // Hs.731774 // RNF5 // 6048 // ring finger protein 5, E3 ubiquitin protein ligase /// NM_006913 // UTR-5 // 0 // Hs.731774 // RNF5 // 6048 // ring finger protein 5, E3 ubiquitin protein ligase
0.03352	EXON	rs9391714	6	6p21.33	A	G	GENO	28/194/337	58/529/1120	0.03764	0.03712	0.03764	20/122/206	27/257/544	0.03609	0.03799	0.03609	ENST00000494673 // exon // 0 // --- // --- // --- // --- /// NM_002117 // upstream // 5167 // Hs.654404 // HLA-C // 3107 // major histocompatibility complex, class I, C /// NM_005514 // downstream // 76569 // Hs.77961 // HLA-B // 3106 // major histocompatibility complex, class I, B
0.02024	EXON	rs9392827	6	6p25.1	A	C	GENO	77/284/196	214/783/710	0.02759	0.02644	0.02759	46/177/124	121/380/328	0.2693	0.2778	0.2693	ENST00000563225 // exon // 0 // Hs.202452 // --- // --- // Transcribed locus /// NM_001168344 // upstream // 425168 // Hs.298248 // RREB1 // 6239 // ras responsive element binding protein 1 /// NM_004271 // downstream // 27446 // Hs.653138 // LY86 // 9450 // lymphocyte antigen 86
0.003844	EXON	rs943762	1	1q25.2	T	C	GENO	83/215/259	206/798/704	0.003018	0.002834	0.003018	48/129/170	102/384/342	0.01429	0.01353	0.01429	ENST00000308284 // missense // 0 // Hs.149540 // SEC16B // 89866 // SEC16 homolog B (S. cerevisiae) /// ENST00000327037 // exon // 0 // Hs.149540 // SEC16B // 89866 // SEC16 homolog B (S. cerevisiae) /// ENST00000354921 // exon // 0 // Hs.149540 // SEC16B // 89866 // SEC16 homolog B (S. cerevisiae) /// ENST00000464428 // exon // 0 // Hs.149540 // SEC16B // 89866 // SEC16 homolog B (S. cerevisiae)…
0.03563	EXON	rs9461209	6	6p22.2	C	G	GENO	2/106/452	24/375/1311	NA	0.03101	0.03101	1/67/281	13/192/625	NA	0.04826	0.04826	ENST00000319443 // exon // 0 // --- // --- // --- // --- /// ENST00000369177 // exon // 0 // --- // --- // --- // --- /// NM_170610 // downstream // 4729 // Hs.591786 // HIST1H2BA // 255626 // histone cluster 1, H2ba /// NR_045125 // upstream // 359 // --- // HIST1H2APS1 // 387319 // histone cluster 1, H2a, pseudogene 1
0.04358	UTR5	rs9468471	6	6p22.1	T	C	GENO	41/210/309	85/595/1026	0.03462	0.0357	0.03462	23/129/197	51/294/483	0.8318	0.8067	0.8318	ENST00000377175 // downstream // 7899 // Hs.553526 // OR2W1 // 26692 // olfactory receptor, family 2, subfamily W, member 1 /// ENST00000441992 // upstream // 8707 // --- // --- // --- // --- /// NM_001195202 // UTR-5 // 0 // Hs.553526 // LOC100129636 // 100129636 // uncharacterized LOC100129636
0.03368	EXON	rs9471233	6	6p21.2	A	C	GENO	0/88/472	17/273/1419	NA	0.03435	0.03435	0/62/287	9/138/683	NA	0.1264	0.1264	ENST00000405234 // exon // 0 // --- // --- // --- // --- /// NM_001075098 // upstream // 65233 // Hs.718492 // MOCS1 // 4337 // molybdenum cofactor synthesis 1 /// NR_038887 // downstream // 344561 // --- // FLJ41649 // 401260 // uncharacterized LOC401260
0.01339	UTR3	rs952865	12	12q14.1	C	A	GENO	15/210/334	100/614/996	0.01224	0.008458	0.01224	9/131/208	42/302/486	0.1625	0.1575	0.1625	ENST00000228705 // UTR-3 // 0 // Hs.435479 // PPM1H // 57460 // protein phosphatase, Mg2+/Mn2+ dependent, 1H /// NM_020700 // UTR-3 // 0 // Hs.435479 // PPM1H // 57460 // protein phosphatase, Mg2+/Mn2+ dependent, 1H
0.001122	EXON	rs9562247	13	13q14.11	C	T	GENO	2/91/467	7/180/1521	NA	0.001352	0.001352	2/56/291	3/87/739	NA	0.01716	0.01716	ENST00000239882 // synon // 0 // Hs.135646 // ELF1 // 1997 // E74-like factor 1 (ets domain transcription factor) /// ENST00000442101 // synon // 0 // Hs.135646 // ELF1 // 1997 // E74-like factor 1 (ets domain transcription factor) /// ENST00000498824 // exon // 0 // Hs.135646 // ELF1 // 1997 // E74-like factor 1 (ets domain transcription factor) /// NM_001145353 // synon // 0 // Hs.135646 // ELF…
0.02205	EXON	rs9597316	13	13q21.1	A	G	GENO	9/106/445	8/316/1385	0.02378	0.03657	0.02378	4/61/284	1/141/687	NA	0.05876	0.05876	ENST00000430567 // exon // 0 // --- // --- // --- // --- /// NM_198441 // upstream // 1141522 // Hs.525056 // PRR20A // 122183 // proline rich 20A /// NR_049804 // downstream // 824847 // --- // MIR5007 // 100846996 // microRNA 5007
0.02607	UTR3	rs9612413	22	22q11.23	T	C	GENO	48/226/281	162/788/754	0.03177	0.03228	0.03177	34/136/174	72/411/345	0.006553	0.00621	0.006553	ENST00000341976 // UTR-3 // 0 // Hs.382874 // ZNF70 // 7621 // zinc finger protein 70 /// NM_021916 // UTR-3 // 0 // Hs.382874 // ZNF70 // 7621 // zinc finger protein 70
0.01673	UTR3	rs963323	7	7p21.3	G	A	GENO	13/186/361	55/464/1188	0.01728	0.01909	0.01728	8/115/226	29/216/585	0.03876	0.04222	0.03876	ENST00000275358 // missense // 0 // Hs.669526 // VWDE // 221806 // von Willebrand factor D and EGF domains /// ENST00000452576 // missense // 0 // Hs.669526 // VWDE // 221806 // von Willebrand factor D and EGF domains /// ENST00000521169 // UTR-3 // 0 // Hs.669526 // VWDE // 221806 // von Willebrand factor D and EGF domains /// NM_001135924 // missense // 0 // Hs.669526 // VWDE // 221806 // von W…
0.02791	EXON	rs9682	22	22q13.31	T	C	GENO	29/149/381	52/511/1145	0.02969	0.03275	0.02969	20/86/242	21/264/543	0.002411	0.002833	0.002411	ENST00000262722 // synon // 0 // Hs.24601 // FBLN1 // 2192 // fibulin 1 /// ENST00000327858 // synon // 0 // Hs.24601 // FBLN1 // 2192 // fibulin 1 /// ENST00000340923 // synon // 0 // Hs.24601 // FBLN1 // 2192 // fibulin 1 /// ENST00000348697 // synon // 0 // Hs.24601 // FBLN1 // 2192 // fibulin 1 /// ENST00000402984 // synon // 0 // Hs.24601 // FBLN1 // 2192 // fibulin 1 /// ENST00000437711 // …
0.005614	UTR5	rs972354	11	11q12.3	C	T	GENO	73/222/265	147/752/804	0.005506	0.006483	0.005506	53/128/168	54/384/389	2.703e-06	5.659e-06	2.703e-06	ENST00000301774 // UTR-5 // 0 // Hs.712676 // BEST1 // 7439 // bestrophin 1 /// ENST00000378042 // UTR-5 // 0 // Hs.712676 // BEST1 // 7439 // bestrophin 1 /// ENST00000378043 // UTR-5 // 0 // Hs.712676 // BEST1 // 7439 // bestrophin 1 /// ENST00000534553 // UTR-5 // 0 // Hs.712676 // BEST1 // 7439 // bestrophin 1 /// NM_001139443 // UTR-5 // 0 // Hs.712676 // BEST1 // 7439 // bestrophin 1 /// NM…
0.0005066	EXON	rs9728	5	5p15.33	G	A	GENO	114/244/200	340/893/475	0.0004755	0.0005065	0.0004755	70/151/126	168/430/232	0.01094	0.01144	0.01094	ENST00000283415 // UTR-3 // 0 // Hs.368853 // LPCAT1 // 79888 // lysophosphatidylcholine acyltransferase 1 /// ENST00000475622 // UTR-3 // 0 // Hs.368853 // LPCAT1 // 79888 // lysophosphatidylcholine acyltransferase 1 /// ENST00000503252 // exon // 0 // Hs.368853 // LPCAT1 // 79888 // lysophosphatidylcholine acyltransferase 1 /// NM_024830 // UTR-3 // 0 // Hs.368853 // LPCAT1 // 79888 // lysophos…
0.02943	UTR3	rs9754334	22	22q13.31	A	G	GENO	13/105/442	25/398/1286	0.03828	0.03471	0.03828	10/60/279	11/206/613	0.004494	0.003844	0.004494	ENST00000336156 // UTR-3 // 0 // Hs.592207 // KIAA0930 // 23313 // KIAA0930 /// NM_001009880 // UTR-3 // 0 // Hs.592207 // KIAA0930 // 23313 // KIAA0930 /// NM_015264 // UTR-3 // 0 // Hs.592207 // KIAA0930 // 23313 // KIAA0930
0.03348	UTR3	rs9759	6	6q23.3	T	C	GENO	90/285/183	243/795/668	0.02591	0.02445	0.02591	57/179/111	108/391/329	0.03222	0.03122	0.03222	ENST00000403415 // downstream // 92483 // --- // --- // --- // --- /// ENST00000421351 // downstream // 2156 // Hs.201446 // PERP // 64065 // PERP, TP53 apoptosis effector /// NM_022121 // UTR-3 // 0 // Hs.201446 // PERP // 64065 // PERP, TP53 apoptosis effector
0.006047	UTR3	rs989099	7	7q32.1	A	G	GENO	31/257/271	165/704/835	0.005258	0.003975	0.005258	23/164/161	78/340/408	0.09029	0.09101	0.09029	ENST00000321407 // UTR-3 // 0 // Hs.521168 // GCC1 // 79571 // GRIP and coiled-coil domain containing 1 /// NM_024523 // UTR-3 // 0 // Hs.521168 // GCC1 // 79571 // GRIP and coiled-coil domain containing 1
0.003231	EXON	rs9913636	17	17q25.3	C	G	GENO	81/234/245	253/841/616	0.003114	0.003213	0.003114	52/140/157	117/425/288	0.001291	0.001282	0.001291	ENST00000456466 // missense // 0 // Hs.195642 // RNF213 // 57674 // ring finger protein 213 /// ENST00000508628 // missense // 0 // Hs.195642 // RNF213 // 57674 // ring finger protein 213 /// ENST00000559070 // exon // 0 // Hs.195642 // RNF213 // 57674 // ring finger protein 213 /// ENST00000582970 // missense // 0 // --- // --- // --- // --- /// NM_001256071 // missense // 0 // Hs.740469 // RNF2…
0.0376	EXON	rs9937968	16	16q24.1	G	T	GENO	61/213/285	137/734/837	0.03412	0.03477	0.03412	39/131/179	56/358/415	0.01916	0.02072	0.01916	ENST00000562064 // exon // 0 // Hs.585769 // --- // --- // Transcribed locus /// ENST00000569740 // exon // 0 // Hs.585769 // --- // --- // Transcribed locus /// NM_001195125 // downstream // 565381 // Hs.729380 // C16orf95 // 100506581 // chromosome 16 open reading frame 95 /// NM_005250 // downstream // 155719 // Hs.533830 // FOXL1 // 2300 // forkhead box L1
0.01601	EXON	rs9950937	18	18q21.1	G	A	GENO	20/134/405	31/462/1213	0.0241	0.02765	0.0241	14/79/256	18/245/565	0.0159	0.01454	0.0159	ENST00000256413 // UTR-3 // 0 // Hs.145230 // CTIF // 9811 // CBP80/20-dependent translation initiation factor /// ENST00000590422 // exon // 0 // --- // --- // --- // --- /// NM_001142397 // UTR-3 // 0 // Hs.145230 // CTIF // 9811 // CBP80/20-dependent translation initiation factor /// NM_014772 // UTR-3 // 0 // Hs.145230 // CTIF // 9811 // CBP80/20-dependent translation initiation factor
0.04074	EXON	rs9963923	18	18q22.3	G	T	GENO	47/252/261	211/734/759	0.03606	0.03207	0.03606	28/163/158	102/347/379	0.06656	0.06463	0.06656	ENST00000580637 // exon // 0 // --- // --- // --- // --- /// NM_182511 // downstream // 947815 // Hs.569851 // CBLN2 // 147381 // cerebellin 2 precursor /// NR_038326 // upstream // 9908 // --- // LOC100505776 // 100505776 // uncharacterized LOC100505776
0.02027	EXON	rs997540	9	9q33.3	G	T	GENO	135/254/168	330/871/503	0.02392	0.02486	0.02392	85/156/107	146/429/253	0.0169	0.01805	0.0169	ENST00000419853 // exon // 0 // Hs.382124 // --- // --- // CDNA clone IMAGE:5259303 /// NM_001011703 // upstream // 55000 // Hs.162659 // FAM125B // 89853 // family with sequence similarity 125, member B /// NM_001134778 // downstream // 304468 // Hs.428027 // PBX3 // 5090 // pre-B-cell leukemia homeobox 3
0.02898	UTR3	rs997604	6	6p12.1	T	C	GENO	9/100/449	12/253/1444	0.0272	0.02712	0.0272	4/63/280	4/118/708	NA	0.07793	0.07793	ENST00000370905 // UTR-3 // 0 // Hs.131064 // KLHL31 // 401265 // kelch-like 31 (Drosophila) /// NM_001003760 // UTR-3 // 0 // Hs.131064 // KLHL31 // 401265 // kelch-like 31 (Drosophila)
0.03196	EXON	rs998532	1	1p13.1	A	G	GENO	38/165/357	104/606/994	0.03036	0.0288	0.03036	24/100/225	51/299/477	0.04594	0.04417	0.04594	ENST00000369466 // missense // 0 // Hs.486818 // TTF2 // 8458 // transcription termination factor, RNA polymerase II /// ENST00000464062 // exon // 0 // Hs.486818 // TTF2 // 8458 // transcription termination factor, RNA polymerase II /// ENST00000470935 // exon // 0 // Hs.486818 // TTF2 // 8458 // transcription termination factor, RNA polymerase II /// NM_003594 // missense // 0 // Hs.486818 // T…
