# Supplementary material for: NT5C2 methylation regulatory interplay between DNMT1 and insulin receptor in type 2 diabetes
Source: Sci Rep. 2020 Sep 30;10:16087. doi: 10.1038/s41598-020-71336-9 (PMC7527562; doi:10.1038/s41598-020-71336-9)
Supplement: Supplementary file 2 — Supplementary Table S2. [file 41598_2020_71336_MOESM2_ESM.xlsx]

## Sheet: 工作表1
Transcript Cluster ID	42Y Bi-weight Avg Signal (log2)	42K Bi-weight Avg Signal (log2)	Fold Change (linear) (42Y vs. 42K)	ANOVA p-value (42Y vs. 42K)	Gene Symbol	Description	MAT-score on T(42w_ykk vs. 42w_kk)	Match
10491605	7.76	8.49	-1.66	2e-06	4932438A13Rik	RIKEN cDNA 4932438A13 gene	7.52135	1
10489723	6.04	6.69	-1.57	3.7e-05	Zmynd8	zinc finger, MYND-type containing 8	12.1441	1
10400483	7.08	7.71	-1.55	8.5e-05	Slc25a21	solute carrier family 25 (mitochondrial oxodicarboxylate carrier), member 21	5.21251	1
10515493	9.9	10.32	-1.33	0.000226	Rhoa	ras homolog gene family, member A	15.1902	1
10463951	7.13	7.58	-1.37	0.000317	Smc3	structural maintenance of chromosomes 3	9.25138	1
10479852	7.33	8.26	-1.9	0.000357	Camk1d	calcium/calmodulin-dependent protein kinase ID	7.41442	1
10363455	10.89	11.32	-1.35	0.000375	Pcbd1	pterin 4 alpha carbinolamine dehydratase/dimerization cofactor of hepatocyte nuclear factor 1 alpha (TCF1) 1	6.56143	1
10434888	8.69	9.12	-1.35	0.000543	Opa1	optic atrophy 1	8.03658	1
10357345	4.67	6.06	-2.63	0.000692	Nckap5	NCK-associated protein 5	6.89663	1
10488806	5.76	6.89	-2.2	0.000757	Eif2s2	eukaryotic translation initiation factor 2, subunit 2 (beta)	18.2998	1
10346374	8.8	9.29	-1.41	0.00102	Aox1	aldehyde oxidase 1	4.76884	1
10504650	4.28	4.61	-1.26	0.001045	E230008N13Rik	RIKEN cDNA E230008N13 gene	13.1926	1
10483381	5.26	6.07	-1.76	0.001089	Stk39	serine/threonine kinase 39	12.1652	1
10483679	8.88	9.28	-1.32	0.001296	Gpr155	G protein-coupled receptor 155	4.84498	1
10449527	6.98	7.3	-1.24	0.001297	Stk38	serine/threonine kinase 38	5.802	1
10355084	8.96	9.27	-1.24	0.001379	Ndufs1	NADH dehydrogenase (ubiquinone) Fe-S protein 1	4.49191	1
10479833	7.97	8.26	-1.22	0.001423	Optn	optineurin	9.25044	1
10586368	9.36	10.85	-2.81	0.001539	Clpx	caseinolytic peptidase X (E.coli)	6.05874	1
10492456	6.28	6.68	-1.32	0.001582	Rsrc1	arginine/serine-rich coiled-coil 1	13.9836	1
10463551	10.96	12.39	-2.68	0.001597	Elovl3	elongation of very long chain fatty acids (FEN1/Elo2, SUR4/Elo3, yeast)-like 3	4.48952	1
10566767	6.64	7.31	-1.6	0.001806	St5	suppression of tumorigenicity 5	15.129	1
10556940	10.29	10.66	-1.29	0.001894	Uqcrc2	ubiquinol cytochrome c reductase core protein 2	11.346	1
10466947	7.98	8.81	-1.79	0.001958	Ermp1	endoplasmic reticulum metallopeptidase 1	4.59057	1
10595831	6.48	6.95	-1.39	0.002017	Zbtb38	zinc finger and BTB domain containing 38	12.2537	1
10496001	11.64	12.06	-1.34	0.002108	Cfi	complement component factor i	4.78266	1
10514054	9.25	9.68	-1.35	0.002257	Nfib	nuclear factor I/B	6.75169	1
10581523	5.76	6.03	-1.21	0.002258	Terf2	telomeric repeat binding factor 2	15.0142	1
10508382	9.59	10.04	-1.37	0.002318	Ak2	adenylate kinase 2	12.1388	1
10541803	8.27	9.02	-1.68	0.002356	Chd4	chromodomain helicase DNA binding protein 4	6.12051	1
10456814	7.22	7.62	-1.32	0.002357	Pias2	protein inhibitor of activated STAT 2	7.69006	1
10578989	7.72	7.99	-1.21	0.002359	Psd3	pleckstrin and Sec7 domain containing 3	12.2028	1
10570397	6.28	6.66	-1.3	0.002578	Cdc16	CDC16 cell division cycle 16	8.31345	1
10488722	5.86	6.25	-1.31	0.002772	Commd7	COMM domain containing 7	13.0058	1
10604663	8.97	9.4	-1.35	0.002792	Hmgb1	high mobility group box 1; high mobility group protein B1-like; predicted gene 6115	5.19343	1
10578069	6.49	7.01	-1.43	0.002881	Gtpbp10	GTP-binding protein 10 (putative)	4.72597	1
10577144	6.12	6.59	-1.38	0.002902	Dcun1d2	DCN1, defective in cullin neddylation 1, domain containing 2 (S. cerevisiae)	18.6973	1
10373027	10.55	10.92	-1.29	0.002916	Tspan31	tetraspanin 31	8.52082	1
10558971	8.86	9.23	-1.29	0.003083	Ap2a2	adaptor protein complex AP-2, alpha 2 subunit	5.25361	1
10409021	10.61	11.1	-1.4	0.003164	Tpmt	thiopurine methyltransferase	4.63657	1
10457745	7.56	8.35	-1.73	0.003201	Trappc8	trafficking protein particle complex 8	14.214	1
10401454	10.25	10.67	-1.33	0.003289	Entpd5	ectonucleoside triphosphate diphosphohydrolase 5	4.75816	1
10369604	7.33	7.95	-1.54	0.003317	Vps26a	vacuolar protein sorting 26 homolog A (yeast)	13.9767	1
10544660	5.26	6.09	-1.78	0.003751	Osbpl3	oxysterol binding protein-like 3	7.46681	1
10447084	9.28	9.92	-1.55	0.003804	Galm	galactose mutarotase	11.254	1
10481654	9	9.65	-1.57	0.003833	Fpgs	folylpolyglutamyl synthetase	4.60723	1
10578683	7.44	8.81	-2.59	0.004008	Eif2s2	eukaryotic translation initiation factor 2, subunit 2 (beta)	18.2998	1
10431229	6.63	7.64	-2.02	0.004048	Celsr1	cadherin, EGF LAG seven-pass G-type receptor 1 (flamingo homolog, Drosophila)	5.04872	1
10453747	8.26	8.88	-1.53	0.004124	Colec12	collectin sub-family member 12	7.21558	1
10479869	8.48	8.89	-1.33	0.004278	Cdc123	cell division cycle 123	5.19245	1
10509777	5.62	5.97	-1.27	0.004358	Iffo2	intermediate filament family orphan 2	8.01517	1
10476287	7.68	8	-1.25	0.004381	Pank2	pantothenate kinase 2	10.7314	1
10501374	4.84	5.67	-1.78	0.004449	5330417C22Rik	RIKEN cDNA 5330417C22 gene	11.503	1
10509178	5.95	6.44	-1.41	0.004468	Asap3	ArfGAP with SH3 domain, ankyrin repeat and PH domain 3	5.94422	1
10345675	4.29	7.39	-8.57	0.004737	Npas2	neuronal PAS domain protein 2	5.35777	1
10505028	7.65	9.07	-2.67	0.004891	Slc44a1	solute carrier family 44, member 1	5.24402	1
10393309	7.98	8.47	-1.41	0.005027	Prpsap1	phosphoribosyl pyrophosphate synthetase-associated protein 1	13.007	1
10520096	5.59	6.27	-1.6	0.005253	Klhl7	kelch-like 7 (Drosophila)	7.401	1
10379153	6.53	7.64	-2.16	0.00532	Aldoc	aldolase C, fructose-bisphosphate	6.67262	1
10603746	9.43	9.91	-1.4	0.005384	Maob	monoamine oxidase B	12.9853	1
10474207	8.96	9.37	-1.33	0.00558	Fbxo3	F-box protein 3	4.66164	1
10419676	5.16	5.73	-1.48	0.005623	Rab2b	RAB2B, member RAS oncogene family	14.1358	1
10511975	6.39	6.99	-1.51	0.006038	Slc35a1	solute carrier family 35 (CMP-sialic acid transporter), member 1	9.20443	1
10491629	7.53	8.16	-1.55	0.006122	4932438A13Rik	RIKEN cDNA 4932438A13 gene	7.52135	1
10523579	5.99	6.58	-1.51	0.006328	Arhgap24	Rho GTPase activating protein 24	11.4767	1
10483046	9.11	9.52	-1.34	0.006422	Dpp4	dipeptidylpeptidase 4	6.60088	1
10570131	6.37	6.73	-1.28	0.006569	Ing1	inhibitor of growth family, member 1	9.4059	1
10431726	7.8	8.1	-1.23	0.006636	Yaf2	YY1 associated factor 2	7.01806	1
10530615	7.77	8.05	-1.22	0.007043	Ociad2	OCIA domain containing 2	12.0389	1
10396278	7.11	7.67	-1.47	0.007279	Daam1	dishevelled associated activator of morphogenesis 1	5.19019	1
10383819	10.17	10.59	-1.34	0.007349	Sec14l2	SEC14-like 2 (S. cerevisiae)	9.4019	1
10463486	6.68	7.18	-1.42	0.007444	Btrc	beta-transducin repeat containing protein	10.3424	1
10592023	10.02	10.41	-1.31	0.007882	Aplp2	amyloid beta (A4) precursor-like protein 2	9.16662	1
10491564	7.9	8.54	-1.55	0.007955	4932438A13Rik	RIKEN cDNA 4932438A13 gene	7.52135	1
10491625	8.51	9.32	-1.76	0.00815	4932438A13Rik	RIKEN cDNA 4932438A13 gene	7.52135	1
10408616	8.79	9.08	-1.22	0.008433	Slc22a23	solute carrier family 22, member 23	7.2863	1
10491627	7.92	8.66	-1.67	0.008835	4932438A13Rik	RIKEN cDNA 4932438A13 gene	7.52135	1
10518428	5.79	6.43	-1.55	0.009141	Clcn6	chloride channel 6	10.0906	1
10467425	6.74	7.11	-1.29	0.009286	Sorbs1	sorbin and SH3 domain containing 1	6.89087	1
10443482	8.99	9.26	-1.21	0.009453	BC004004	cDNA sequence BC004004	14.6548	1
10466423	4.76	5.16	-1.32	0.009476	Cep78	centrosomal protein 78	9.56688	1
10360806	7.54	8	-1.37	0.010123	Capn2	calpain 2	8.11694	1
10537078	7.53	7.83	-1.23	0.010172	Mkln1	muskelin 1, intracellular mediator containing kelch motifs	4.60621	1
10509063	4.86	5.8	-1.92	0.010328	Il22ra1	interleukin 22 receptor, alpha 1	5.46141	1
10589087	8.62	9.09	-1.38	0.010333	Prkar2a	protein kinase, cAMP dependent regulatory, type II alpha	5.07109	1
10554419	6.76	7.81	-2.07	0.01035	Vps33b	vacuolar protein sorting 33B (yeast)	7.07703	1
10586491	5.56	6.38	-1.77	0.010424	Dapk2	death-associated protein kinase 2	6.29944	1
10491609	7.54	8.44	-1.86	0.010468	4932438A13Rik	RIKEN cDNA 4932438A13 gene	7.52135	1
10471675	10.62	10.96	-1.26	0.010631	Glo1	glyoxalase 1	7.38339	1
10488892	9.22	9.57	-1.28	0.011362	Trpc4ap	transient receptor potential cation channel, subfamily C, member 4 associated protein	9.13366	1
10507152	11.57	11.99	-1.34	0.01158	Cyp4a12b	cytochrome P450, family 4, subfamily a, polypeptide 12B	11.5039	1
10459421	8.84	9.17	-1.26	0.011717	Atp8b1	ATPase, class I, type 8B, member 1	9.00537	1
10514255	5.39	5.77	-1.3	0.011777	Mllt3	myeloid/lymphoid or mixed-lineage leukemia (trithorax homolog, Drosophila); translocated to, 3	12.2116	1
10524314	9.13	9.53	-1.31	0.011847	Pitpnb	phosphatidylinositol transfer protein, beta	13.4648	1
10484197	6.09	6.84	-1.68	0.011849	Ccdc141	coiled-coil domain containing 141	15.1032	1
10401997	6.21	6.49	-1.22	0.011851	Ptpn21	protein tyrosine phosphatase, non-receptor type 21	11.2549	1
10491621	6.81	7.58	-1.71	0.011988	4932438A13Rik	RIKEN cDNA 4932438A13 gene	7.52135	1
10376854	5.96	6.26	-1.23	0.012051	Pigl	phosphatidylinositol glycan anchor biosynthesis, class L	6.79269	1
10471424	7.49	8.05	-1.47	0.012059	Fam102a	family with sequence similarity 102, member A	6.22395	1
10517655	4.14	4.67	-1.45	0.012184	Pla2g5	phospholipase A2, group V	7.48913	1
10569786	7.03	7.34	-1.24	0.012258	Pnpla6	patatin-like phospholipase domain containing 6	9.12357	1
10473754	7.12	7.55	-1.35	0.012351	Kbtbd4	kelch repeat and BTB (POZ) domain containing 4	6.7095	1
10366229	7.88	8.28	-1.32	0.012536	Lin7a	lin-7 homolog A (C. elegans)	7.40181	1
10469720	9.47	10.18	-1.64	0.012545	Acbd5	acyl-Coenzyme A binding domain containing 5	8.28695	1
10472933	7.54	8.09	-1.47	0.012618	Scrn3	secernin 3	7.2653	1
10455656	11.15	11.5	-1.28	0.01266	Hsd17b4	hydroxysteroid (17-beta) dehydrogenase 4	5.07223	1
10541695	9.19	9.72	-1.45	0.012675	Lpcat3	lysophosphatidylcholine acyltransferase 3	8.10964	1
10512022	6.7	7.4	-1.62	0.012774	Mob3b	MOB kinase activator 3B	4.49574	1
10532989	8.68	9.27	-1.5	0.013159	Gatc	glutamyl-tRNA(Gln) amidotransferase, subunit C homolog (bacterial)	5.67934	1
10410947	5.79	6.2	-1.33	0.013539	Xrcc4	X-ray repair complementing defective repair in Chinese hamster cells 4	11.2396	1
10526169	4.48	5.06	-1.49	0.013573	Caln1	calneuron 1	7.70932	1
10582669	7.15	7.44	-1.22	0.013852	Ttc13	tetratricopeptide repeat domain 13	7.3199	1
10391178	8.07	8.48	-1.33	0.013945	Dnajc7	DnaJ (Hsp40) homolog, subfamily C, member 7	5.05946	1
10418747	10.22	10.73	-1.43	0.01412	Hacl1	2-hydroxyacyl-CoA lyase 1	16.0358	1
10502375	9.95	10.5	-1.46	0.01443	Mttp	microsomal triglyceride transfer protein	13.7505	1
10567626	5.86	6.41	-1.46	0.015039	Gga2	golgi associated, gamma adaptin ear containing, ARF binding protein 2	7.20807	1
10487748	6.8	7.62	-1.77	0.015414	4930402H24Rik	RIKEN cDNA 4930402H24 gene	14.4536	1
10462521	10.18	10.51	-1.26	0.015738	Pten	phosphatase and tensin homolog	6.01481	1
10482507	10.91	11.19	-1.21	0.016061	Ppia	peptidylprolyl isomerase A	13.406	1
10418879	6.81	7.08	-1.21	0.016097	Mapk8	mitogen-activated protein kinase 8	11.1819	1
10453026	8.21	8.74	-1.45	0.016634	Prkd3	protein kinase D3	6.02234	1
10543737	7.59	7.87	-1.22	0.01665	Copg2	coatomer protein complex, subunit gamma 2	4.5555	1
10499529	7.68	8.05	-1.3	0.01673	Slc50a1	solute carrier family 50 (sugar transporter), member 1	11.2037	1
10501402	5.76	6.42	-1.58	0.016757	Gpsm2	G-protein signalling modulator 2 (AGS3-like, C. elegans)	6.59002	1
10480585	4.09	4.38	-1.22	0.016868	Noxa1	NADPH oxidase activator 1	22.701	1
10453636	6.53	6.96	-1.35	0.016907	Svil	supervillin	10.077	1
10379820	7.17	8.14	-1.96	0.017266	Acaca	acetyl-Coenzyme A carboxylase alpha; acetyl-CoA carboxylase 1-like	6.03328	1
10586246	7.19	7.89	-1.62	0.017407	Dennd4a	DENN/MADD domain containing 4A	5.01462	1
10499454	6.69	7.01	-1.25	0.017494	Dap3	death associated protein 3	4.82663	1
10425177	6.11	6.62	-1.42	0.017966	Triobp	TRIO and F-actin binding protein	4.88554	1
10559333	6.6	7.52	-1.89	0.018081	Shank2	SH3/ankyrin domain gene 2	9.56506	1
10527970	6.47	6.98	-1.42	0.018126	Gtpbp10	GTP-binding protein 10 (putative)	4.72597	1
10491623	8.08	8.76	-1.6	0.018418	4932438A13Rik	RIKEN cDNA 4932438A13 gene	7.52135	1
10466712	4.19	4.59	-1.32	0.018445	Mamdc2	MAM domain containing 2	5.20661	1
10494322	6.49	6.82	-1.25	0.018544	Anp32e	acidic (leucine-rich) nuclear phosphoprotein 32 family, member E	7.22739	1
10405539	8.72	9.13	-1.33	0.018909	Txndc15	thioredoxin domain containing 15	13.0421	1
10403361	8	8.4	-1.31	0.018926	Pitrm1	pitrilysin metallepetidase 1	4.53904	1
10471216	5.49	5.83	-1.27	0.019	Lamc3	laminin gamma 3	6.50178	1
10571093	6.99	7.3	-1.23	0.019028	Rnf170	ring finger protein 170	17.0615	1
10447569	4.86	5.29	-1.34	0.020157	Serac1	serine active site containing 1	14.2806	1
10442887	3.49	4.09	-1.52	0.020243	Fbxl16	F-box and leucine-rich repeat protein 16	5.12779	1
10396712	5.54	5.9	-1.28	0.020502	Fut8	fucosyltransferase 8	10.5512	1
10474229	9.87	10.41	-1.46	0.020671	Cd59a	CD59a antigen	15.2805	1
10386652	9.35	10.15	-1.74	0.021341	Aldh3a2	aldehyde dehydrogenase family 3, subfamily A2	13.918	1
10362052	10.58	11.44	-1.82	0.021366	Aldh8a1	aldehyde dehydrogenase 8 family, member A1	13.6141	1
10529082	8.83	9.18	-1.27	0.021516	Mpv17	MpV17 mitochondrial inner membrane protein	7.45635	1
10417183	9.19	9.56	-1.29	0.021689	Pcca	propionyl-Coenzyme A carboxylase, alpha polypeptide	4.48747	1
10361104	9.86	10.67	-1.75	0.021782	Ppp2r5a	protein phosphatase 2, regulatory subunit B (B56), alpha isoform	12.9484	1
10465559	6.94	7.26	-1.25	0.022044	Vegfb	vascular endothelial growth factor B	6.24886	1
10420637	7.66	8.14	-1.39	0.022048	Kpna3	karyopherin (importin) alpha 3	11.1462	1
10428998	6.14	6.86	-1.64	0.02237	Asap1	ArfGAP with SH3 domain, ankyrin repeat and PH domain1	4.50151	1
10457357	4.31	5.29	-1.97	0.022694	Mpp7	membrane protein, palmitoylated 7 (MAGUK p55 subfamily member 7)	9.18578	1
10549079	9.25	10.11	-1.82	0.022719	Gys2	glycogen synthase 2	9.11747	1
10382912	8.05	8.99	-1.91	0.022772	2015-09-09	septin 9	5.00436	1
10455578	5.41	6	-1.5	0.022937	Commd10	COMM domain containing 10	6.01756	1
10462484	9.54	10.01	-1.38	0.023624	A1cf	APOBEC1 complementation factor	7.18088	1
10373950	9.34	9.65	-1.24	0.023746	Nipsnap1	4-nitrophenylphosphatase domain and non-neuronal SNAP25-like protein homolog 1 (C. elegans)	5.29459	1
10514956	12.4	12.73	-1.25	0.023925	Scp2	sterol carrier protein 2, liver	5.59919	1
10543879	6.38	7.08	-1.62	0.023955	Wdr91	WD repeat domain 91	5.56222	1
10402665	8.18	8.52	-1.26	0.024251	Cdc42bpb	CDC42 binding protein kinase beta	5.45113	1
10347310	8.96	9.64	-1.59	0.024415	Pnkd	paroxysmal nonkinesiogenic dyskinesia	5.29053	1
10571467	4.51	5.23	-1.64	0.024775	Pdgfrl	platelet-derived growth factor receptor-like	9.25585	1
10476207	8.27	8.68	-1.33	0.024967	Atrn	attractin	5.62455	1
10491617	7.25	7.83	-1.49	0.025352	4932438A13Rik	RIKEN cDNA 4932438A13 gene	7.52135	1
10501811	6.07	6.67	-1.52	0.025427	Slc44a3	solute carrier family 44, member 3	12.3707	1
10457007	6.36	6.8	-1.36	0.025603	Pqlc1	PQ loop repeat containing 1	7.66394	1
10507273	5.03	5.4	-1.29	0.02568	Pik3r3	phosphatidylinositol 3 kinase, regulatory subunit, polypeptide 3 (p55)	8.32188	1
10449644	10.59	10.9	-1.24	0.025822	Glo1	glyoxalase 1	7.38339	1
10581336	5.24	5.73	-1.41	0.026217	Gfod2	glucose-fructose oxidoreductase domain containing 2	16.2148	1
10440926	5.66	6.46	-1.74	0.026319	Dnajc28	DnaJ (Hsp40) homolog, subfamily C, member 28	6.01643	1
10484920	8.29	8.67	-1.3	0.02658	Ptpmt1	protein tyrosine phosphatase, mitochondrial 1	11.0877	1
10527252	8.16	8.47	-1.24	0.026644	Eif2ak1	eukaryotic translation initiation factor 2 alpha kinase 1	4.5511	1
10428698	9.47	10.26	-1.72	0.027159	Sntb1	syntrophin, basic 1	7.26852	1
10550860	4.81	5.13	-1.25	0.028071	Zfp108	zinc finger protein 108	6.56899	1
10435031	7.53	7.8	-1.21	0.028469	Ubxn7	UBX domain protein 7	5.15582	1
10482968	5.05	5.38	-1.26	0.02865	Pla2r1	phospholipase A2 receptor 1	7.1105	1
10365845	7.17	7.55	-1.3	0.029303	Fgd6	FYVE, RhoGEF and PH domain containing 6	6.00007	1
10505994	8.39	8.8	-1.33	0.029627	Fggy	FGGY carbohydrate kinase domain containing	4.92278	1
10397377	6.12	6.75	-1.54	0.029738	Ttll5	tubulin tyrosine ligase-like family, member 5	11.0652	1
10404132	9.98	10.31	-1.26	0.029753	Cmah	cytidine monophospho-N-acetylneuraminic acid hydroxylase	7.02562	1
10380116	5.7	6.14	-1.36	0.029956	Rnf43	ring finger protein 43	13.8424	1
10477649	8.42	9.31	-1.86	0.03	Acss2	acyl-CoA synthetase short-chain family member 2	7.17989	1
10449471	7.36	7.76	-1.32	0.030039	Srpk1	serine/arginine-rich protein specific kinase 1	5.17371	1
10384717	7.92	8.41	-1.4	0.030237	Pex13	peroxisomal biogenesis factor 13	5.57017	1
10568464	6.74	7.05	-1.24	0.0303	Ate1	arginyltransferase 1	4.67294	1
10415791	5.4	5.72	-1.25	0.030344	Rnaseh2b	ribonuclease H2, subunit B	7.00768	1
10522090	4.92	5.56	-1.56	0.030378	Wdr19	WD repeat domain 19	5.24571	1
10527508	8.56	8.95	-1.31	0.03042	Cdk8	cyclin-dependent kinase 8	9.41377	1
10592001	4.57	4.88	-1.24	0.030908	St14	suppression of tumorigenicity 14 (colon carcinoma)	5.00869	1
10488830	7.37	8.01	-1.55	0.031062	Pigu	phosphatidylinositol glycan anchor biosynthesis, class U	7.3194	1
10481114	2.45	2.76	-1.24	0.031471	Abo	ABO blood group (transferase A, alpha 1-3-N-acetylgalactosaminyltransferase, transferase B, alpha 1-3-galactosyltransferase)	4.85316	1
10392087	8.66	9.07	-1.33	0.031878	Ccdc47	coiled-coil domain containing 47	12.8366	1
10358816	6.36	7.01	-1.57	0.032192	Lamc1	laminin, gamma 1	8.1217	1
10410291	5.37	6.04	-1.59	0.032194	Zfp457	zinc finger protein 457	9.553	1
10446545	2.94	3.47	-1.44	0.032285	L3mbtl4	l(3)mbt-like 4 (Drosophila)	6.2121	1
10424584	5.39	5.68	-1.22	0.032319	Dennd3	DENN/MADD domain containing 3	4.91115	1
10468253	6.99	7.31	-1.25	0.032504	Nt5c2	5'-nucleotidase, cytosolic II	17.5073	1
10410970	9.57	9.92	-1.27	0.032883	Hnrnpk	heterogeneous nuclear ribonucleoprotein K; predicted gene 4130	8.03505	1
10394142	9.1	9.37	-1.21	0.032972	Hmgb1	high mobility group box 1; high mobility group protein B1-like; predicted gene 6115	5.19343	1
10462435	4.42	4.75	-1.26	0.033012	Mlana	melan-A	10.6742	1
10579852	6.47	6.77	-1.23	0.03343	Mmaa	methylmalonic aciduria (cobalamin deficiency) type A	8.59088	1
10512251	8.06	8.48	-1.34	0.033569	AI464131	expressed sequence AI464131	4.76801	1
10491068	4.16	4.54	-1.29	0.034036	Spata16	spermatogenesis associated 16	6.33756	1
10569038	3.54	3.97	-1.34	0.034041	Ano9	anoctamin 9	8.44017	1
10567879	4.43	4.72	-1.22	0.034056	Atp2a1	ATPase, Ca++ transporting, cardiac muscle, fast twitch 1	7.25875	1
10423053	9.95	10.46	-1.43	0.034266	Agxt2	alanine-glyoxylate aminotransferase 2	8.9345	1
10525877	7.33	7.63	-1.24	0.034391	Zfp664	zinc finger protein 664	4.67249	1
10513195	11.72	12.08	-1.28	0.034412	Txn1	thioredoxin 1	15.358	1
10590060	5.85	6.16	-1.24	0.034569	Ctdspl	CTD (carboxy-terminal domain, RNA polymerase II, polypeptide A) small phosphatase-like	8.45914	1
10463263	6.64	7.11	-1.39	0.034928	Lztfl1	leucine zipper transcription factor-like 1	4.84912	1
10465342	8.85	9.35	-1.42	0.035226	Tm7sf2	transmembrane 7 superfamily member 2	15.7902	1
10401616	5.38	6.13	-1.67	0.035427	Mlh3	mutL homolog 3 (E coli)	5.07895	1
10397853	7.05	7.57	-1.43	0.035446	Rin3	Ras and Rab interactor 3	13.058	1
10376726	7.21	7.61	-1.32	0.035753	Dhrs7b	dehydrogenase/reductase (SDR family) member 7B	6.87391	1
10572466	6.18	6.46	-1.21	0.035829	Pde4c	phosphodiesterase 4C, cAMP specific	5.41075	1
10590597	8.53	8.95	-1.33	0.036034	Sacm1l	SAC1 (suppressor of actin mutations 1, homolog)-like (S. cerevisiae)	12.4721	1
10605674	4.52	4.99	-1.39	0.036662	Pola1	polymerase (DNA directed), alpha 1	5.19977	1
10505998	9.22	9.69	-1.39	0.03695	Fggy	FGGY carbohydrate kinase domain containing	4.92278	1
10367066	9.45	10.17	-1.64	0.036977	Sdr9c7	4short chain dehydrogenase/reductase family 9C, member 7	6.22818	1
10356677	9.97	10.33	-1.29	0.037388	Myeov2	myeloma overexpressed 2	5.27898	1
10366337	7.29	7.77	-1.4	0.038111	Nap1l1	nucleosome assembly protein 1-like 1	5.47074	1
10490302	2.4	3.9	-2.81	0.038373	Zfp931	zinc finger protein 931	4.57322	1
10435237	7.75	8.24	-1.41	0.038549	Zfp148	zinc finger protein 148	9.0503	1
10530225	8.96	9.24	-1.22	0.038803	Pds5a	PDS5, regulator of cohesion maintenance, homolog A (S. cerevisiae)	7.30883	1
10346235	8.07	8.41	-1.27	0.038812	Hibch	3-hydroxyisobutyryl-Coenzyme A hydrolase	7.04319	1
10380392	3.89	4.3	-1.33	0.038834	Spata20	spermatogenesis associated 20	9.0011	1
10530536	6.38	6.94	-1.48	0.03917	Tec	tec protein tyrosine kinase	9.15261	1
10564467	7.5	8.12	-1.53	0.039414	Lrrc28	leucine rich repeat containing 28	10.3511	1
10596347	8.25	8.71	-1.37	0.039517	Atp2c1	ATPase, Ca++-sequestering	17.1906	1
10382139	8.67	8.99	-1.25	0.039794	Psmd12	proteasome (prosome, macropain) 26S subunit, non-ATPase, 12	19.3266	1
10509228	6.1	6.76	-1.58	0.039915	Hnrnpr	heterogeneous nuclear ribonucleoprotein R	4.4902	1
10495574	3.84	4.15	-1.24	0.040175	Sass6	spindle assembly 6 homolog (C. elegans)	8.33222	1
10404965	7.16	7.9	-1.67	0.040493	Rnf144b	ring finger protein 144B	12.0088	1
10372503	5.5	6.29	-1.73	0.04104	Lgr5	leucine rich repeat containing G protein coupled receptor 5	4.72094	1
10490777	6.9	7.2	-1.23	0.041107	Zfhx4	zinc finger homeodomain 4	11.1892	1
10588263	8.69	9.02	-1.26	0.041552	Slco2a1	solute carrier organic anion transporter family, member 2a1	7.35908	1
10556082	6.71	7.5	-1.73	0.042399	Ppfibp2	PTPRF interacting protein, binding protein 2 (liprin beta 2)	10.8486	1
10371400	6.32	7.78	-2.74	0.042666	Cry1	cryptochrome 1 (photolyase-like)	7.22068	1
10484201	5.28	6.29	-2.01	0.043246	Ccdc141	coiled-coil domain containing 141	15.1032	1
10605437	8.56	8.92	-1.28	0.043393	Pls3	plastin 3 (T-isoform)	10.0177	1
10354432	9.88	10.25	-1.29	0.043542	Myo1b	myosin IB	14.229	1
10459262	7.05	7.49	-1.36	0.044202	Ablim3	actin binding LIM protein family, member 3	5.78766	1
10545337	10.83	11.11	-1.21	0.044567	Ppia	peptidylprolyl isomerase A	13.406	1
10585474	9.96	10.24	-1.21	0.044817	Psma4	proteasome (prosome, macropain) subunit, alpha type 4	5.33736	1
10397719	5.37	5.76	-1.31	0.044947	Tdp1	tyrosyl-DNA phosphodiesterase 1	5.51517	1
10545458	5.68	6.28	-1.52	0.045144	Tcf7l1	transcription factor 7 like 1 (T cell specific, HMG box)	10.253	1
10435305	8.59	8.98	-1.31	0.046945	Itgb5	integrin beta 5	8.17628	1
10419759	7.44	7.98	-1.46	0.047107	Prmt5	protein arginine N-methyltransferase 5	8.2204	1
10540860	7.55	7.92	-1.29	0.047783	Atg7	autophagy related 7	7.21092	1
10606658	6.66	6.95	-1.23	0.047917	Trmt2b	TRM2 tRNA methyltransferase 2 homolog B (S. cerevisiae)	5.12515	1
10444244	6.71	7.17	-1.38	0.047983	Tap1	transporter 1, ATP-binding cassette, sub-family B (MDR/TAP)	5.23334	1
10411147	10.11	10.43	-1.24	0.04813	Bhmt2	betaine-homocysteine methyltransferase 2	15.0347	1
10595990	6.53	6.85	-1.25	0.048143	Armc8	armadillo repeat containing 8	24.4653	1
10578222	6.18	6.91	-1.66	0.048632	Dlc1	deleted in liver cancer 1	9.53854	1
10464084	7.43	7.78	-1.27	0.048834	Tcf7l2	transcription factor 7 like 2, T cell specific, HMG box	7.20818	1
10554701	10.42	10.71	-1.22	0.048874	Hnrnpk	heterogeneous nuclear ribonucleoprotein K	8.03505	1
10597627	7.38	7.67	-1.22	0.049321	Oxsr1	oxidative-stress responsive 1	11.6215	1
10559908	2.3	2.61	-1.24	0.049374	Vmn2r47	vomeronasal 2, receptor 47; predicted gene 10302	8.04937	1
10495763	10.02	10.37	-1.27	0.049574	Gclm	glutamate-cysteine ligase, modifier subunit	6.25727	1
10454912	8.02	8.32	-1.24	0.049592	Ankhd1	ankyrin repeat and KH domain containing 1	6.61701	1
10546834	5.42	5.78	-1.28	0.049663	Rad18	RAD18 homolog (S. cerevisiae)	6.61642	1
