# Supplementary material for: NT5C2 methylation regulatory interplay between DNMT1 and insulin receptor in type 2 diabetes
Source: Sci Rep. 2020 Sep 30;10:16087. doi: 10.1038/s41598-020-71336-9 (PMC7527562; doi:10.1038/s41598-020-71336-9)
Supplement: Supplementary file 4 — Supplementary Table S4. [file 41598_2020_71336_MOESM4_ESM.xlsx]

## Sheet: gene-list(T2D vs CTL)
transcript chromosome	transcript start	transcript stop	strand	Transcript ID	Gene Symbol	Distance to TSS	Percent overlap with gene	Percent overlap with region	chromosome	region start	region end	length(bps)	probes in region	p-value(region)	Fraction of negatively enriched windows in region	MAT-score on T(T2D vs. CTL)	Gene
3	151751179	151928176	-	NR_110202	AADACL2-AS1	122965	0.39718	100	chr3	151804509	151805211	703	20	0.00116882	0	3.3152	1
15	67200675	67255199	-	NM_001271885	AAGAB	13299	0.90784	100	chr15	67241406	67241900	495	14	0.00272432	1	-3.13924	1
2	69457995	69643846	-	NM_014911	AAK1	97807	0.704862	100	chr2	69544730	69546039	1310	35	0.00267159	0.666667	-3.14481	1
16	70252394	70289510	-	NM_001605	AARS	30536	1.83743	100	chr16	70258293	70258974	682	19	0.00703049	0	2.72895	1
6	44298726	44313327	-	NM_020745	AARS2	9146	4.56102	100	chr6	44303516	44304181	666	16	0.00297917	0	3.02432	1
7	157539056	158587791	-	NM_002847	PTPRN2	740732	0.254974	100	chr7	157844386	157847059	2674	70	8.78812e-06	0	8.45898	1
17	36948875	37056872	+	NM_012138	AATF	83774	0.740754	100	chr17	37032649	37033448	800	23	0.00173126	1	-3.30528	1
16	2340922	2426700	+	NR_003574	ABCA17P	74447	0.79973	100	chr16	2415369	2416054	686	17	0.00322524	0	3.00124	1
16	2275878	2340747	-	NM_001089	ABCA3	9831	1.09758	100	chr16	2330205	2330916	712	14	0.00675806	1	-2.82664	1
17	68867287	68955393	-	NM_001288985	ABCA8	8668	0.568627	100	chr17	68946225	68946725	501	13	0.00742596	0	2.70818	1
1	229516582	229558696	-	NM_012089	ABCB10	16943	1.36293	100	chr1	229541180	229541753	574	17	0.00910449	0	2.63137	1
7	87402045	87475704	-	NM_000443	ABCB4	72652	1.15802	100	chr7	87402200	87403052	853	22	0.0014061	1	-3.37208	1
9	69427533	69672360	-	NM_001163	APBA1	2479	0.502802	100	chr9	69668651	69669881	1231	29	8.78812e-06	0	5.5031	1
12	122920951	122966510	-	NM_001243014	ABCB9	11756	2.62291	100	chr12	122953560	122954754	1195	29	0.00130943	0	3.28426	1
21	14273799	14301372	+	NR_003087	ABCC13	22024	2.82875	100	chr21	14295823	14296602	780	21	0.00382283	1	-3.02275	1
13	95019829	95301447	-	NM_001301829	ABCC4	207815	0.330233	100	chr13	95092703	95093632	930	21	0.00755778	0	2.70328	1
3	183919936	184017940	-	NM_005688	ABCC5	29277	0.969338	100	chr3	183987714	183988663	950	25	0.00234643	1	-3.19323	1
11	17392885	17476846	-	NM_000352	ABCC8	18200	0.615755	100	chr11	17458130	17458646	517	14	0.00616047	0	2.77873	1
21	42199689	42297245	+	NM_207627	ABCG1	21326	0.845659	100	chr21	42221015	42221839	825	22	0.00159065	0	3.20789	1
4	88090264	88231323	-	NM_001257386	ABCG2	89084	0.316886	100	chr4	88141793	88142239	447	13	0.00173126	0	3.17914	1
2	43838964	43878467	+	NM_022437	ABCG8	12079	1.64034	100	chr2	43851043	43851690	648	18	0.00265401	0	3.05886	1
6	31686949	31703074	-	NM_001177515.2	ABHD16A	10042	3.66489	100	chr6	31692442	31693032	591	17	0.00246067	0	3.07471	1
14	22598238	22612360	+	NM_022060	ABHD4	10533	4.1351	100	chr14	22608771	22609354	584	17	0.00728535	0	2.71554	1
15	30646115	30773007	+	NR_038253	LOC100288637	27548	0.934646	100	chr15	30673663	30674848	1186	34	8.78812e-06	0	5.40479	1
10	26746596	26861088	-	NM_001012750	ABI1	99811	0.475138	100	chr10	26760734	26761277	544	15	0.00225855	1	-3.20384	1
9	130713881	130887676	+	NM_007313	ABL1	5032	0.395866	100	chr9	130718913	130719600	688	18	0.00261886	0	3.06203	1
9	133255176	133275215	-	NM_020469	ABO	14270	3.00399	100	chr9	133260344	133260945	602	16	0.00572985	1	-2.88097	1
9	68705414	69009177	+	NM_001278253	PIP5K1B	82309	0.639312	100	chr9	68787723	68789664	1942	54	8.78812e-06	0	5.39986	1
X	148500619	149000664	+	NM_001169122	AFF2	164474	0.242178	100	chrX	148665093	148666303	1211	35	8.78812e-06	0	5.22154	1
12	111686053	111757108	+	NM_001136538	ACAD10	20584	0.664265	100	chr12	111706637	111707108	472	14	0.00492135	1	-2.93165	1
3	132558138	132660132	-	NM_032169	ACAD11	74666	0.776509	100	chr3	132584675	132585466	792	22	0.00697777	0	2.73433	1
1	1292384	1307890	-	NM_030649	ACAP3	5343	3.99819	100	chr1	1301928	1302547	620	18	0.00297917	0	3.02423	1
12	52022832	52059508	+	NM_001202233	NR4A1	29369	1.89219	100	chr12	52052201	52052894	694	19	8.78812e-06	0	5.14054	1
19	6306499	6333630	-	NM_133492	ACER1	11736	1.2605	100	chr19	6321553	6321894	342	10	0.00370859	0	2.96304	1
11	76860873	77026798	+	NM_001300953	ACER3	7824	0.303147	100	chr11	76868697	76869199	503	15	0.00189823	0	3.14279	1
22	41469125	41528990	+	NM_001098	ACO2	51718	1.31794	100	chr22	41520843	41521631	789	23	0.00790052	1	-2.77521	1
5	81330128	81394170	-	NM_130767	ACOT12	54042	1.21169	100	chr5	81339353	81340128	776	22	0.00247825	1	-3.17353	1
20	45841721	45857410	-	NM_005469	ACOT8	5286	5.6979	100	chr20	45851231	45852124	894	25	0.00546621	1	-2.89659	1
17	75941511	75979435	-	NM_001185039	ACOX1	6248	2.13579	100	chr17	75972378	75973187	810	23	0.00202127	0	3.12188	1
2	110732573	111118223	+	NM_001142807	ACOXL	94574	0.234927	100	chr2	110827147	110828052	906	25	0.00159944	1	-3.32749	1
11	47239302	47248907	-	NM_001610	ACP2	2360	6.38143	100	chr11	47245935	47246547	613	17	0.00758415	0	2.70226	1
2	222861014	222943402	+	NM_004457	ACSL3	16407	0.865407	100	chr2	222877421	222878133	713	20	0.0032516	0	3.0004	1
20	34874963	34927967	+	NM_001242393	ACSS2	46091	1.24139	100	chr20	34921054	34921711	658	17	0.00216188	0	3.10286	1
5	21459480	21589373	+	NR_027026	GUSBP1	59539	1.26796	100	chr5	21519019	21520665	1647	46	8.78812e-06	0	5.11848	1
13	51584348	51762036	+	NM_052950	WDFY2	45971	0.337106	100	chr13	51630319	51630917	599	17	8.78812e-06	0	5.08292	1
20	33666498	33668526	+	NM_001024675	ACTL10	928	24.347	100	chr20	33667426	33667919	494	14	0.00964935	1	-2.70156	1
14	68874123	68979367	-	NM_001102	ACTN1	47506	0.564397	100	chr14	68931268	68931861	594	10	0.00729414	0	2.71496	1
7	150247212	150323670	-	NM_001164458	ACTR3C	2603	0.799121	100	chr7	150320457	150321067	611	17	0.0091748	0	2.62725	1
2	157736446	157875112	-	NM_001105	ACVR1	98923	0.607931	100	chr2	157775347	157776189	843	24	0.00353282	1	-3.05592	1
12	51951667	51997080	+	NM_004302	ACVR1B	16941	1.56339	100	chr12	51968608	51969317	710	14	0.00348009	0	2.97848	1
3	38454299	38493143	+	NM_001106	ACVR2B	15126	1.58579	100	chr3	38469425	38470040	616	15	0.00357676	1	-3.05105	1
8	737605	1137778	+	NR_073397	ERICH1-AS1	239007	0.778162	100	chr8	976612	979725	3114	87	8.78812e-06	0	5.0794	1
2	54115273	54305299	+	NM_138448	ACYP2	79062	0.353634	100	chr2	54194335	54195006	672	20	0.00391071	1	-3.01558	1
17	1003518	1187323	-	NM_001159746.1	ABR	69517	0.584312	100	chr17	1116733	1117806	1074	26	8.78812e-06	0	5.03684	1
15	58595204	58749979	-	NM_001110	ADAM10	75849	0.434822	100	chr15	58673458	58674130	673	18	0.0056244	1	-2.88558	1
10	126012385	126388559	-	NM_001288973	ADAM12	254897	0.171729	100	chr10	126133017	126133662	646	18	0.00868266	0	2.6476	1
1	155051272	155062777	+	NM_001261464	ADAM15	675	5.89258	100	chr1	155051947	155052624	678	18	0.00775991	0	2.69475	1
1	3487942	3611496	-	NM_001409	MEGF6	57386	0.914572	100	chr1	3552981	3554110	1130	32	8.78812e-06	0	5.03335	1
20	61252426	61940618	+	NM_001794.1	CDH4	105438	0.194713	100	chr20	61357864	61359203	1340	33	8.78812e-06	0	5.01514	1
10	70672803	70762440	+	NM_080722	ADAMTS14	4487	1.07878	100	chr10	70677290	70678256	967	25	0.00100184	0	3.35483	1
X	154835789	155022724	-	NM_000132	F8	115526	0.614114	100	chrX	154906051	154907198	1148	28	8.78812e-06	0	5.00972	1
5	179110851	179345431	-	NM_014244	ADAMTS2	121001	0.431834	100	chr5	179223418	179224430	1013	26	0.00137973	0	3.26621	1
4	72280969	72568800	-	NM_014243	ADAMTS3	144588	0.20915	100	chr4	72423611	72424212	602	17	0.00580016	1	-2.87569	1
5	65148736	65481878	-	NM_197941	ADAMTS6	225660	0.213422	100	chr5	65255508	65256218	711	20	0.00369101	1	-3.03884	1
15	78759203	78811432	-	NM_014272	ADAMTS7	35989	1.16408	100	chr15	78774836	78775443	608	14	0.00978118	1	-2.69561	1
3	64515655	64687690	-	NM_182920	ADAMTS9	36229	0.39236	100	chr3	64650787	64651461	675	14	0.00114246	1	-3.42362	1
9	18474081	18910950	+	NM_001040272	ADAMTSL1	153046	0.246984	100	chr9	18627127	18628205	1079	30	0.00203006	1	-3.24696	1
17	33013088	34156807	-	NM_001094	ASIC2	449164	0.104746	100	chr17	33706446	33707643	1198	26	8.78812e-06	0	5.00568	1
15	83654086	84039842	+	NM_001301110	ADAMTSL3	72468	0.184313	100	chr15	83726554	83727264	711	21	0.00307584	1	-3.09724	1
22	49414525	49657543	-	NR_110522	C22orf34	93685	0.346063	100	chr22	49563018	49563858	841	18	8.78812e-06	0	4.97082	1
19	1505018	1513190	-	NM_213604	ADAMTSL5	3259	4.30686	100	chr19	1509580	1509931	352	10	0.00616926	0	2.77752	1
17	30921736	30959194	+	NM_018404	ADAP2	16357	2.49873	100	chr17	30938093	30939028	936	25	0.00377889	1	-3.03125	1
21	45074578	45226564	+	NM_001112	ADARB1	113456	0.443459	100	chr21	45188034	45188707	674	19	0.00308463	0	3.0126	1
2	202912218	202986486	+	NM_001104586	CARF	35505	1.07313	100	chr2	202947723	202948519	797	22	8.78812e-06	0	4.96991	1
10	1526630	1556985	+	NR_033387	ADARB2-AS1	13356	1.57794	100	chr10	1539986	1540464	479	12	0.00597592	0	2.78628	1
1	167809388	167914227	-	NM_001167749	ADCY10	38534	0.569439	100	chr1	167875097	167875693	597	17	0.00931541	0	2.62189	1
6	41101034	41140836	+	NR_026938	ADCY10P1	11703	1.5225	100	chr6	41112737	41113342	606	17	0.00386677	1	-3.01885	1
12	48766192	48784095	-	NM_015270	ADCY6	6793	2.79267	100	chr12	48776803	48777302	500	15	0.00797082	0	2.6815	1
17	32492610	32876885	-	NM_015194	MYO1D	146858	0.206102	100	chr17	32729236	32730027	792	16	8.78812e-06	0	4.91711	1
11	14457503	14499896	-	NM_001144061	COPB1	621	1.84932	100	chr11	14498492	14499275	784	21	8.78812e-06	0	4.88377	1
8	66432483	66468810	+	NM_144650	ADHFE1	16499	2.02599	100	chr8	66448982	66449717	736	21	0.00168732	1	-3.30986	1
10	74151185	74709304	+	NM_001202450	ADK	410894	0.121658	100	chr10	74562079	74562757	679	19	0.00579137	0	2.80092	1
22	24429210	24494816	-	NR_028484	ADORA2A-AS1	0	0.853567	83.4575	chr22	24494257	24494927	671	19	0.00213551	1	-3.22179	1
15	72751367	72783786	-	NM_031284	ADPGK	1451	1.23689	100	chr15	72781935	72782335	401	12	0.00810265	1	-2.76391	1
22	40346500	40366572	+	NM_000026	ADSL	1464	2.85956	100	chr22	40347964	40348537	574	16	0.00174005	0	3.17737	1
14	104724197	104747312	+	NM_152328	ADSSL1	1974	2.39228	100	chr14	104726171	104726723	553	16	0.00260128	0	3.06235	1
7	44104361	44114566	+	NM_001129	AEBP1	5373	5.51636	100	chr7	44109734	44110296	563	17	0.00915722	0	2.62816	1
4	7758713	7939927	-	NM_001134647	AFAP1	116584	0.323373	100	chr4	7822758	7823343	586	17	0.00526408	0	2.83864	1
17	45132600	45144177	+	NM_001135704	ACBD4	9367	7.46243	100	chr17	45141967	45142830	864	24	8.78812e-06	0	4.7559	1
8	143816344	143829110	-	NM_001136033	PUF60	2501	5.50638	100	chr8	143825907	143826609	703	20	8.78812e-06	0	4.73049	1
4	3314147	3432178	+	NM_002926	RGS12	22459	0.87095	100	chr4	3336606	3337633	1028	23	8.78812e-06	0	4.72819	1
17	78187317	78207702	+	NM_001010982	AFMID	18705	2.86471	100	chr17	78206022	78206605	584	11	0.00793567	0	2.68402	1
2	64524305	64593005	+	NM_001002243	AFTPH	11698	0.973785	100	chr2	64536003	64536671	669	18	0.00366464	0	2.96741	1
2	235494089	236131801	+	NM_001037131	AGAP1	571394	0.124978	100	chr2	236065483	236066279	797	22	0.00134458	1	-3.38534	1
10	49988318	50010500	+	NM_001077665	AGAP6	9311	2.86255	100	chr10	49997629	49998263	635	18	0.00493013	1	-2.93158	1
7	726701	786480	+	NM_017802	HEATR2	32727	2.46403	100	chr7	759428	760900	1473	32	8.78812e-06	0	4.69771	1
11	47659591	47715377	-	NM_024783	AGBL2	15019	1.12392	100	chr11	47699732	47700358	627	15	0.00114246	1	-3.42317	1
7	134986508	135135779	+	NM_178563	AGBL3	97575	0.582159	100	chr7	135084083	135084951	869	25	0.0012567	0	3.29452	1
1	48532855	50023955	-	NM_032785	AGBL4	1004141	0.0401046	100	chr1	49019217	49019814	598	17	0.00384041	1	-3.02006	1
2	227472172	227561223	+	NM_001135187	AGFG1	3001	0.736648	100	chr2	227475173	227475828	656	18	0.0092451	1	-2.71585	1
7	100539211	100568221	+	NM_006076	AGFG2	18833	2.18193	100	chr7	100558044	100558676	633	18	0.0018455	1	-3.28456	1
13	101720855	101916646	-	NM_004115	FGF14	64312	0.60217	100	chr13	101851156	101852334	1179	31	8.78812e-06	0	4.63497	1
1	35931082	36056463	+	NM_024852	AGO3	31866	0.584613	100	chr1	35962948	35963680	733	20	0.00285614	0	3.0325	1
21	43865235	43987595	+	NM_020132	AGPAT3	111086	0.57126	100	chr21	43976321	43977019	699	20	0.00242552	0	3.07732	1
8	41578188	41625002	+	NM_178819	AGPAT6	43828	1.83702	100	chr8	41622016	41622875	860	23	0.00173126	0	3.1799	1
4	83535914	83605875	+	NM_001256422	AGPAT9	7864	0.863326	100	chr4	83543778	83544381	604	13	0.00334827	1	-3.07013	1
15	80975754	80989865	-	NM_015154	MESDC2	2443	8.17744	100	chr15	80986269	80987422	1154	33	8.78812e-06	0	4.5868	1
15	41332694	41381051	+	NM_001243142	NUSAP1	8180	1.94384	100	chr15	41340874	41341813	940	26	8.78812e-06	0	4.56519	1
15	60488284	61229304	-	NM_134261	RORA	195832	0.160049	100	chr15	61032287	61033472	1186	33	8.78812e-06	0	4.5623	1
20	34280265	34303410	-	NM_000687	AHCY	12587	2.6052	100	chr20	34290221	34290823	603	15	0.00978996	0	2.60387	1
1	109984765	110023743	+	NM_001242673	AHCYL1	15507	2.5347	100	chr1	110000272	110001259	988	27	0.00137973	0	3.26691	1
7	129225014	129430212	+	NM_001130720	AHCYL2	109184	0.509262	100	chr7	129334198	129335242	1045	24	0.00357676	1	-3.05124	1
1	27534245	27603495	-	NM_001029882	AHDC1	13274	1.21009	100	chr1	27589384	27590221	838	18	0.00406011	0	2.9327	1
6	135283972	135497766	-	NM_001134830	AHI1	73724	0.31432	100	chr6	135423371	135424042	672	19	0.00154671	0	3.22268	1
21	34787801	34888691	-	NM_001001890	RUNX1	76449	1.2905	100	chr21	34810941	34812242	1302	37	8.78812e-06	0	4.55774	1
14	104937254	104978358	-	NM_138420	AHNAK2	21261	3.19912	100	chr14	104955783	104957097	1315	36	0.00609895	0	2.78099	1
7	17298652	17346152	+	NM_001621	AHR	1946	1.30313	100	chr7	17300598	17301216	619	13	0.00360313	1	-3.04603	1
16	649363	667830	+	NM_145294	WDR90	9253	6.08079	100	chr16	658616	659738	1123	32	8.78812e-06	0	4.55596	1
1	222668013	222712523	-	NM_022831	AIDA	24526	1.7052	100	chr1	222687239	222687997	759	21	0.00189823	0	3.14445	1
X	130129363	130165888	-	NM_001130847	AIFM1	4783	1.6235	100	chrX	130160513	130161105	593	16	0.00150277	1	-3.35473	1
6	143059363	143340344	+	NM_001286587	AIG1	76632	0.254821	100	chr6	143135995	143136710	716	20	0.00832235	1	-2.75079	1
11	67483034	67491109	+	NM_003977	AIP	2260	10.2774	100	chr11	67485294	67486123	830	23	0.00189823	0	3.14308	1
14	22971174	22982643	-	NM_032876	AJUBA	2202	5.3095	100	chr14	22979833	22980441	609	17	0.00703928	0	2.72868	1
9	4709556	4741310	-	NM_001199852	AK3	2119	2.03747	100	chr9	4738545	4739191	647	18	0.00700413	1	-2.81241	1
1	65147549	65232146	+	NM_203464	AK4	62579	0.750609	100	chr1	65210128	65210762	635	17	0.00265401	1	-3.14662	1
1	77281977	77559970	+	NM_174858	AK5	182454	0.214033	100	chr1	77464431	77465025	595	10	0.00253098	1	-3.16569	1
8	7926337	7952414	+	NM_001193630	ZNF705B	1108	4.22962	100	chr8	7927445	7928547	1103	31	8.78812e-06	0	4.54453	1
9	132725578	132878812	-	NM_152572	AK8	116824	0.413744	100	chr9	132761355	132761988	634	19	0.00681079	1	-2.82429	1
6	25279428	25620531	+	NM_001173977	LRRC16A	109037	0.365871	100	chr6	25388465	25389712	1248	34	8.78812e-06	0	4.52691	1
12	4615508	4649048	-	NM_001278309	AKAP3	20938	1.78886	100	chr12	4627511	4628110	600	16	0.00586167	0	2.79598	1
14	32329273	32833063	+	NM_004274	AKAP6	141565	0.189166	100	chr14	32470838	32471790	953	27	0.00158186	0	3.21209	1
6	131135686	131283536	+	NM_016377	AKAP7	114188	0.599252	100	chr6	131249874	131250759	886	24	0.00711838	1	-2.80567	1
12	122271434	122422570	-	NM_001247997	CLIP1	136658	0.475727	100	chr12	122285194	122285912	719	16	8.78812e-06	0	4.5124	1
5	150000606	150053144	+	NM_014983	HMGXB3	12881	2.01945	100	chr5	150013487	150014547	1061	22	8.78812e-06	0	4.50292	1
10	5048766	5107687	+	NM_001253908	AKR1C3	5885	1.0726	100	chr10	5054651	5055282	632	14	0.00401617	1	-3.00358	1
7	138076432	138118305	+	NM_001190906	AKR1D1	31960	1.61914	100	chr7	138108392	138109069	678	19	0.00164338	0	3.19792	1
14	104769350	104795744	-	NM_001014431	AKT1	15923	1.83368	100	chr14	104779338	104779821	484	10	0.00698655	0	2.7331	1
19	40230317	40285396	-	NM_001243027	AKT2	26844	1.15287	100	chr19	40257918	40258552	635	11	0.00787415	0	2.68755	1
1	243488233	243843283	-	NM_181690.1	AKT3	100909	0.164765	100	chr1	243741790	243742374	585	17	0.00975481	0	2.60494	1
10	95605929	95656811	-	NM_001017423	ALDH18A1	16989	1.29906	100	chr10	95639162	95639822	661	19	0.00279462	1	-3.12443	1
3	126103561	126181187	-	NM_001270364	ALDH1L1	5107	0.924936	100	chr3	126175363	126176080	718	14	0.00167853	0	3.19083	1
12	105019784	105084564	-	NM_001034173	ALDH1L2	27865	0.950896	100	chr12	105056084	105056699	616	18	0.00665261	0	2.7536	1
6	24494969	24537208	+	NM_001080	ALDH5A1	16507	1.56723	100	chr6	24511476	24512137	662	15	0.00230249	0	3.08635	1
13	52012387	52029645	+	NM_001004127	ALG11	12009	3.38374	100	chr13	52024396	52024979	584	17	0.00795325	1	-2.77365	1
1	94982723	95072952	-	NM_144988	ALG14	12126	0.679375	100	chr1	95060214	95060826	613	17	0.00858599	0	2.65113	1
3	130081831	130098391	+	NM_001136152	ALG1L2	769	4.53475	100	chr3	130082600	130083350	751	19	0.00295281	1	-3.11125	1
17	8072636	8087704	-	NM_001139	ALOX12B	12814	3.96841	100	chr17	8074293	8074890	598	17	0.00181035	1	-3.28881	1
17	6853576	6900350	+	NR_002710	ALOX12P2	1821	2.38161	100	chr17	6855397	6856510	1114	24	0.00249583	0	3.07206	1
10	45374176	45446120	+	NM_000698	ALOX5	34945	0.83119	100	chr10	45409121	45409718	598	14	0.00806749	0	2.67611	1
2	201487421	201619183	-	NM_001168216	ALS2CR11	83555	0.474337	100	chr2	201535004	201535628	625	15	0.00240794	1	-3.18286	1
11	46396412	46594070	-	NM_001267782	AMBRA1	22208	0.399678	100	chr11	46571073	46571862	790	21	0.00270674	0	3.05299	1
16	56361452	56425539	-	NM_001144	AMFR	29915	0.728686	100	chr16	56395158	56395624	467	14	0.00754899	0	2.70472	1
X	110194186	110440234	-	NM_001171689	AMMECR1	38849	0.371064	100	chrX	110400473	110401385	913	26	0.00203006	1	-3.24702	1
2	113831183	113890993	-	NR_110174	LOC101060091	12688	1.30745	100	chr2	113877524	113878305	782	19	8.78812e-06	0	4.49725	1
5	102371782	102499017	-	NM_001289002	SLCO6A1	5829	0.586312	100	chr5	102492443	102493188	746	21	8.78812e-06	0	4.48757	1
2	86861825	86895043	+	NR_037931	ANAPC1P1	15919	2.10422	100	chr2	86877744	86878442	699	21	0.00154671	1	-3.3486	1
12	121308245	121354210	-	NM_001137559	ANAPC5	36801	1.23134	100	chr12	121316844	121317409	566	13	0.00848053	0	2.65619	1
14	76787243	76812941	-	NM_015305	ANGEL1	0	1.72769	72.3127	chr14	76812498	76813111	614	17	0.00694261	0	2.73597	1
8	107249482	107498027	-	NM_001146	ANGPT1	200914	0.242209	100	chr8	107296512	107297113	602	18	0.00729414	0	2.71523	1
7	75915102	75986856	+	NM_000941	POR	28258	1.65285	100	chr7	75943360	75944545	1186	34	8.78812e-06	0	4.45674	1
2	241188509	241225377	+	NM_001001891	ANO7	22344	3.27647	100	chr2	241210853	241212060	1208	34	8.78812e-06	0	4.44522	1
10	60026298	60733527	-	NM_001204403	ANK3	70724	0.10732	100	chr10	60662045	60662803	759	22	0.00342737	1	-3.06459	1
17	56153475	56482647	+	NM_153228	ANKFN1	294227	0.225413	100	chr17	56447702	56448443	742	21	0.00188066	1	-3.278	1
17	4163371	4263848	-	NM_001257999	ANKFY1	99797	0.481697	100	chr17	4163568	4164051	484	14	0.00381404	1	-3.02356	1
5	14704800	14871779	-	NM_054027	ANKH	124195	0.426997	100	chr5	14746872	14747584	713	20	0.00145004	1	-3.36617	1
18	42743218	43115693	-	NM_001272077	RIT2	317957	0.398415	100	chr18	42796253	42797736	1484	40	8.78812e-06	0	4.44028	1
1	39758231	39788862	-	NM_001720	BMP8B	27591	3.63998	100	chr1	39760157	39761271	1115	31	1.75762e-05	0	4.40576	1
1	39738845	39763915	+	NM_001195007	PPIE	21312	4.44737	100	chr1	39760157	39761271	1115	31	1.75762e-05	0	4.40576	1
16	1614640	1677909	+	NM_020825	CRAMP1L	56197	1.52837	100	chr16	1670837	1671803	967	26	1.75762e-05	0	4.39701	1
1	66924895	66988620	+	NM_001077700	MIER1	58485	2.87324	100	chr1	66983380	66985210	1831	40	1.75762e-05	0	4.38002	1
19	9466355	9498604	-	NM_152476	ZNF560	28483	2.7907	100	chr19	9469222	9470121	900	26	1.75762e-05	0	4.37372	1
21	13943776	13980445	-	NR_027270	ANKRD20A11P	2843	4.94137	100	chr21	13975791	13977602	1812	44	0.0030319	0	3.01648	1
3	171062503	171460409	-	NM_001161560	TNIK	77266	0.222916	100	chr3	171382257	171383143	887	20	2.63644e-05	0	4.36794	1
Y	22071756	22096008	-	NM_004676	PRY	13008	5.92092	100	chrY	22081565	22083000	1436	40	2.63644e-05	0	4.35115	1
10	88819902	88851976	-	NM_144590	ANKRD22	9160	2.51598	100	chr10	88842010	88842816	807	23	0.00389314	1	-3.01642	1
19	4183354	4224815	+	NM_133475	ANKRD24	14117	1.61594	100	chr19	4197471	4198140	670	19	0.00467528	0	2.88097	1
10	27004116	27100499	-	NM_001256053	ANKRD26	74479	0.624585	100	chr10	27025419	27026020	602	17	0.00755778	0	2.70445	1
3	15667236	15859547	-	NM_015199	ANKRD28	44217	0.321353	100	chr3	15814713	15815330	618	18	0.00694261	1	-2.81636	1
2	132147591	132257970	-	NR_027020	ANKRD30BL	58696	0.542671	100	chr2	132198676	132199274	599	17	0.00650321	1	-2.83853	1
5	94618686	94695869	+	NM_032290	ANKRD32	30652	0.918584	100	chr5	94649338	94650046	709	20	0.00353282	1	-3.05553	1
5	80556755	80570486	-	NM_001004441	ANKRD34B	10032	4.94465	100	chr5	80559776	80560454	679	19	0.00299675	1	-3.10628	1
Y	22071756	22096008	-	NM_001002758	PRY2	13008	5.92092	100	chrY	22081565	22083000	1436	40	2.63644e-05	0	4.35115	1
2	88765902	88806596	+	NR_015424	ANKRD36BP2	5329	1.56285	100	chr2	88771231	88771866	636	17	0.00804992	1	-2.7692	1
17	50693190	50707910	-	NM_052855	ANKRD40	8124	5.16269	100	chr17	50699027	50699786	760	17	0.00143246	0	3.25985	1
2	196986662	197310798	-	NM_001195144	ANKRD44	18140	0.279511	100	chr2	197291753	197292658	906	25	0.00161701	1	-3.32685	1
2	197250858	197302520	-	NR_046837	ANKRD44-IT1	9862	1.75367	100	chr2	197291753	197292658	906	25	0.00161701	1	-3.32685	1
18	12093849	12129750	+	NM_001277333	ANKRD62	11190	1.69907	100	chr18	12105039	12105648	610	17	0.00496529	1	-2.92955	1
6	46746917	46759218	+	NM_001162435	ANKRD66	9687	5.27557	100	chr6	46756604	46757252	649	18	0.00358555	1	-3.05013	1
16	84368523	84464188	+	NM_001286527	ATP2C2	20002	0.696172	100	chr16	84388525	84389190	666	19	2.63644e-05	0	4.32488	1
16	4696510	4734378	-	NM_001242929	ANKS3	3489	1.59233	100	chr16	4730287	4730889	603	18	0.00647684	0	2.76105	1
16	82626794	83796611	+	NM_001220488	CDH13	149100	0.0677028	100	chr16	82775894	82776685	792	22	2.63644e-05	0	4.31916	1
11	70078302	70189547	+	NM_018043	ANO1	106542	0.826097	100	chr11	70184844	70185762	919	25	0.00322524	0	3.00116	1
12	5562651	5945260	-	NM_001278596	ANO2	19650	0.110034	100	chr12	5925190	5925610	421	12	0.00499165	0	2.85755	1
16	82773319	82829639	+	NR_110938	LOC101928446	2575	1.40623	100	chr16	82775894	82776685	792	22	2.63644e-05	0	4.31916	1
6	44387514	44450425	+	NM_001253	CDC5L	8375	0.977556	100	chr6	44395889	44396503	615	18	2.63644e-05	0	4.30348	1
17	7435443	7437680	+	NM_178518	TMEM102	682	69.5264	75.2054	chr17	7436125	7438193	2069	59	2.63644e-05	0	4.30325	1
11	417930	442012	-	NM_001012302	ANO9	0	2.17996	88.983	chr11	441488	442077	590	17	0.00830477	1	-2.75339	1
2	69013144	69146365	+	NM_018153	ANTXR1	76138	0.516431	100	chr2	69089282	69089969	688	18	0.00796204	1	-2.77263	1
4	79901617	80073473	-	NM_001286780	ANTXR2	162574	0.350873	100	chr4	79910297	79910899	603	13	0.00190702	1	-3.27053	1
10	46286997	46330208	+	NM_001278688	ANTXRL	34679	1.56207	100	chr10	46321676	46322350	675	16	0.00287372	0	3.03107	1
9	33624225	33625535	+	NR_003573	ANXA2P2	442	54.6148	100	chr9	33624667	33625382	716	21	0.00968451	1	-2.69936	1
22	29327680	29388584	-	NM_001127	AP1B1	25741	1.56637	100	chr22	29361890	29362843	954	27	0.00358555	1	-3.05071	1
16	71729002	71809074	-	NM_001030007	AP1G1	67121	1.21389	100	chr16	71740982	71741953	972	21	0.00382283	1	-3.02298	1
11	925809	1012246	+	NM_001242837.1	AP2A2	81318	1.08401	100	chr11	1007127	1008063	937	27	0.00224097	0	3.09051	1
17	35587263	35726418	+	NM_001030006	AP2B1	130911	0.489379	100	chr17	35718174	35718854	681	20	0.00822568	0	2.66855	1
5	32710637	32791725	+	NM_001204376	NPR3	34141	1.20855	100	chr5	32744778	32745757	980	27	2.63644e-05	0	4.30087	1
10	74120257	74151069	-	NM_012095	AP3M1	30243	1.84987	70.197	chr10	74120015	74120826	812	23	0.00316372	0	3.00566	1
15	50908672	51005901	+	NM_001252127	AP4E1	52825	0.69423	100	chr15	50961497	50962171	675	15	0.00910449	1	-2.72179	1
14	31025106	31096451	+	NM_001254729	AP4S1	2834	1.19979	100	chr14	31027940	31028795	856	20	0.00165217	0	3.19569	1
11	65773898	65780592	-	NM_138368	AP5B1	2592	6.84093	100	chr11	65777543	65778000	458	13	0.00777749	1	-2.77902	1
7	127652148	128092608	+	NM_014390	SND1	252367	0.229986	100	chr7	127904515	127905527	1013	24	2.63644e-05	0	4.29529	1
15	28921637	29118314	+	NM_001130414	APBA2	64145	0.328456	100	chr15	28985782	28986427	646	18	0.0019949	1	-3.2558	1
11	6395124	6419112	-	NM_001164	APBB1	18259	3.23065	100	chr11	6400079	6400853	775	21	0.00182793	0	3.15593	1
4	40810027	41214619	-	NM_001166050	APBB2	304624	0.23431	100	chr4	40909048	40909995	948	23	0.00179278	0	3.16735	1
5	140558268	140564605	-	NM_006051	APBB3	3692	9.34049	100	chr5	140560322	140560913	592	17	0.00685473	0	2.74018	1
15	63277550	63309127	+	NM_001145646	APH1B	11915	2.2674	100	chr15	63289465	63290180	716	20	0.00135337	1	-3.37866	1
11	34882296	34916412	-	NM_015957	APIP	26815	1.75572	100	chr11	34888999	34889597	599	17	0.00634502	1	-2.84511	1
22	39994949	40030040	+	NM_138435	FAM83F	33101	4.0636	100	chr22	40028050	40029475	1426	38	2.63644e-05	0	4.29167	1
16	70687439	70801159	-	NM_018052	VAC14	80628	1.21613	100	chr16	70719149	70720531	1383	34	2.63644e-05	0	4.28874	1
22	39097224	39104068	+	NM_001166002	APOBEC3H	1151	9.07232	100	chr22	39098375	39098995	621	18	0.00594956	0	2.78824	1
19	44926803	44931387	+	NR_028412	APOC1P1	0	8.81134	68.2432	chr19	44926615	44927206	592	15	0.00321645	1	-3.08672	1
12	12725917	12791466	+	NM_001130415	APOLD1	30362	1.47216	100	chr12	12756279	12757243	965	23	0.00201248	0	3.12423	1
6	31652410	31658211	+	NM_001256169.3	APOM	3384	12.8576	100	chr6	31655794	31656539	746	21	0.00379647	1	-3.02662	1
15	70654554	70763512	-	NM_018003	UACA	27100	1.2289	100	chr15	70735074	70736412	1339	33	2.63644e-05	0	4.27989	1
12	105173297	105236231	-	NM_001251904	APPL2	21711	0.926353	100	chr12	105213938	105214520	583	17	0.00299675	1	-3.10563	1
16	88809469	88811935	-	NM_000485	APRT	742	28.334	100	chr16	88810495	88811193	699	15	0.00198612	0	3.12932	1
9	32972606	33001642	-	NM_001195248	APTX	13339	2.18342	100	chr9	32987670	32988303	634	19	0.00975481	0	2.60499	1
2	240691845	240698484	+	NM_198998	AQP12A	2476	8.96084	100	chr2	240694321	240694915	595	15	0.00782143	0	2.69209	1
3	37993587	38007186	+	NM_015873	VILL	6425	7.20588	100	chr3	38000012	38000991	980	27	2.63644e-05	0	4.27321	1
11	72685069	72752390	-	NM_001040118	ARAP1	51604	1.00561	100	chr11	72700110	72700786	677	19	0.00487741	0	2.86732	1
17	34580749	34639319	+	NM_207313	TMEM132E	28691	1.40684	100	chr17	34609440	34610263	824	23	2.63644e-05	0	4.26982	1
8	67197649	67343678	-	NM_006421	ARFGEF1	140224	0.549202	100	chr8	67202653	67203454	802	23	0.00322524	1	-3.08403	1
11	3380961	3409149	+	NR_024248	TSSC2	20387	4.90617	100	chr11	3401348	3402730	1383	38	2.63644e-05	0	4.26762	1
4	152779937	152911912	+	NM_001025593	ARFIP1	122953	0.655422	100	chr4	152902890	152903754	865	24	0.00269795	0	3.05641	1
1	25430858	25500208	+	NM_001282564	TMEM57	13910	1.53422	100	chr1	25444768	25445831	1064	26	2.63644e-05	0	4.26133	1
16	28863757	28874214	+	NM_001145795	SH2B1	580	6.19621	100	chr16	28864337	28864984	648	19	2.63644e-05	0	4.25659	1
11	2328749	2377993	-	NR_108080	CD81-AS1	5352	2.26825	100	chr11	2371525	2372641	1117	29	2.63644e-05	0	4.24415	1
14	91580774	91732070	-	NM_024764	CATSPERB	89487	0.700609	100	chr14	91641524	91642583	1060	30	2.63644e-05	0	4.24374	1
3	185078050	185153015	-	NM_001025266	C3orf70	38786	1.12184	100	chr3	185113389	185114229	841	22	2.63644e-05	0	4.23873	1
10	97222173	97292674	-	NM_001204300	ARHGAP19	55985	1.56166	100	chr10	97235589	97236689	1101	30	0.00189823	0	3.14276	1
10	97153042	97292674	-	NR_037909	ARHGAP19-SLIT1	55985	0.788496	100	chr10	97235589	97236689	1101	30	0.00189823	0	3.14276	1
11	110577035	110712051	-	NM_001258415	ARHGAP20	79117	0.496974	100	chr11	110632264	110632934	671	15	0.00639775	0	2.76597	1
10	48446025	48605132	-	NM_001256024	ARHGAP22	158219	0.55874	86.6472	chr10	48445888	48446913	1026	26	0.00320766	1	-3.08721	1
17	38428476	38512393	+	NM_001199417	ARHGAP23	5552	1.23216	100	chr17	38434028	38435061	1034	29	0.00234643	0	3.0831	1
4	85475131	86002671	+	NM_001025616	ARHGAP24	243876	0.193539	100	chr4	85719007	85720027	1021	24	0.00307584	1	-3.096	1
17	45393902	45430298	-	NM_001282290.2	ARHGAP27	2198	2.57714	100	chr17	45427163	45428100	938	23	0.00743475	0	2.708	1
15	28111037	28322153	-	NM_004667	HERC2	157808	0.526248	100	chr15	28163235	28164345	1111	32	4.39406e-05	0	4.22415	1
2	1789113	2331274	-	NM_015025	MYT1L	505935	0.2099	100	chr2	1824202	1825339	1138	32	4.39406e-05	0	4.22332	1
8	144529179	144613504	-	NM_025251	ARHGAP39	21653	0.825368	100	chr8	144591156	144591851	696	20	0.00284735	0	3.03569	1
17	12789512	12991644	+	NM_014859	ARHGAP44	39739	0.609005	100	chr17	12829251	12830481	1231	34	0.00300554	0	3.01898	1
2	73892966	73919654	+	NM_001199893	ACTG2	2593	3.6382	100	chr2	73895559	73896529	971	28	4.39406e-05	0	4.22031	1
6	110392180	110415551	-	NM_003649	DDO	10325	3.91066	100	chr6	110404313	110405226	914	26	4.39406e-05	0	4.21774	1
1	17539835	17697876	+	NM_018125	ARHGEF10L	99438	0.543526	100	chr1	17639273	17640131	859	24	0.00152034	0	3.2308	1
7	95772506	96098425	+	NM_001135556	DYNC1I1	15217	0.370643	100	chr7	95787723	95788930	1208	34	4.39406e-05	0	4.21733	1
19	3359563	3469218	+	NM_001245005	NFIC	70323	1.20832	100	chr19	3429886	3431210	1325	38	4.39406e-05	0	4.21442	1
19	7395113	7472486	+	NM_015318	ARHGEF18	40115	1.27691	100	chr19	7435228	7436215	988	29	0.00316372	0	3.00585	1
3	154024401	154121211	-	NR_037901	ARHGEF26-AS1	84829	0.706531	100	chr3	154035699	154036382	684	19	0.00264522	1	-3.14806	1
3	56727418	57079309	-	NM_001128615	ARHGEF3	267609	0.359201	100	chr3	56810437	56811700	1264	26	0.00588804	0	2.79345	1
2	38919363	38975450	+	NM_001145451	ARHGEF33	29371	1.03052	100	chr2	38948734	38949311	578	16	0.00258371	1	-3.15749	1
2	130916651	131047254	+	NM_015320	ARHGEF4	127870	0.849132	100	chr2	131044521	131045629	1109	34	0.00845417	0	2.65697	1
19	55090913	55117601	-	NM_001271618	PPP1R12C	12195	4.35385	100	chr19	55104245	55105406	1162	33	4.39406e-05	0	4.21258	1
6	156777930	157210780	+	NM_017519	ARID1B	360242	0.223403	100	chr6	157138172	157139138	967	27	0.00145004	1	-3.3653	1
12	45729837	45908037	+	NM_152641	ARID2	36847	0.346238	100	chr12	45766684	45767300	617	18	0.00268916	1	-3.1423	1
14	58298504	58373734	+	NM_002892	ARID4A	65598	0.893249	100	chr14	58364102	58364773	672	19	0.00804992	0	2.67665	1
1	235166895	235327488	-	NM_001206794	ARID4B	58773	0.425919	100	chr1	235268032	235268715	684	15	0.00107215	1	-3.45124	1
12	101393120	101407821	-	NM_001177	ARL1	11700	8.88315	100	chr12	101394816	101396121	1306	36	0.00307584	1	-3.09632	1
5	176365499	176373501	+	NM_173664	ARL10	6320	7.69711	100	chr5	176371819	176372434	616	10	0.00543984	1	-2.89842	1
5	53884784	54310574	-	NM_019087	ARL15	127339	0.112027	100	chr5	54182759	54183235	477	14	0.00687231	1	-2.81952	1
11	65014113	65022186	+	NM_001199745	ARL2	4562	4.9294	100	chr11	65018675	65019072	398	12	0.00993057	0	2.59922	1
11	65014113	65040573	+	NR_037650	ARL2-SNX15	14307	2.33929	100	chr11	65028420	65029038	619	17	0.00711838	0	2.72275	1
10	18659384	18678012	+	NM_178815	ARL5B	11114	4.1226	100	chr10	18670498	18671265	768	20	0.00212672	1	-3.22864	1
3	5122245	5180917	+	NM_018184	ARL8B	17836	0.772076	100	chr3	5140081	5140533	453	13	0.0076193	0	2.70097	1
16	31458273	31467168	+	NM_001288767	ARMC5	7570	6.83453	100	chr16	31465843	31466450	608	18	0.00807628	1	-2.76542	1
2	108894471	108989373	-	NM_022336	EDAR	18539	1.08848	100	chr2	108969802	108970834	1033	30	4.39406e-05	0	4.19817	1
2	231198546	231345203	+	NM_001291656	ARMC9	86940	0.495029	100	chr2	231285486	231286211	726	18	0.00235522	1	-3.19261	1
X	101655281	101659892	-	NM_001282231	ARMCX2	2736	13.4432	100	chrX	101656537	101657156	620	17	0.00174884	1	-3.29791	1
5	140401814	140539857	+	NM_017747	ANKHD1	136063	1.24308	100	chr5	140537877	140539592	1716	47	4.39406e-05	0	4.19494	1
X	102599348	102717734	+	NM_001199818	ARMCX5-GPRASP2	114088	0.519483	100	chrX	102713436	102714050	615	18	0.00714474	1	-2.80481	1
1	150809705	150876769	-	NM_001197325	ARNT	13498	1.07508	100	chr1	150862551	150863271	721	21	0.00384041	1	-3.02095	1
5	140401814	140549579	+	NM_020690	ANKHD1-EIF4EBP3	136063	1.1613	100	chr5	140537877	140539592	1716	47	4.39406e-05	0	4.19494	1
11	13277727	13387266	+	NM_001030272	ARNTL	49517	0.790579	100	chr11	13327244	13328109	866	19	0.0021443	1	-3.21974	1
7	99325873	99366263	+	NM_001190996	ARPC1A	17955	1.47558	100	chr7	99343828	99344423	596	17	0.00685473	1	-2.82172	1
3	9792495	9807106	+	NM_001024959	ARPC4	993	4.31837	100	chr3	9793488	9794118	631	18	0.00824326	0	2.6661	1
3	9792548	9836357	+	NM_001198793	ARPC4-TTLL3	940	1.44031	100	chr3	9793488	9794118	631	18	0.00824326	0	2.6661	1
3	35641018	35794497	+	NM_001267617	ARPP21	51861	0.491921	100	chr3	35692879	35693633	755	21	0.00377889	1	-3.03147	1
X	70268335	70281841	+	NM_004312	ARR3	13121	2.85778	62.6623	chrX	70281456	70282071	616	16	0.00964935	0	2.60788	1
17	4710494	4721501	+	NM_001257328	ARRB2	2147	3.50654	100	chr17	4712641	4713026	386	11	0.00275068	1	-3.13251	1
5	78777211	78986535	-	NM_000046	ARSB	141220	0.347307	100	chr5	78844589	78845315	727	21	0.00384041	0	2.94884	1
4	113900284	113979723	-	NM_024590	ARSJ	49292	0.979356	100	chr4	113929654	113930431	778	22	0.00143246	0	3.25253	1
11	3645131	3664417	+	NM_004314	ART1	9129	3.29237	100	chr11	3654260	3654894	635	14	0.00472801	0	2.87785	1
19	45609400	45645518	-	NM_001193268	EML2	15660	1.74147	100	chr19	45629230	45629858	629	14	4.39406e-05	0	4.18681	1
22	19969879	20016787	-	NM_001670	ARVCF	38494	2.26822	100	chr22	19977230	19978293	1064	31	0.00238158	0	3.07915	1
10	102869453	102901899	+	NM_020682	AS3MT	2880	4.05276	100	chr10	102872333	102873647	1315	37	0.00308463	0.571429	3.01241	1
2	238426985	238452251	+	NM_001040445	ASB1	6531	4.07646	100	chr2	238433516	238434545	1030	29	0.00220582	0	3.0954	1
10	104129888	104232363	-	NM_025145	CFAP43	58082	1.63648	100	chr10	104172605	104174281	1677	47	4.39406e-05	0	4.18589	1
22	29788608	29838305	-	NM_001242906	ASCC2	21297	1.23546	100	chr22	29816395	29817008	614	17	0.00314615	0	3.0065	1
6	100508195	100881373	-	NM_006828	ASCC3	191796	0.180074	100	chr6	100688906	100689577	672	19	0.00306705	0	3.01476	1
12	107774385	107776645	+	NM_203436	ASCL4	0	28.1734	74.3291	chr12	107774165	107775021	857	24	0.00238158	0	3.07951	1
1	155335261	155562534	-	NM_018489	ASH1L	185693	0.321638	100	chr1	155376111	155376841	731	14	0.00293523	0	3.02587	1
10	102918318	103078588	+	NM_017649	CNNM2	62735	1.00455	100	chr10	102981053	102982662	1610	44	4.39406e-05	0.071429	4.18295	1
2	219514170	219538773	+	NM_182847	ASIC4	18094	2.58901	100	chr2	219532264	219532900	637	14	0.00755778	1	-2.78821	1
16	29900826	29906057	+	NM_181718	ASPHD1	289	19.9924	100	chr16	29901115	29902160	1046	23	0.00173126	0	3.17886	1
9	130444707	130501275	+	NM_000050	ASS1	53526	1.6829	100	chr9	130498233	130499184	952	20	0.0018455	1	-3.28412	1
16	5084300	5097821	-	NM_001289029	FAM86A	7660	8.5934	100	chr16	5089000	5090161	1162	20	4.39406e-05	0	4.18063	1
15	97370371	97521812	-	NR_120324	LOC101927286	146474	0.464864	100	chr15	97374635	97375338	704	16	4.39406e-05	0	4.17962	1
6	30626836	30644672	+	NM_024909.1	ATAT1	5256	3.29652	100	chr6	30632092	30632679	588	17	0.00858599	0	2.65222	1
19	3880620	3928083	+	NM_033064	ATCAY	40483	2.95171	100	chr19	3921103	3922503	1401	32	0.00665261	0.571429	2.75219	1
2	175072250	175168207	-	NM_001256090	ATF2	92465	0.633611	100	chr2	175075135	175075742	608	17	0.00200369	0	3.12614	1
7	30964021	30979532	+	NM_000823	GHRHR	9062	3.90021	100	chr7	30973083	30973687	605	15	4.39406e-05	0	4.17848	1
12	14365632	14502936	+	NM_001286514	ATF7IP	96243	0.526565	100	chr12	14461875	14462597	723	20	0.00202127	1	-3.24965	1
11	64894532	64917251	-	NM_015104	ATG2A	10461	2.91813	100	chr11	64906128	64906790	663	21	0.00143246	0	3.25771	1
1	42682395	42702350	+	NM_004559	YBX1	9640	4.4999	100	chr1	42692035	42692932	898	25	4.39406e-05	0	4.17684	1
3	11272324	11557666	+	NM_001136031	ATG7	42697	0.254431	100	chr3	11315021	11315746	726	20	0.00327797	1	-3.07792	1
2	38294887	38377291	-	NM_001135673	ATL2	64285	1.20381	100	chr2	38312015	38313006	992	28	0.00255734	1	-3.1591	1
12	6924463	6942322	+	NM_001007026	ATN1	5339	3.58343	100	chr12	6929802	6930441	640	12	0.00838386	0	2.66106	1
16	88813734	88856967	-	NM_000512	GALNS	40135	2.34538	100	chr16	88815819	88816832	1014	27	4.39406e-05	0	4.17502	1
13	112647044	112684498	+	NM_207440	ATP11AUN	25598	1.54319	100	chr13	112672642	112673219	578	17	0.00189823	0	3.14355	1
3	182793503	182921634	+	NM_014616	ATP11B	120817	0.516655	100	chr3	182914320	182914981	662	19	0.00272432	1	-3.13951	1
1	160115730	160143585	+	NM_000702	ATP1A2	4070	2.19342	100	chr1	160119800	160120410	611	17	0.00900782	0	2.63595	1
16	28878488	28904510	+	NM_004320	ATP2A1	25361	2.5439	96.9253	chr16	28903849	28904531	683	20	0.00340979	0	2.98543	1
12	110281227	110351093	+	NM_001681	ATP2A2	45513	1.07204	100	chr12	110326740	110327488	749	17	0.00406011	1	-3.00271	1
3	10324023	10505585	-	NM_001001331	ATP2B2	169839	0.480825	100	chr3	10334874	10335746	873	25	0.00261007	1	-3.15259	1
12	131894734	131923163	+	NM_003565	ULK1	16885	9.89448	100	chr12	131911619	131914431	2813	71	4.39406e-05	0	4.17469	1
10	1177313	1737477	-	NM_018702	ADARB2	511293	0.236894	100	chr10	1224858	1226184	1327	37	5.27287e-05	0	4.1709	1
2	94760928	94857076	-	NR_003366	ANKRD20A8P	89383	1.29799	100	chr2	94766446	94767693	1248	33	5.27287e-05	0	4.17016	1
13	113648806	113658199	-	NM_000705	ATP4B	7678	8.42027	100	chr13	113649731	113650521	791	22	0.00112488	1	-3.42963	1
21	25724480	25735655	-	NM_001003696	ATP5J	7584	5.21654	100	chr21	25727489	25728071	583	17	0.00396344	1	-3.0098	1
17	42458844	42522580	+	NM_001130020	ATP6V0A1	20874	1.70388	100	chr17	42479718	42480803	1086	27	0.00291766	0	3.02662	1
16	2513726	2520224	+	NM_001198569	ATP6V0C	5812	8.93984	100	chr16	2519538	2520118	581	16	0.00346252	0	2.97972	1
3	113747019	113812059	+	NM_001690	ATP6V1A	16026	1.04242	100	chr3	113763045	113763722	678	18	0.00282099	1	-3.12161	1
9	39072767	39288304	-	NM_033655	CNTNAP3	3062	0.565562	100	chr9	39284024	39285242	1219	33	5.27287e-05	0	4.16621	1
22	17592136	17628823	-	NM_001039366	ATP6V1E1	8604	2.05517	100	chr22	17619466	17620219	754	21	0.00101942	0	3.34944	1
10	88935074	88991391	-	NM_001141945	ACTA2	17796	2.04198	100	chr10	88972446	88973595	1150	32	5.27287e-05	0	4.16214	1
13	25372071	26021283	+	NM_016529	ATP8A2	350034	0.153571	100	chr13	25722105	25723101	997	28	0.00322524	1	-3.08571	1
13	113490993	113550230	+	NM_017905	TMCO3	19109	4.02444	100	chr13	113510102	113512485	2384	56	5.27287e-05	0	4.15555	1
19	1782075	1812238	-	NM_001178002	ATP8B3	5843	1.99244	100	chr19	1805795	1806395	601	17	0.00959663	0	2.60967	1
15	49858238	50119223	-	NM_024837	ATP8B4	213770	0.32952	100	chr15	49904594	49905453	860	19	0.0011073	0	3.33004	1
9	35406755	35483030	+	NR_003581	ATP8B5P	32844	0.799727	100	chr9	35439599	35440208	610	17	0.00499165	1	-2.9275	1
20	51596775	51768370	-	NM_006045	ATP9A	131636	0.55654	100	chr20	51635780	51636734	955	28	0.00320766	1	-3.08728	1
17	18018020	18039167	-	NM_145691	ATPAF2	15068	2.82769	100	chr17	18023502	18024099	598	17	0.00862114	0	2.65015	1
20	3471018	3615904	+	NM_001207047	ATRN	138502	0.416186	100	chr20	3609520	3610122	603	17	0.00913086	0	2.6293	1
11	71453171	71501536	+	NM_018161	NADSYN1	40660	2.06137	100	chr11	71493831	71494827	997	24	5.27287e-05	0	4.15483	1
22	45671798	45845308	+	NM_001167621	ATXN10	19391	0.221888	100	chr22	45691189	45691573	385	11	0.00172247	0	3.18037	1
19	53365715	53386589	+	NR_003699	ZNF525	366	4.46946	100	chr19	53366081	53367013	933	26	5.27287e-05	0	4.15295	1
7	105604774	105876586	-	NM_020725	ATXN7L1	159950	0.384088	100	chr7	105715593	105716636	1044	28	0.0037701	1	-3.03236	1
9	91213815	91361925	-	NM_001698	AUH	108072	0.565792	100	chr9	91253016	91253853	838	24	0.00142367	0	3.26126	1
20	56369389	56392296	-	NM_003600	AURKA	20493	2.53187	100	chr20	56371224	56371803	580	16	0.00854205	1	-2.74351	1
X	153902531	153907167	+	NR_027419	AVPR2	1602	13.5217	100	chrX	153904133	153904759	627	18	0.00489498	1	-2.93223	1
16	287440	352677	-	NM_003502	AXIN1	7086	0.616205	100	chr16	345190	345591	402	11	0.00964057	0	2.60838	1
19	41219199	41261768	+	NM_001699	AXL	494	1.24501	100	chr19	41219693	41220222	530	11	0.00228491	1	-3.19826	1
21	39612940	39662890	+	NM_001278650	B3GALT5	28366	1.87384	100	chr21	39641306	39642241	936	25	0.00161701	0	3.2044	1
13	31199975	31332275	+	NM_194318	B3GALTL	10285	0.62509	100	chr13	31210260	31211086	827	23	0.00356798	1	-3.05326	1
19	17795110	17813577	+	NM_014256	B3GNT3	1225	4.48885	100	chr19	17796335	17797163	829	19	0.00193339	0	3.13977	1
16	67148102	67151000	-	NM_033309	B3GNT9	57	13.2459	100	chr16	67150560	67150943	384	11	0.00394587	1	-3.01291	1
11	369795	382118	+	NM_178537	B4GALNT4	552	6.93768	100	chr11	370347	371201	855	23	0.00531681	0	2.83636	1
19	43996896	44002871	-	NR_110727	LOC101928063	4023	18.0556	100	chr19	43997770	43998848	1079	31	5.27287e-05	0	4.15119	1
11	117285686	117295671	-	NM_001207048	BACE1	0	4.97697	70.3966	chr11	117295175	117295880	706	15	0.0090957	0	2.63211	1
1	1635226	1659098	-	NM_001291345	CDK11B	8110	3.15838	100	chr1	1650235	1650988	754	14	5.27287e-05	0	4.14375	1
8	38176588	38213302	+	NM_001204878	BAG4	31261	2.41863	100	chr8	38207849	38208736	888	25	0.00161701	0	3.20725	1
6	31639028	31652394	-	NM_001098534.3	BAG6	7842	4.51111	100	chr6	31643950	31644552	603	13	0.00841902	0	2.65975	1
8	142464016	142545008	+	NM_001702	BAI1	43226	0.737101	100	chr8	142507242	142507838	597	17	0.00633623	0	2.76764	1
7	98291650	98401116	-	NM_018842	BAIAP2L1	87417	0.617538	100	chr7	98313024	98313699	676	20	0.00879691	0	2.64312	1
16	1333605	1349442	+	NM_001199097	BAIAP3	7124	3.8073	100	chr16	1340729	1341331	603	17	0.00900782	0	2.63586	1
11	129375986	129452280	+	NM_003658	BARX2	68041	0.778557	100	chr11	129444027	129444620	594	16	0.00671412	1	-2.8282	1
5	17216823	17276846	+	NM_001271606	BASP1	47146	1.11789	100	chr5	17263969	17264639	671	19	0.00540469	0	2.82658	1
2	159318979	159616602	-	NM_001289975	BAZ2B	47157	0.298363	100	chr2	159568558	159569445	888	22	0.00129185	0	3.2866	1
11	27040962	27127808	+	NM_003986	BBOX1	33261	0.815227	100	chr11	27074223	27074930	708	20	0.00332191	1	-3.07252	1
11	27047186	27218769	-	NR_125768	BBOX1-AS1	143839	0.412626	100	chr11	27074223	27074930	708	20	0.00332191	1	-3.07252	1
2	219434978	219493633	+	NM_005876	SPEG	19343	1.81056	100	chr2	219454321	219455382	1062	29	5.27287e-05	0	4.13999	1
16	15104302	15136960	-	NR_123721	LOC399491	244	3.03439	100	chr16	15135726	15136716	991	28	5.27287e-05	0	4.13948	1
7	107579977	107623318	+	NM_018844	BCAP29	3633	2.73638	100	chr7	107583610	107584795	1186	34	0.00213551	0	3.10994	1
1	93561786	93847151	-	NM_001261408	BCAR3	19620	0.330453	100	chr1	93826589	93827531	943	27	0.00220582	1	-3.20965	1
20	53943540	54070766	-	NM_003657	BCAS1	51627	0.475528	100	chr20	54018535	54019139	605	12	0.00874418	1	-2.73572	1
17	60677811	61392839	+	NM_001099432	BCAS3	308549	0.117897	100	chr17	60986360	60987202	843	17	0.00222339	0	3.09398	1
19	41397789	41425006	+	NM_000709	BCKDHA	13588	2.76288	100	chr19	41411377	41412128	752	21	0.00235522	1	-3.19282	1
6	80106627	80346271	+	NM_000056	BCKDHB	17363	0.25037	100	chr6	80123990	80124589	600	17	0.00916601	1	-2.71959	1
14	99169288	99271714	-	NM_001282237	BCL11B	96457	0.541849	100	chr14	99174703	99175257	555	14	0.00967572	1	-2.70037	1
18	63123346	63319381	-	NM_000633	BCL2	16403	0.376972	100	chr18	63302240	63302978	739	21	0.00373495	1	-3.03594	1
20	31664458	31722854	-	NM_001191	BCL2L1	402	1.80317	100	chr20	31721400	31722452	1053	28	0.00968451	0	2.60695	1
22	17638584	17730856	+	NM_001270726	BCL2L13	23971	0.483348	100	chr22	17662555	17663000	446	13	0.0019949	0	3.12743	1
16	30834041	30894303	-	NM_001286526	BCL7C	17842	1.53992	100	chr16	30875534	30876461	928	22	0.00228491	0	3.08713	1
X	40051246	40177330	-	NM_001123383	BCOR	72323	0.460007	100	chrX	40104428	40105007	580	17	0.00933298	0	2.62078	1
X	130005188	130058084	+	NM_021946	BCORL1	7204	1.12861	100	chrX	130012392	130012988	597	14	0.00888479	1	-2.72958	1
22	23180365	23318038	+	NM_004327	BCR	98922	0.510627	100	chr22	23279287	23279989	703	20	0.00870903	1	-2.73796	1
11	27654895	27720780	-	NM_001143805	BDNF	20636	0.948608	100	chr11	27699520	27700144	625	18	0.00910449	0	2.63172	1
16	14974963	15139350	+	NM_001285449	PDXDC1	160763	0.602842	100	chr16	15135726	15136716	991	28	5.27287e-05	0	4.13948	1
5	71455615	71567823	+	NM_018429	BDP1	54342	0.931298	100	chr5	71509957	71511001	1045	29	0.00116882	0	3.31399	1
16	66427297	66482843	+	NM_001136106	BEAN1	50009	1.14678	100	chr16	66477306	66477942	637	18	0.00788294	0	2.68594	1
16	66469796	66476403	-	NR_109960	BEAN1-AS1	5585	9.20097	100	chr16	66470211	66470818	608	17	0.00972845	0	2.60573	1
11	202924	207423	-	NM_001098787	BET1L	3838	8.42222	100	chr11	203207	203585	379	11	0.00640654	0	2.76546	1
20	17493905	17558961	-	NM_001161705	BFSP1	61344	0.994512	100	chr20	17496971	17497617	647	13	0.00201248	0	3.12371	1
3	133399995	133475213	+	NM_003571	BFSP2	45455	0.808306	100	chr3	133445450	133446057	608	12	0.00540469	1	-2.90072	1
X	153494889	153509547	+	NM_001711	BGN	12272	5.96221	100	chrX	153507161	153508034	874	24	0.00130064	1	-3.39771	1
X	102720714	102752442	+	NM_001142524	BHLHB9	6372	2.0423	100	chrX	102727086	102727733	648	17	0.00252219	0	3.06944	1
5	79069724	79090075	+	NM_001178005	BHMT2	171	4.84473	100	chr5	79069895	79070880	986	28	0.00322524	1	-3.08419	1
12	32107251	32378208	+	NM_001003398	BICD1	42381	0.260926	100	chr12	32149632	32150338	707	16	0.00243431	1	-3.17874	1
17	212389	352843	-	NM_001190411.1	RPH3AL	97523	0.583105	100	chr17	254502	255320	819	23	5.27287e-05	0	4.13768	1
11	102317450	102339404	+	NM_001165	BIRC3	13338	7.05534	100	chr11	102330788	102332336	1549	44	0.00261007	1	-3.15373	1
2	32357028	32618899	+	NM_016252	BIRC6	0	0.194752	70.1513	chr2	32356811	32357537	727	20	0.00916601	0	2.62752	1
15	90717327	90815463	+	NM_000057	BLM	16094	0.633808	100	chr15	90733421	90734042	622	17	0.00173126	1	-3.3029	1
6	8013567	8064415	-	NM_001199322	BLOC1S5	47292	1.71291	100	chr6	8016253	8017123	871	25	0.00117761	0	3.31221	1
6	7881250	8064415	-	NR_037616	BLOC1S5-TXNDC5	47292	0.475525	100	chr6	8016253	8017123	871	25	0.00117761	0	3.31221	1
19	40447784	40465819	-	NM_000713	BLVRB	11585	8.52184	100	chr19	40452698	40454234	1537	43	0.00133579	0	3.27445	1
15	26543546	26773077	-	NM_000814	GABRB3	77227	0.39036	100	chr15	26694955	26695850	896	25	5.27287e-05	0	4.1282	1
6	55755440	55875578	-	NM_021073	BMP5	20556	0.542705	100	chr6	55854371	55855022	652	13	0.00277704	1	-3.12805	1
6	7726778	7881729	+	NM_001718	BMP6	135524	0.467887	100	chr6	7862302	7863026	725	21	0.00276826	0	3.04442	1
11	66616582	66646474	+	NM_001198845	RBM14-RBM4	28224	2.84348	100	chr11	66644806	66645655	850	23	5.27287e-05	0	4.12735	1
11	66638617	66646474	+	NM_001198843	RBM4	6189	10.817	100	chr11	66644806	66645655	850	23	5.27287e-05	0	4.12735	1
4	94757977	95158451	+	NM_001203	BMPR1B	26610	0.167801	100	chr4	94784587	94785258	672	19	0.00633623	0	2.76835	1
2	202376327	202567752	+	NM_001204	BMPR2	4123	0.36202	100	chr2	202380450	202381142	693	17	0.00477195	1	-2.93969	1
X	15500777	15556530	+	NM_203281	BMX	33317	1.11741	100	chrX	15534094	15534716	623	18	0.00966693	1	-2.70132	1
19	40991299	41018397	+	NM_000767	CYP2B6	7844	1.93365	100	chr19	40999143	40999666	524	14	6.15168e-05	0	4.12582	1
1	151036553	151047601	+	NM_001159642	BNIPL	7235	5.3489	100	chr1	151043788	151044378	591	17	0.00802355	1	-2.77004	1
14	100376418	100530304	+	NM_001161476	WDR25	44203	0.732356	100	chr14	100420621	100421747	1127	31	6.15168e-05	0	4.12452	1
20	33193605	33210463	+	NR_026760	BPIFA4P	8042	4.11056	100	chr20	33201647	33202339	693	14	0.00344494	1	-3.06265	1
Y	22984263	23005464	+	NM_004678.1	BPY2	15316	4.45241	100	chrY	22999579	23000522	944	26	0.00358555	1	-3.0494	1
Y	22984263	23005464	+	NM_001002760	BPY2B	15316	4.45241	100	chrY	22999579	23000522	944	26	0.00358555	1	-3.0494	1
Y	22984263	23005464	+	NM_001002761	BPY2C	15316	4.45241	100	chrY	22999579	23000522	944	26	0.00358555	1	-3.0494	1
7	140734013	140924765	-	NM_004333	BRAF	146369	0.252683	100	chr7	140777915	140778396	482	13	0.0042886	0	2.91639	1
17	43044295	43125484	-	NM_007294	BRCA1	41596	1.35731	100	chr17	43082787	43083888	1102	26	0.00388435	1	-3.01726	1
22	24011315	24178629	+	NM_001201429	CABIN1	75446	0.580342	100	chr22	24086761	24087731	971	28	6.15168e-05	0	4.12102	1
1	36095236	36125085	-	NM_001294347	COL8A2	2059	3.25293	100	chr1	36122056	36123026	971	27	6.15168e-05	0	4.12039	1
1	190097667	190477630	-	NM_199051	BRINP3	87181	0.167911	100	chr1	190389812	190390449	638	13	0.00211794	0	3.11663	1
14	35826391	35871964	+	NM_032352	BRMS1L	30694	1.76855	100	chr14	35857085	35857890	806	23	0.0021443	1	-3.2208	1
6	36196773	36232791	+	NM_015695	BRPF3	2199	1.87401	100	chr6	36198972	36199646	675	19	0.00624835	0	2.77188	1
11	1389899	1462690	+	NM_001256627	BRSK2	68925	0.810529	100	chr11	1458824	1459413	590	16	0.0079884	0	2.67913	1
21	39185478	39313787	-	NM_018963	BRWD1	76556	0.265763	100	chr21	39236891	39237231	341	10	0.00600229	0	2.78456	1
21	39315707	39323219	+	NR_046655	BRWD1-AS1	916	12.2721	100	chr21	39316623	39317544	922	26	0.0018455	0	3.15347	1
11	13387996	13463298	-	NM_001297741	BTBD10	62995	1.03449	100	chr11	13399525	13400303	779	17	0.00188945	1	-3.2751	1
12	107318420	107659643	+	NM_001018072	BTBD11	238923	0.0943662	100	chr12	107557343	107557664	322	10	0.00738202	1	-2.79451	1
6	38168451	38640149	-	NM_001099272	BTBD9	384235	0.205852	100	chr6	38254944	38255914	971	27	0.00246067	0	3.07494	1
3	15601352	15645822	+	NM_001281723	BTD	10335	0.715073	100	chr3	15611687	15612004	318	10	0.00751384	0	2.70585	1
X	101349447	101386225	-	NM_000061	BTK	33569	1.53076	100	chrX	101352094	101352656	563	12	0.00315494	1	-3.08816	1
6	26457904	26469654	+	NM_001197233	BTN2A1	8408	5.74419	100	chr6	26466312	26466986	675	12	0.00248704	0	3.07316	1
6	26383096	26394873	+	NM_001197238	BTN2A2	9820	5.37443	100	chr6	26392916	26393548	633	18	0.00293523	0	3.02583	1
10	101354033	101557322	+	NM_001256856	BTRC	15807	0.461902	100	chr10	101369840	101370778	939	21	0.00298796	0	3.02129	1
2	110637698	110678108	-	NM_001278616	BUB1	14206	1.87325	100	chr2	110663146	110663902	757	21	0.00775991	0	2.69487	1
15	40161009	40221137	+	NM_001211	BUB1B	19710	1.15419	100	chr15	40180719	40181412	694	20	0.00132701	1	-3.38916	1
7	16646134	16706524	+	NM_001159767	BZW2	10725	0.985246	100	chr7	16656859	16657453	595	17	0.00740838	1	-2.79394	1
10	75782761	76557369	+	NM_032024	C10orf11	77761	0.086108	100	chr10	75860522	75861188	667	16	0.00168732	1	-3.31017	1
10	28846408	28881898	+	NM_001278522	C10orf126	8989	2.21183	100	chr10	28855397	28856181	785	22	0.00144125	0	3.25075	1
10	102854210	102901899	+	NR_037644	C10orf32-ASMT	18123	2.75739	100	chr10	102872333	102873647	1315	37	0.00308463	0.571429	3.01241	1
15	20940438	20993305	+	NR_040094	LINC01193	50301	2.35303	100	chr15	20990739	20991982	1244	30	6.15168e-05	0	4.11935	1
10	126425005	126521442	-	NM_001004298	C10orf90	49332	0.430328	100	chr10	126471696	126472110	415	12	0.00351525	0	2.97548	1
11	46936689	47162248	+	NM_001003676	C11orf49	216248	0.3928	100	chr11	47152937	47153822	886	24	0.00124791	0	3.29716	1
11	102047438	102084561	+	NM_032930	C11orf70	33455	2.81489	100	chr11	102080893	102081937	1045	29	0.00197733	1	-3.25926	1
11	66744736	66843517	+	NM_001302084	C11orf80	41837	0.897937	100	chr11	66786573	66787459	887	25	0.00122155	0	3.30324	1
12	4487735	4538472	-	NM_020374	C12orf4	18870	1.47621	100	chr12	4518854	4519602	749	22	0.00368222	1	-3.03934	1
12	14803572	14823858	+	NM_175874	C12orf60	10196	3.86947	100	chr12	14813768	14814552	785	21	0.00418314	1	-2.98931	1
5	659862	693396	-	NM_007030	TPPP	6481	3.8676	100	chr5	685619	686915	1297	33	6.15168e-05	0	4.11933	1
14	22986901	23010202	-	NM_001130706	C14orf93	992	2.88387	100	chr14	23008539	23009210	672	20	0.00258371	1	-3.15681	1
15	76059958	76204964	+	NM_152335	C15orf27	117117	0.544801	100	chr15	76177075	76177864	790	22	0.0018455	0	3.15349	1
15	82988963	83011642	-	NM_001160116	C15orf40	2691	2.91446	100	chr15	83008291	83008951	661	19	0.00279462	1	-3.12427	1
15	36579603	36810261	+	NM_001130010	C15orf41	194005	0.352468	100	chr15	36773608	36774420	813	23	0.00264522	1	-3.14731	1
3	130345516	130484847	+	NM_001278298	COL6A5	135487	0.533976	100	chr3	130481003	130481746	744	22	6.15168e-05	0	4.10906	1
16	15434468	15588260	+	NM_033201	C16orf45	1931	0.394686	100	chr16	15436399	15437005	607	17	0.00427981	1	-2.97914	1
16	22008135	22084652	+	NM_001164579	C16orf52	4851	0.658669	100	chr16	22012986	22013489	504	12	0.00920995	0	2.62655	1
16	67110012	67148540	+	NM_025187	C16orf70	21366	1.61177	100	chr16	67131378	67131998	621	17	0.00522014	0	2.84201	1
16	46802047	46831163	-	NM_001001436	C16orf87	3248	2.27015	100	chr16	46827255	46827915	661	19	0.00804113	1	-2.76935	1
16	5044122	5066146	-	NM_001098514	C16orf89	2712	2.48808	100	chr16	5062887	5063434	548	16	0.00271553	0	3.05203	1
16	1419744	1420801	-	NM_001272051	C16orf91	0	48.2042	83.0619	chr16	1420292	1420905	614	18	0.00242552	1	-3.18125	1
16	87302798	87317421	-	NM_001195125	C16orf95	12871	3.97292	100	chr16	87303970	87304550	581	17	0.00852447	0	2.65416	1
17	44656394	44675798	+	NM_001145080	C17orf104	5330	4.0505	100	chr17	44661724	44662509	786	20	0.00154671	0	3.22209	1
17	56791913	56833896	-	NM_001085430	C17orf67	457	1.9698	100	chr17	56832613	56833439	827	22	0.00173126	0	3.17838	1
17	78146353	78166284	+	NM_001163075	C17orf99	6634	3.94341	100	chr17	78152987	78153772	786	22	0.00195975	0	3.13246	1
19	2274632	2282183	-	NM_198532	C19orf35	177	7.99788	100	chr19	2281403	2282006	604	16	0.00601107	0	2.78363	1
19	40321060	40348528	-	NM_001256440	C19orf47	9315	2.25345	100	chr19	40338595	40339213	619	12	0.00940329	1	-2.70994	1
7	7182615	7248650	+	NM_020156	C1GALT1	52371	2.03677	100	chr7	7234986	7236330	1345	37	0.00168732	1	-3.31089	1
1	244461371	244640361	+	NM_001130957	C1orf101	98306	0.602824	100	chr1	244559677	244560755	1079	29	0.00365586	1	-3.04309	1
1	10946473	10982038	-	NM_001170754	C1orf127	30491	1.69825	100	chr1	10950944	10951547	604	17	0.00534318	0	2.83479	1
1	12746186	12761170	+	NM_152290	C1orf158	9211	5.25192	100	chr1	12755397	12756183	787	23	0.00202127	1	-3.24776	1
1	11762193	11789586	+	NM_001010881	C1orf167	22633	2.88019	100	chr1	11784826	11785614	789	23	0.00536954	0	2.83058	1
1	56718804	56819697	-	NM_001004303	C1orf168	1582	0.603604	100	chr1	56817507	56818115	609	14	0.00937692	0	2.61773	1
1	184387016	184629022	+	NM_030806	C1orf21	145263	0.318999	100	chr1	184532279	184533050	772	22	0.00274189	1	-3.13677	1
1	150272284	150280925	+	NM_001301039	C1orf54	4824	8.4124	100	chr1	150277108	150277834	727	17	0.00142367	0	3.26061	1
1	156404263	156429393	-	NM_006365	C1orf61	17399	4.19004	100	chr1	156410942	156411994	1053	29	0.00295281	1	-3.11083	1
1	150926339	150964745	+	NM_001145415	SETDB1	20074	2.20272	100	chr1	150946413	150947258	846	23	7.03049e-05	0	4.10752	1
7	1542235	1556431	-	NM_001097620	TMEM184A	7003	6.15623	100	chr7	1548555	1549428	874	24	7.90931e-05	0	4.10078	1
10	16513743	16522006	-	NM_001010908	C1QL3	5315	6.63117	100	chr10	16516144	16516691	548	16	0.00198612	1	-3.25775	1
5	34017858	34043267	-	NM_030945	C1QTNF3	17395	2.94766	100	chr5	34025124	34025872	749	21	0.0091748	0	2.62731	1
5	33986986	34124529	-	NR_037951	C1QTNF3-AMACR	98657	0.544553	100	chr5	34025124	34025872	749	21	0.0091748	0	2.62731	1
4	15339936	15446168	+	NM_001135170	C1QTNF7	43163	0.56762	100	chr4	15383099	15383701	603	17	0.00588804	1	-2.87148	1
6	31897785	31945675	+	NM_001282457.1	C2	5727	1.55562	100	chr6	31903512	31904256	745	20	0.00250461	0	3.07068	1
20	3249302	3407663	-	NM_001009984	C20orf194	70196	0.47865	100	chr20	3336710	3337467	758	22	0.00158186	0	3.20981	1
20	5750397	5863913	+	NM_152504	C20orf196	84221	0.526793	100	chr20	5834618	5835215	598	18	0.00456982	1	-2.95239	1
21	17788967	17819387	-	NM_001100420	C21orf91	7399	1.99862	100	chr21	17811381	17811988	608	17	0.00785658	0	2.68811	1
1	15526813	15571734	+	NM_001287811	DNAJC16	412	2.47095	100	chr1	15527225	15528334	1110	30	8.78812e-05	0	4.09532	1
11	74012714	74171020	-	NM_001286577	C2CD3	31765	0.418806	100	chr11	74138593	74139255	663	19	0.00161701	0	3.20315	1
12	14567732	14619756	+	NR_120465	PLBD1-AS1	42220	1.54733	100	chr12	14609952	14610756	805	23	8.78812e-05	0	4.09495	1
7	156680876	156893209	-	NM_022458	LMBR1	68511	0.275509	100	chr7	156824114	156824698	585	17	8.78812e-05	0	4.09424	1
2	10141854	10210817	+	NM_182626	C2orf48	57178	0.877269	100	chr2	10199032	10199636	605	17	0.00493892	0	2.86528	1
2	54330934	54361578	+	NM_001100396	C2orf73	7283	2.04275	100	chr2	54338217	54338842	626	11	0.00381404	1	-3.02479	1
2	119302444	119366683	-	NM_001017927	C2orf76	44579	1.12858	100	chr2	119321380	119322104	725	16	0.00172247	0	3.18066	1
19	6677835	6720652	-	NM_000064	C3	38456	1.68387	100	chr19	6681476	6682196	721	19	0.00674049	1	-2.82698	1
1	100352467	100520278	+	NM_003672	CDC14A	139694	0.277692	100	chr1	100492161	100492626	466	13	8.78812e-05	0	4.09377	1
3	112086335	112118227	+	NM_001171747	C3orf52	6268	1.43919	100	chr3	112092603	112093061	459	13	0.00980754	0	2.60352	1
13	113977783	114132621	-	NM_007368	RASA3	120421	0.475978	100	chr13	114011464	114012200	737	21	8.78812e-05	0	4.08694	1
3	153484495	153502698	+	NM_001101337	C3orf79	15828	4.55944	100	chr3	153500323	153501152	830	23	0.00299675	1	-3.10638	1
3	49177636	49191859	-	NM_001080528	C3orf84	11083	6.75619	100	chr3	49179816	49180776	961	27	0.00256613	0	3.06497	1
4	37453930	37593511	+	NM_001104629	C4orf19	52582	0.429138	100	chr4	37506512	37507110	599	17	0.00846296	1	-2.74559	1
4	80335720	80963757	+	NM_001206997	C4orf22	214568	0.104134	100	chr4	80550288	80550941	654	18	0.00395465	1	-3.01048	1
5	37106228	37249429	-	NM_023073	C5orf42	2138	0.776525	100	chr5	37246180	37247291	1112	31	0.00261007	1	-3.15402	1
1	1020123	1056120	+	NM_198576	AGRN	19589	1.98622	100	chr1	1039712	1040426	715	13	8.78812e-05	0	4.08342	1
5	41904368	41921637	+	NM_175921	C5orf51	342	4.74233	100	chr5	41904710	41905528	819	23	0.001037	0	3.344	1
5	132410773	132476045	+	NR_045116	C5orf56	1773	1.01573	100	chr5	132412546	132413208	663	19	0.00377889	1	-3.03039	1
5	304176	438291	+	NM_001242412	AHRR	15047	0.757553	100	chr5	319223	320238	1016	28	8.78812e-05	0	4.08249	1
5	61637809	61706536	+	NM_173667	C5orf64	43233	0.884647	100	chr5	61681042	61681649	608	13	0.00735566	0	2.71044	1
1	115048011	115089501	-	NM_005725	TSPAN2	27526	3.19346	100	chr1	115060651	115061975	1325	35	8.78812e-05	0	4.07916	1
6	34587280	34696851	-	NM_022758	C6orf106	104413	0.899865	100	chr6	34591453	34592438	986	28	0.00321645	0	3.00277	1
6	2622738	2635065	-	NM_152554	C6orf195	11137	5.88092	100	chr6	2623204	2623928	725	20	0.00277704	1	-3.12818	1
6	4079206	4130766	+	NM_001085401	C6orf201	5156	1.1947	100	chr6	4084362	4084977	616	18	0.00783021	1	-2.77766	1
6	10671418	10694607	-	NM_001145020	C6orf52	6870	1.45752	100	chr6	10687400	10687737	338	10	0.00588804	0	2.79408	1
6	70566922	70588904	+	NM_145267	C6orf57	1298	3.47541	100	chr6	70568220	70568983	764	21	0.00216188	0	3.10381	1
6	79803587	79870421	-	NM_001243308	C6orf7	31141	0.897733	100	chr6	79838681	79839280	600	10	0.00659109	1	-2.83529	1
6	36871870	36928965	+	NM_001286636	C6orf89	41715	1.219	100	chr6	36913585	36914280	696	20	0.00370859	1	-3.03732	1
5	40909497	40982942	+	NM_000587	C7	35041	0.85505	100	chr5	40944538	40945165	628	18	0.00254855	1	-3.16107	1
7	142939506	142940871	+	NM_178829	C7orf34	808	40.8492	89.8551	chr7	142940314	142940934	621	13	0.00464013	1	-2.94777	1
5	169583634	169604778	+	NM_017785	SPDL1	2769	4.20903	100	chr5	169586403	169587292	890	24	8.78812e-05	0	4.07884	1
7	50096086	50159257	+	NM_001161834	C7orf72	48306	1.40727	100	chr7	50144392	50145280	889	22	0.00246946	1	-3.17398	1
7	96481626	96503524	-	NM_001201450	C7orf76	9115	4.66688	100	chr7	96493388	96494409	1022	29	0.00253098	0	3.06834	1
8	95268836	95810144	+	NR_038201	C8orf37-AS1	20533	0.245516	100	chr8	95289369	95290697	1329	37	0.0015555	1	-3.34536	1
8	66667552	66862023	+	NM_001204173	C8orf44-SGK3	51209	0.327554	100	chr8	66718761	66719397	637	18	0.00580016	0	2.79987	1
8	93134095	93166851	-	NM_001242668	C8orf87	20677	3.31837	100	chr8	93145088	93146174	1087	30	0.00312857	0	3.00824	1
9	132410196	132573320	+	NM_001282957	C9orf171	113243	0.518008	100	chr9	132523439	132524283	845	24	0.00252219	0	3.07012	1
9	34379020	34397852	-	NM_032596	C9orf24	3732	1.91685	100	chr9	34393760	34394120	361	11	0.00625714	1	-2.85113	1
9	94726669	94933674	+	NM_001193331	C9orf3	172837	0.339121	100	chr9	94899506	94900207	702	20	0.00112488	1	-3.42861	1
9	74946583	74952887	-	NM_017998	C9orf40	2285	14.322	100	chr9	74949700	74950602	903	20	0.0019949	1	-3.25559	1
9	74952965	74997381	+	NR_121183	C9orf41-AS1	927	2.21987	100	chr9	74953892	74954877	986	28	0.00219703	0	3.09744	1
9	129612225	129620777	-	NM_199350	C9orf50	554	7.06185	100	chr9	129619620	129620223	604	15	0.00524651	1	-2.90995	1
9	27546545	27573867	-	NM_001256054	C9orf72	15315	1.66892	100	chr9	27558097	27558552	456	13	0.001037	1	-3.45366	1
17	51630313	52159802	-	NM_001082533	CA10	234186	0.110673	100	chr17	51925031	51925616	586	12	0.0036998	1	-3.03844	1
8	85245487	85284074	+	NM_198584	CA13	8900	2.22608	100	chr8	85254387	85255245	859	17	0.00263643	1	-3.15063	1
X	15738289	15787626	+	NM_007220	CA5B	43943	1.26069	100	chrX	15782232	15782853	622	11	0.00508832	0	2.84928	1
X	15674916	15703352	+	NR_026551	CA5BP1	2695	2.15916	100	chrX	15677611	15678224	614	17	0.00732929	0	2.71356	1
8	60188864	60281396	-	NM_004056	CA8	87664	0.906704	100	chr8	60192894	60193732	839	24	0.00833114	1	-2.75033	1
9	35673918	35681158	+	NM_001216	CA9	6130	9.23906	100	chr9	35680048	35680716	669	19	0.0037701	1	-3.03244	1
1	45016404	45206579	-	NM_020883	ZSWIM5	186459	0.324962	100	chr1	45019503	45020120	618	15	8.78812e-05	0	4.07793	1
2	230712842	230821076	+	NM_016289	CAB39	75355	0.579295	100	chr2	230788197	230788823	627	18	0.00395465	1	-3.01074	1
13	49308650	49444127	-	NM_001079670	CAB39L	79611	0.637742	100	chr13	49363653	49364516	864	24	0.00275068	1	-3.13287	1
19	47403118	47419529	-	NM_001009813	MEIS3	339	4.92323	100	chr19	47418383	47419190	808	20	8.78812e-05	0	4.07764	1
12	2053250	2697950	+	NM_000719	CACNA1C	616918	0.106561	100	chr12	2670168	2670854	687	19	0.002074	1	-3.23837	1
12	2668500	2672221	-	NR_046579	CACNA1C-AS2	1367	18.4578	100	chr12	2670168	2670854	687	19	0.002074	1	-3.23837	1
3	53495049	53812466	+	NM_000720	CACNA1D	3743	0.292359	100	chr3	53498792	53499719	928	26	0.00343615	1	-3.06371	1
6	168441151	168667995	+	NM_001166412	SMOC2	137057	0.449646	100	chr6	168578208	168579227	1020	29	8.78812e-05	0	4.07162	1
X	49205063	49233372	-	NM_001256789	CACNA1F	10103	3.11551	100	chrX	49222388	49223269	882	21	0.00158186	0	3.21322	1
22	39570753	39689737	+	NM_001003406	CACNA1I	12644	0.55133	100	chr22	39583397	39584052	656	19	0.00134458	0	3.27213	1
17	45894382	46028334	+	NM_001123066.1	MAPT	11268	0.700246	100	chr17	45905650	45906587	938	26	8.78812e-05	0	4.07085	1
19	39480412	39490889	+	NM_001001563	TIMM50	1523	11.758	100	chr19	39481935	39483166	1232	34	8.78812e-05	0	4.06844	1
3	50362613	50503598	-	NM_001005505	CACNA2D2	125811	0.556793	100	chr3	50377003	50377787	785	18	0.00145883	1	-3.36269	1
3	54122666	55074558	+	NM_018398	CACNA2D3	858840	0.0618767	100	chr3	54981506	54982094	589	16	0.0090957	1	-2.72215	1
12	1791957	1918705	-	NM_172364	CACNA2D4	124523	0.594876	100	chr12	1793429	1794182	754	18	0.00120397	0	3.30883	1
10	18140677	18541760	+	NM_201593	CACNB2	322230	0.200706	100	chr10	18462907	18463711	805	23	0.00253098	1	-3.16373	1
2	151832771	152099080	-	NM_000726	CACNB4	179753	0.245954	100	chr2	151918673	151919327	655	18	0.00158186	1	-3.33749	1
22	36560869	36702646	-	NM_006078	CACNG2	128370	0.431661	100	chr22	36573665	36574276	612	17	0.00516741	0	2.84423	1
19	53991149	54012667	+	NR_102308	CACNG6	13219	2.86259	100	chr19	54004368	54004983	616	17	0.005475	0	2.82078	1
19	53912737	53943716	+	NM_031896	CACNG7	20653	2.04325	100	chr19	53933390	53934022	633	18	0.00719747	0	2.71927	1
3	62398346	62875390	-	NM_003716	CADPS	439705	0.22304	100	chr3	62434622	62435685	1064	28	0.00384041	1	-3.0209	1
7	122318424	122886760	-	NM_001009571	CADPS2	457551	0.189324	100	chr7	122428134	122429209	1076	27	0.00174884	0	3.1735	1
6	7326654	7389710	-	NM_001170692	CAGE1	57441	1.93951	100	chr6	7331047	7332269	1223	30	0.00267159	1	-3.14492	1
2	187341963	187448295	-	NM_001271751	CALCRL	18707	0.573669	100	chr2	187428979	187429588	610	17	0.00919237	1	-2.71774	1
7	134779413	134970730	+	NM_004342	CALD1	66183	0.41188	100	chr7	134845596	134846383	788	22	0.00152034	0	3.23141	1
13	112485005	112588186	-	NM_001286277	TUBGCP3	98764	1.13489	100	chr13	112488252	112489422	1171	33	8.78812e-05	0	4.06494	1
3	9757345	9769985	-	NM_003656	CAMK1	5894	8.88379	100	chr3	9762969	9764091	1123	32	0.00282977	0	3.03669	1
4	113451032	113761928	-	NM_001221	CAMK2D	249597	0.341914	100	chr4	113511269	113512331	1063	30	0.00157307	1	-3.33898	1
12	121237692	121296754	-	NM_001270485	CAMKK2	18404	1.32062	100	chr12	121277571	121278350	780	23	0.00219703	0	3.09823	1
2	44361904	44772593	+	NM_024766	CAMKMT	83125	0.156322	100	chr2	44445029	44445670	642	15	0.00587925	0	2.79465	1
9	135808487	135907160	-	NM_015447	CAMSAP1	38289	0.627318	100	chr9	135868253	135868871	619	14	0.00378768	0	2.95358	1
19	7595902	7618311	+	NM_001080429	CAMSAP3	6616	4.51584	100	chr19	7602518	7603529	1012	24	0.00212672	0	3.1155	1
1	6785324	7769707	+	NM_015215	CAMTA1	931573	0.0649137	100	chr1	7716897	7717535	639	18	0.00124791	1	-3.40489	1
19	19033578	19058179	+	NM_001199196	ARMC6	1938	4.31266	100	chr19	19035516	19036576	1061	29	8.78812e-05	0	4.06304	1
16	527856	554637	+	NM_005632	CAPN15	20239	2.80412	100	chr16	548095	548845	751	20	0.00249583	0	3.07076	1
3	15206226	15252917	+	NM_014296	CAPN7	16946	0.753876	100	chr3	15223172	15223523	352	11	0.00921874	0	2.62626	1
1	16921950	16972980	+	NM_014675	CROCC	41776	3.47044	100	chr1	16963726	16965496	1771	49	8.78812e-05	0	4.06171	1
12	30709552	30754515	-	NM_001002259	CAPRIN2	16217	1.59239	100	chr12	30737583	30738298	716	19	0.00166974	1	-3.31314	1
12	18738111	18739189	+	NM_033328	CAPZA3	382	57.3679	100	chr12	18738493	18739111	619	13	0.00881448	0	2.64175	1
1	19338773	19485642	-	NM_001206540	CAPZB	68847	0.471165	100	chr1	19416104	19416795	692	13	0.00253098	1	-3.16498	1
11	67317839	67391688	+	NR_024469	LOC100130987	12886	1.45701	100	chr11	67330725	67331800	1076	31	8.78812e-05	0	4.06072	1
6	21666444	22194388	+	NR_015410	CASC15	28016	0.189035	100	chr6	21694460	21695457	998	21	0.00321645	0	3.00319	1
17	71097774	71202180	-	NR_104152	CASC17	72810	0.59383	100	chr17	71128751	71129370	620	18	0.00879691	0	2.64221	1
17	40140254	40172179	+	NM_007359	CASC3	140	2.27714	100	chr17	40140394	40141120	727	21	0.00274189	0	3.04801	1
10	99329099	99394332	+	NM_020348	CNNM1	62206	1.20489	100	chr10	99391305	99392090	786	22	8.78812e-05	0	4.05767	1
X	41514936	41923035	-	NM_001126054	CASK	252668	0.146533	100	chrX	41669770	41670367	598	13	0.00669655	1	-2.82953	1
6	89829900	89874437	+	NM_001137667	CASP8AP2	17240	1.57618	100	chr6	89847140	89847841	702	20	0.00823447	0	2.66739	1
1	15491401	15524446	-	NM_001229	CASP9	0	1.60685	61.3164	chr1	15523916	15524781	866	23	0.00256613	0	3.06483	1
1	26190628	26202543	+	NM_198137	CATSPER4	2175	3.38201	100	chr1	26192803	26193205	403	12	0.00829598	1	-2.75376	1
12	42458338	42589771	-	NM_153026	PRICKLE1	73005	0.591171	100	chr12	42515990	42516766	777	22	8.78812e-05	0	4.05607	1
19	5720677	5778732	+	NM_152784	CATSPERD	16860	1.03176	100	chr19	5737537	5738135	599	13	0.00809386	0	2.67351	1
20	33490122	33650032	+	NM_001032999	CBFA2T2	143169	0.448374	100	chr20	33633291	33634007	717	20	0.0011073	1	-3.43634	1
16	67029147	67101056	+	NM_001755	CBFB	17188	1.39202	100	chr16	67046335	67047335	1001	28	0.00365586	1	-3.04303	1
9	121038	179076	-	NM_001145355	CBWD1	11825	1.14923	100	chr9	166585	167251	667	19	0.00143246	0	3.25768	1
7	26201211	26213608	+	NM_007276	CBX3	8057	5.16212	100	chr7	26209268	26209907	640	18	0.0016258	0	3.19963	1
12	54230946	54259587	-	NM_001127321	CBX5	6836	3.31332	100	chr12	54251803	54252751	949	28	0.00282099	1	-3.12192	1
19	13906143	13930881	+	NM_017721	CC2D1A	19465	2.96293	100	chr19	13925608	13926340	733	20	0.00282977	1	-3.12075	1
9	130265879	130434124	+	NM_001291815	HMCN2	87507	0.643106	100	chr9	130353386	130354467	1082	26	8.78812e-05	0	4.05587	1
10	96000091	96032685	+	NM_001001732	CC2D2B	3787	1.87145	100	chr10	96003878	96004487	610	13	0.00786537	1	-2.77609	1
16	692500	705826	-	NM_153350	FBXL16	5815	14.0692	100	chr16	698137	700011	1875	52	8.78812e-05	0.16	4.05534	1
16	28553928	28591791	+	NM_138414	CCDC101	2007	1.33108	100	chr16	28555935	28556438	504	15	0.00159944	1	-3.32925	1
13	43836353	43879691	-	NM_144974	CCDC122	34090	1.70516	100	chr13	43844863	43845601	739	21	0.00136216	0	3.26734	1
1	225486832	225653144	-	NM_001008493	ENAH	77109	0.715518	100	chr1	225574846	225576035	1190	26	8.78812e-05	0	4.04847	1
3	42708382	42773254	-	NM_144719	CCDC13	47717	1.0852	100	chr3	42724834	42725537	704	20	0.00455225	1	-2.95676	1
19	13747939	13763293	+	NM_030818	CCDC130	284	3.17812	100	chr19	13748223	13748710	488	13	0.00935935	0	2.61874	1
7	93232340	93361124	+	NM_001257998	CCDC132	123964	0.586248	100	chr7	93356304	93357058	755	21	0.0022937	1	-3.19558	1
20	33993652	34083186	+	NM_007367	RALY	21386	0.509298	100	chr20	34015038	34015493	456	13	8.78812e-05	0	4.04773	1
17	16690325	16774998	+	NM_014695	CCDC144A	673	1.06762	100	chr17	16690998	16691901	904	25	0.00455225	0	2.90003	1
3	49689517	49721530	+	NM_022064	RNF123	9721	5.01968	100	chr3	49699238	49700844	1607	41	8.78812e-05	0	4.04635	1
6	149818758	149864345	-	NM_032832	LRP11	32358	1.57498	100	chr6	149831270	149831987	718	20	8.78812e-05	0	4.04576	1
7	27106190	27127021	-	NM_153631	HOXA3	1733	6.00038	100	chr7	27124039	27125288	1250	34	8.78812e-05	0	4.0456	1
2	158171357	158456754	-	NM_001301684	CCDC148	261417	0.203225	100	chr2	158194758	158195337	580	17	0.00299675	0	3.02001	1
2	158166650	158236170	+	NR_038850	CCDC148-AS1	28108	0.83428	100	chr2	158194758	158195337	580	17	0.00299675	0	3.02001	1
7	27121919	27128761	+	NR_122069	HOXA-AS2	2120	18.2668	100	chr7	27124039	27125288	1250	34	8.78812e-05	0	4.0456	1
11	124954121	125041492	+	NM_025004	CCDC15	49122	0.553953	100	chr11	125003243	125003726	484	14	0.0025134	1	-3.16845	1
19	11420605	11435160	-	NM_145045	CCDC151	9300	5.11129	100	chr19	11425117	11425860	744	18	0.00289129	0	3.02955	1
13	36227042	36297856	-	NM_001144982	CCDC169	30516	0.943303	100	chr13	36266673	36267340	668	19	0.00358555	1	-3.05037	1
13	36168208	36297856	-	NM_001198910	CCDC169-SOHLH2	30516	0.515237	100	chr13	36266673	36267340	668	19	0.00358555	1	-3.05037	1
10	116324428	116380030	+	NM_198515	CCDC172	6050	1.81645	100	chr10	116330478	116331487	1010	27	0.00326918	1	-3.07978	1
2	169645425	169694422	-	NM_001085447	CCDC173	45982	1.05515	100	chr2	169647924	169648440	517	15	0.00780385	1	-2.77848	1
3	14651746	14672660	+	NM_016474	CCDC174	13532	3.99713	100	chr3	14665278	14666113	836	24	0.00101063	0	3.35111	1
14	74019356	74066093	+	NM_025057	CCDC176	18830	1.44208	100	chr14	74038186	74038859	674	18	0.00200369	0	3.12682	1
1	93180716	93278731	+	NM_206886	CCDC18	20945	0.71825	100	chr1	93201661	93202364	704	16	0.00992179	0	2.59985	1
9	97307628	97377296	+	NM_020893	CCDC180	12040	0.932983	100	chr9	97319668	97320317	650	18	0.00731171	1	-2.79769	1
X	49235467	49250527	+	NM_014008	CCDC22	5246	7.09116	100	chrX	49240713	49241780	1068	30	0.00189823	0	3.1417	1
1	3752401	3771646	+	NM_152492	CCDC27	5158	2.66549	100	chr1	3757559	3758071	513	24	0.00801476	0	2.67748	1
10	12896625	13099774	-	NM_001282658	CCDC3	16648	0.316515	100	chr10	13082484	13083126	643	11	0.00394587	1	-3.01255	1
17	57861243	57955324	-	NM_001271875	CUEDC1	64928	0.712145	100	chr17	57889727	57890396	670	16	8.78812e-05	0	4.04288	1
11	27338514	27363249	-	NM_030771	CCDC34	20407	2.44179	100	chr11	27342239	27342842	604	17	0.00899024	1	-2.72564	1
1	19074506	19210253	-	NM_020765	UBR4	89650	0.855998	100	chr1	19119442	19120603	1162	26	8.78812e-05	0	4.04175	1
17	44677437	44689798	-	NM_001099225	CCDC43	7499	4.88594	100	chr17	44681696	44682299	604	18	0.00679321	0	2.74361	1
10	59788748	59906657	-	NM_005436	CCDC6	96456	0.491901	100	chr10	59809622	59810201	580	14	0.00868266	1	-2.73896	1
12	119334712	119541048	+	NM_178499	CCDC60	27816	0.308234	100	chr12	119362528	119363163	636	18	0.00225855	1	-3.2043	1
12	110846960	110907536	+	NM_001286243	CCDC63	11836	0.970665	100	chr12	110858796	110859383	588	17	0.00455225	1	-2.95606	1
3	56557156	56621821	+	NM_001012506	CCDC66	11572	0.85671	100	chr3	56568728	56569281	554	11	0.00951753	0	2.61216	1
10	32567723	32882865	+	NM_024688	CCDC7	272104	0.2034	100	chr10	32839827	32840467	641	16	0.00823447	0	2.66683	1
2	56184123	56386175	+	NM_001080433	CCDC85A	83351	0.510757	100	chr2	56267474	56268505	1032	23	0.00156429	1	-3.33996	1
14	99511266	99604391	-	NM_001144995	CCDC85C	8430	0.555162	100	chr14	99595445	99595961	517	15	0.00314615	0	3.00731	1
11	64340218	64357535	+	NM_032251	CCDC88B	1399	3.95542	100	chr11	64341617	64342301	685	19	0.0090254	1	-2.72444	1
14	91271323	91417845	-	NM_001080414	CCDC88C	42480	0.533705	100	chr14	91374584	91375365	782	23	0.0025134	1	-3.16866	1
1	150364111	150476566	+	NM_001297673	RPRD2	88700	5.58441	100	chr1	150452811	150459090	6280	175	8.78812e-05	0	4.03862	1
7	75769524	75789747	-	NM_006072	CCL26	19052	4.01009	100	chr7	75769885	75770695	811	19	0.00235522	1	-3.19095	1
17	34319047	34321403	+	NM_005623	CCL8	1761	25.2864	89.6241	chr17	34320808	34321472	665	15	0.00340979	0	2.98629	1
7	44999746	45076471	+	NR_030770	CCM2	7713	1.14433	100	chr7	45007459	45008336	878	25	0.00270674	1	-3.14083	1
12	4248767	4276185	-	NR_125790	CCND2-AS1	21433	2.26485	100	chr12	4254132	4254752	621	17	0.00616047	1	-2.85644	1
6	41934933	42048895	-	NM_001136017	CCND3	30328	0.623009	100	chr6	42017858	42018567	710	15	0.00665261	0	2.75305	1
16	2429394	2458859	+	NM_001761	CCNF	20326	3.03061	100	chr16	2449720	2450612	893	23	0.00139731	0	3.26434	1
14	99481402	99511516	+	NM_001099402	CCNK	21056	2.17168	100	chr14	99502458	99503111	654	18	0.00797961	0	2.68051	1
1	1385711	1399339	-	NM_030937	CCNL2	10971	4.42439	100	chr1	1387766	1388368	603	17	0.00877054	1	-2.73424	1
12	48688458	48716999	-	NM_001240	CCNT1	10611	1.61516	100	chr12	48705928	48706388	461	11	0.0098339	1	-2.69433	1
2	134918822	134959346	+	NM_001241	CCNT2	12769	1.49784	100	chr2	134931591	134932197	607	18	0.00755778	0	2.70325	1
17	20321174	20402192	+	NR_023380	CCDC144CP	41287	1.25896	100	chr17	20362461	20363480	1020	28	8.78812e-05	0	4.03715	1
2	207711540	207756173	+	NM_001142300	CCNYL1	29061	2.10602	100	chr2	207740601	207741540	940	15	0.0018455	1	-3.28585	1
6	167111807	167139142	+	NM_004367	CCR6	6692	2.79485	100	chr6	167118499	167119262	764	15	0.00342737	1	-3.0654	1
1	229321005	229342942	-	NM_145257	CCSAP	17330	2.81247	100	chr1	229324996	229325612	617	19	0.00472801	1	-2.94285	1
4	90127533	91602220	+	NM_001145065	CCSER1	318695	0.0730324	100	chr4	90446228	90447304	1077	29	0.00263643	1	-3.14871	1
7	5898710	5925973	+	NM_015622	CCZ1	7814	2.087	100	chr7	5906524	5907092	569	16	0.00949117	0	2.6134	1
12	7470816	7503819	-	NM_004244	CD163	14540	3.36929	100	chr12	7488168	7489279	1112	31	0.00379647	1	-3.02693	1
1	158327950	158331532	-	NM_001764	CD1B	3200	10.6894	62.4796	chr1	158327720	158328332	613	17	0.00878812	0	2.64392	1
3	112333069	112362812	+	NM_001004196	CD200	1965	2.41057	100	chr3	112335034	112335750	717	20	0.0021443	1	-3.22032	1
15	73684281	73714519	+	NM_001024736	CD276	22349	1.25666	100	chr15	73706630	73707009	380	11	0.0028122	0	3.03841	1
6	47477789	47627261	+	NM_012120	CD2AP	71953	0.409438	100	chr6	47549742	47550353	612	17	0.00282977	1	-3.12062	1
17	74521174	74531475	-	NM_174892	CD300LB	2970	5.94059	100	chr17	74527894	74528505	612	18	0.00912207	0	2.63026	1
19	51225079	51240020	+	NM_001082618	CD33	12126	2.97149	100	chr19	51237205	51237648	444	13	0.0036998	1	-3.03769	1
4	15778308	15849084	+	NM_001775	CD38	56927	2.02608	100	chr4	15835235	15836668	1434	41	0.00315494	1	-3.08886	1
12	6789472	6820811	+	NM_000616	CD4	8763	1.90491	100	chr12	6798235	6798831	597	10	0.00878812	1	-2.73302	1
12	109388719	109448372	+	NM_001101421	MYO1H	6987	1.32095	100	chr12	109395706	109396493	788	21	8.78812e-05	0	4.03469	1
11	60971641	61020377	+	NM_001254750	CD6	30443	1.01771	100	chr11	61002084	61002579	496	10	0.00985148	1	-2.69379	1
11	17086576	17169808	-	NM_002645	PIK3C2A	21218	1.42011	100	chr11	17147409	17148590	1182	33	8.78812e-05	0	4.03352	1
3	122055362	122121142	+	NM_001206924	CD86	49120	1.39706	100	chr3	122104482	122105400	919	27	0.00219703	0	3.09718	1
2	86784605	86808397	-	NM_001145873	CD8A	9288	2.49233	100	chr2	86798517	86799109	593	15	0.00782143	0	2.69253	1
X	150766336	150898817	-	NM_001184808	CD99L2	1119	0.857475	100	chrX	150896563	150897698	1136	24	0.00166095	0	3.19232	1
1	46843095	46900476	-	NR_002788	CYP4Z2P	55159	1.29309	100	chr1	46844576	46845317	742	14	8.78812e-05	0	4.03301	1
9	96500113	96566922	-	NM_001077181	CDC14B	9681	1.28723	100	chr9	96556382	96557241	860	25	0.00350646	1	-3.05884	1
19	531733	542088	+	NM_004359	CDC34	3954	9.36655	100	chr19	535687	536656	970	23	0.00143246	0	3.2551	1
14	102932379	103057406	-	NM_006035	CDC42BPB	0	0.435103	68.0851	chr14	103056863	103057661	799	21	0.00759293	0	2.70134	1
11	64824190	64844570	-	NM_017525	CDC42BPG	3211	2.95864	100	chr11	64840757	64841359	603	17	0.00848053	0	2.65634	1
11	65314818	65322430	+	NM_006779	CDC42EP2	2029	8.22278	100	chr11	65316847	65317472	626	18	0.00743475	0	2.70776	1
5	131264009	131394690	+	NM_001038702	CDC42SE2	109775	0.825668	100	chr5	131373784	131374862	1079	27	0.00216188	0	3.10281	1
1	28553017	28578546	+	NM_017846	TRNAU1AP	15030	3.5566	100	chr1	28568047	28568954	908	25	8.78812e-05	0	4.03154	1
14	105009573	105021089	-	NM_017955	CDCA4	2635	5.79144	100	chr14	105017788	105018454	667	19	0.00587925	1	-2.87266	1
11	65077455	65084144	-	NM_080668	CDCA5	566	13.3782	100	chr11	65082684	65083578	895	26	0.00920995	1	-2.71704	1
16	64946780	65122017	-	NM_001797	CDH11	39174	0.302446	100	chr16	65082314	65082843	530	15	0.00616047	0	2.77845	1
5	21750864	22853623	-	NM_004061	CDH12	678740	0.0550437	100	chr5	22174277	22174883	607	15	0.00124791	1	-3.40397	1
7	996987	1138258	-	NM_001134395	C7orf50	43594	0.61017	100	chr7	1093803	1094664	862	24	8.78812e-05	0	4.03068	1
1	204828654	205022823	+	NM_001005388	NFASC	185250	0.562909	100	chr1	205013904	205014996	1093	31	9.66693e-05	0	4.02992	1
1	43530876	43623673	+	NM_002840	PTPRF	6117	0.889028	100	chr1	43536993	43537817	825	23	9.66693e-05	0	4.02675	1
4	41359607	41700045	+	NM_001289124	LIMCH1	272705	0.208848	100	chr4	41632312	41633022	711	21	9.66693e-05	0	4.02603	1
16	66366622	66404787	+	NM_001795	CDH5	6016	2.26379	100	chr16	66372638	66373501	864	25	0.00161701	0	3.20188	1
9	137205667	137219362	+	NM_001144026	NDOR1	3149	8.95882	100	chr9	137208816	137210042	1227	33	9.66693e-05	0	4.02514	1
18	65750252	65880940	+	NM_033646	CDH7	24345	0.837867	100	chr18	65774597	65775691	1095	30	0.00206521	1	-3.2424	1
11	616565	625068	-	NM_001171968	CDHR5	7041	9.91298	100	chr11	617185	618027	843	20	0.00256613	0	3.06429	1
16	4510676	4538471	-	NM_001199054	CDIP1	9557	2.39603	100	chr16	4528249	4528914	666	17	0.00992179	0	2.60042	1
16	29858356	29863289	-	NM_001286585	CDIPT	3163	12.0794	100	chr16	29859531	29860126	596	15	0.00877933	0	2.64441	1
10	60778454	60794853	+	NM_001786	CDK1	11858	3.90854	100	chr10	60790312	60790952	641	18	0.00911328	1	-2.72141	1
16	1770320	1771710	-	NM_002513	NME3	0	49.0295	67.996	chr16	1771029	1772031	1003	27	0.000105457	0	4.02329	1
17	39461511	39534566	+	NM_015083	CDK12	39186	0.532468	100	chr17	39500697	39501085	389	11	0.00787415	0	2.68661	1
2	201806429	201895551	+	NM_139158	CDK15	26676	0.662006	100	chr2	201833105	201833694	590	13	0.0047368	1	-2.9408	1
6	110609978	110815317	-	NM_001300960	CDK19	204798	0.263952	86.1685	chr6	110609891	110610519	629	11	0.00158186	1	-3.33829	1
1	2321253	2391752	-	NM_024848	MORN1	50426	1.36312	100	chr1	2340366	2341326	961	27	0.000105457	0	4.02248	1
6	20534457	21232404	+	NM_017774	CDKAL1	648354	0.0895482	100	chr6	21182811	21183435	625	12	0.00425345	1	-2.98183	1
5	134298424	134367075	-	NM_001113575	CDKL3	39938	0.789489	100	chr5	134326596	134327137	542	15	0.00874418	0	2.64521	1
X	18425605	18653630	+	NM_003159	CDKL5	204393	0.359608	100	chrX	18629998	18630817	820	23	0.00314615	1	-3.08959	1
11	2883218	2885766	-	NM_000076	CDKN1C	2113	17.1047	67.3879	chr11	2883007	2883653	647	11	0.00396344	1	-3.00976	1
9	21967752	21994492	-	NM_058195	CDKN2A	5729	3.44789	100	chr9	21987842	21988763	922	20	0.00241673	1	-3.1824	1
5	134402065	134411908	-	NM_080656	CDKN2AIPNL	8312	7.61885	100	chr5	134402847	134403596	750	19	0.00161701	0	3.2004	1
5	115804733	115816709	-	NM_001801	CDO1	5089	10.7289	100	chr5	115810336	115811620	1285	36	0.00164338	0	3.1967	1
16	22345936	22374618	-	NM_001802	CDR2	7317	1.40501	100	chr16	22366899	22367301	403	12	0.00375253	0	2.95851	1
17	15436015	15467612	-	NM_001204477	CDRT4	24819	1.04437	100	chr17	15442464	15442793	330	10	0.009913	1	-2.69182	1
4	84582904	84651341	+	NM_001263	CDS1	33918	0.885473	100	chr4	84616822	84617427	606	12	0.00507953	1	-2.92098	1
13	27962068	27969369	-	NM_001265	CDX2	3862	9.6275	100	chr13	27964805	27965507	703	19	0.00257492	1	-3.15841	1
6	4706159	4955545	+	NR_026590	CDYL	54770	0.275475	100	chr6	4760929	4761615	687	12	0.00159944	1	-3.32932	1
16	80603779	80804279	-	NM_152342	CDYL2	177319	0.297754	100	chr16	80626364	80626960	597	17	0.00831356	1	-2.75224	1
19	840985	848176	+	NM_002777	PRTN3	6422	10.7063	79.0554	chr19	847407	848380	974	26	0.000105457	0	4.02193	1
19	51478643	51490606	+	NM_001278392	CEACAM18	10807	5.22401	100	chr19	51489450	51490074	625	18	0.00235522	1	-3.1892	1
19	44506159	44529526	-	NM_001102597	CEACAM20	2936	4.52328	100	chr19	44525534	44526590	1057	29	0.00168732	1	-3.30997	1
2	37201631	37231598	-	NM_005760	CEBPZ	1530	2.27242	100	chr2	37229388	37230068	681	19	0.00397223	1	-3.00766	1
22	17178790	17219586	-	NM_001282225	CECR1	10521	1.28441	100	chr22	17208542	17209065	524	15	0.0014061	1	-3.37184	1
15	80404350	80597937	+	NM_014862	ARNT2	187304	0.635887	100	chr15	80591654	80592884	1231	35	0.000105457	0	4.02024	1
22	17137520	17165288	-	NM_017829	CECR5	2273	2.37675	100	chr22	17162356	17163015	660	19	0.00541348	0	2.82453	1
22	17159389	17165446	+	NR_024482	CECR5-AS1	2967	10.8947	100	chr22	17162356	17163015	660	19	0.00541348	0	2.82453	1
12	51328443	51346680	-	NM_001971	CELA1	10442	3.47078	100	chr12	51335606	51336238	633	18	0.00706565	1	-2.80838	1
1	21976925	21989355	+	NM_007352	CELA3B	4126	5.85633	100	chr1	21981051	21981778	728	20	0.00945602	0	2.61496	1
11	47465937	47489025	-	NM_001025596	CELF1	13026	3.85032	100	chr11	47475111	47475999	889	25	0.00204763	1	-3.2457	1
1	2050470	2185396	+	NM_002744	PRKCZ	56169	1.42299	100	chr1	2106639	2108558	1920	55	0.000105457	0	4.01811	1
13	100089015	100530438	+	NM_000282	PCCA	4483	0.19052	100	chr13	100093498	100094338	841	21	0.000105457	0	4.01679	1
1	151700058	151716317	-	NM_001172648	CELF3	12200	2.63223	100	chr1	151703690	151704117	428	13	0.00981633	1	-2.69477	1
15	72284727	72319947	-	NM_001172684	CELF6	32691	2.12657	100	chr15	72286508	72287256	749	21	0.00363828	0	2.96952	1
15	80779343	80951663	+	NM_001293298	CEMIP	2400	0.553618	100	chr15	80781743	80782696	954	28	0.00284735	0	3.03444	1
1	214603189	214664572	+	NM_016343	CENPF	58517	1.65515	100	chr1	214661706	214662721	1016	29	0.00327797	1	-3.07764	1
2	24793306	24822377	+	NM_001199803	CENPO	9308	1.98817	100	chr2	24802614	24803191	578	16	0.00616047	1	-2.85656	1
7	5190204	5233856	+	NM_001033518	WIPI2	28772	1.23245	100	chr7	5218976	5219513	538	15	0.000105457	0	4.01502	1
6	126339789	126483321	+	NR_104462	CENPW	10587	0.420809	100	chr6	126350376	126350979	604	17	0.00360313	1	-3.04715	1
17	65635540	65826544	-	NM_001037325	CEP112	147104	0.7293	100	chr17	65678048	65679440	1393	39	0.00272432	1	-3.13973	1
14	80496478	80939541	-	NM_152446	CEP128	124335	0.176498	100	chr14	80814425	80815206	782	22	0.00604622	0	2.78293	1
22	21919419	21952879	-	NM_014634	PPM1F	22415	3.64305	100	chr22	21929246	21930464	1219	31	0.000105457	0	4.0142	1
15	48737938	48811147	-	NM_001194998	CEP152	45394	1.08455	100	chr15	48764960	48765753	794	22	0.0012567	0	3.29428	1
6	84124241	84227636	-	NM_001286206	CEP162	30771	0.671206	100	chr6	84196172	84196865	694	18	0.00420951	1	-2.98631	1
11	117321778	117413267	+	NM_001271933	CEP164	42215	0.639414	100	chr11	117363993	117364577	585	12	0.00935935	1	-2.71076	1
1	243124428	243255407	-	NM_001042404	CEP170	53710	0.715376	100	chr1	243200761	243201697	937	26	0.00224976	0	3.08916	1
18	12991362	13125053	+	NM_032142	CEP192	2946	0.999312	100	chr18	12994308	12995643	1336	38	0.00324282	0.666667	-3.08319	1
15	40217428	40277488	+	NM_001128628	PAK6	19461	1.62668	100	chr15	40236889	40237865	977	28	0.000105457	0	4.01328	1
2	65056361	65087009	+	NM_015147	CEP68	9961	3.44873	100	chr2	65066322	65067378	1057	27	0.00302311	1	-3.10167	1
18	12661956	12702778	-	NR_073537	CEP76	11351	2.01602	100	chr18	12690605	12691427	823	23	0.00572985	1	-2.88022	1
12	94308280	94459989	-	NM_001042399	CEP83	7949	0.729023	100	chr12	94450935	94452040	1106	30	0.00206521	1	-3.23951	1
6	118460772	118710076	-	NM_001178035	CEP85L	14161	0.277572	100	chr6	118695224	118695915	692	20	0.00173126	0	3.17789	1
2	168456249	168775135	+	NM_001256126	CERS6	246629	0.489202	100	chr2	168702878	168704437	1560	37	0.00337464	1	-3.06854	1
16	55760599	55774915	+	NR_003276	CES1P1	2885	6.12559	100	chr16	55763484	55764360	877	23	0.00395465	1	-3.01114	1
16	55846154	55956032	-	NM_001190158	CES5A	80226	0.58883	100	chr16	55875160	55875806	647	19	0.00655594	0	2.75808	1
2	119544432	119656662	+	NM_001271049	CFAP221	86622	0.531048	100	chr2	119631054	119631649	596	16	0.00601107	1	-2.86403	1
16	87406246	87491855	-	NM_015144	ZCCHC14	37524	1.41806	100	chr16	87453118	87454331	1214	34	0.000105457	0	4.01273	1
3	113286930	113441515	-	NM_001164496	CFAP44	106467	0.273634	100	chr3	113334626	113335048	423	13	0.00869145	0	2.64735	1
10	104353764	104455091	+	NM_001008723	CFAP58	35850	0.495421	100	chr10	104389614	104390115	502	13	0.00710959	0	2.72466	1
20	20052514	20360703	+	NM_015585	CFAP61	90782	0.298193	100	chr20	20143296	20144214	919	26	0.00130064	1	-3.39676	1
2	130521094	130527993	+	NM_001079530.1	CFC1B	2085	8.55072	100	chr2	130523179	130523768	590	16	0.00913086	1	-2.72087	1
1	196774800	196794074	+	NM_001166624	CFHR3	5257	4.63813	100	chr1	196780057	196780950	894	26	0.00275947	1	-3.13185	1
2	201116154	201172689	+	NM_001202516	CFLAR	42360	1.0542	100	chr2	201158514	201159109	596	17	0.0090254	0	2.63519	1
7	117479963	117668665	+	NM_000492	CFTR	166349	0.367244	100	chr7	117646312	117647004	693	19	0.00859478	1	-2.74143	1
3	88051950	88149867	-	NM_001195308	CGGBP1	26127	0.89769	100	chr3	88122862	88123740	879	25	0.0019949	1	-3.25704	1
15	57376505	57550728	+	NM_001252335	CGNL1	104230	0.520594	100	chr15	57480735	57481641	907	26	0.00265401	1	-3.14671	1
10	49609095	49665105	+	NM_020984	CHAT	20278	1.4765	100	chr10	49629373	49630199	827	23	0.00297917	1	-3.10732	1
15	86142011	87029053	+	NM_152336	AGBL1	457132	0.0963877	100	chr15	86599143	86599997	855	24	0.000105457	0	4.01092	1
17	68628154	68679607	+	NR_110825	LINC01482	42396	2.35356	100	chr17	68670550	68671760	1211	35	0.000105457	0	4.01009	1
12	6570082	6607434	-	NM_001273	CHD4	15322	3.02251	100	chr12	6590984	6592112	1129	31	0.00394587	1	-3.01346	1
1	6101787	6180135	-	NM_015557	CHD5	10779	0.791331	100	chr1	6168737	6169356	620	17	0.00549257	1	-2.89431	1
20	41402103	41618495	-	NM_032221	CHD6	97330	0.298069	100	chr20	41520521	41521165	645	19	0.00420072	1	-2.98872	1
14	21385194	21437299	-	NM_020920	CHD8	4185	1.51614	100	chr14	21432325	21433114	790	22	0.00261007	1	-3.15319	1
11	125625136	125676256	+	NM_001114121	CHEK1	26981	1.74684	100	chr11	125652117	125653009	893	26	0.00165217	0	3.19485	1
15	20282744	20291559	+	NR_038836	CHEK2P2	6197	7.47505	100	chr15	20288941	20289599	659	19	0.00699534	0	2.73264	1
1	111290852	111320567	+	NM_001040623	CHIA	11044	2.01238	100	chr1	111301896	111302493	598	17	0.00928904	0	2.6229	1
11	867859	910875	-	NM_001142674	CHID1	5443	1.46686	100	chr11	904802	905432	631	18	0.00152034	0	3.23363	1
1	156934840	157045371	-	NM_014784	ARHGEF11	108094	0.807911	100	chr1	156936385	156937277	893	25	0.000105457	0	4.00932	1
X	80228489	80335319	-	NR_110646	CHMP1B2P	65519	0.697363	100	chrX	80269056	80269800	745	21	0.00188066	1	-3.27891	1
2	86503430	86563498	-	NM_001005753	CHMP3	43661	0.972215	100	chr2	86519254	86519837	584	16	0.00538712	1	-2.90128	1
20	33811304	33854368	+	NM_176812	CHMP4B	41014	1.93429	100	chr20	33852318	33853150	833	23	0.00145004	1	-3.36493	1
8	81732453	81759514	+	NM_152284	CHMP4C	10933	3.79868	100	chr8	81743386	81744413	1028	29	0.00392829	1	-3.01493	1
2	174799314	175005380	-	NM_001025201	CHN1	93441	0.300873	100	chr2	174911320	174911939	620	16	0.00504438	1	-2.92253	1
21	17917340	18267372	+	NM_001204175	CHODL	289536	0.17884	100	chr21	18206876	18207501	626	18	0.00161701	0	3.20303	1
15	41231239	41281886	+	NM_007236	CHP1	32889	1.13529	100	chr15	41264128	41264702	575	17	0.00416557	1	-2.99274	1
10	101845599	102056176	-	NM_024541	C10orf76	18747	0.377057	100	chr10	102036636	102037429	794	22	0.000105457	0	4.009	1
15	32030483	32170184	+	NM_000746.1	CHRNA7	60581	0.435928	100	chr15	32091064	32091672	609	17	0.00797961	0	2.68035	1
1	154567781	154579878	+	NM_000748	CHRNB2	10928	7.10861	100	chr1	154578709	154579568	860	24	0.00381404	1	-3.02413	1
2	232526160	232536666	+	NM_000751	CHRND	7605	6.40525	100	chr2	232533765	232534437	673	19	0.00838386	0	2.66123	1
2	100391860	100417669	-	NM_004854	CHST10	11957	2.58814	100	chr2	100405045	100405712	668	19	0.00158186	1	-3.3379	1
X	46573687	46598497	+	NM_019886	CHST7	942	1.95075	100	chrX	46574629	46575112	484	15	0.00169611	0	3.18681	1
14	64914361	65062656	+	NM_001202558	CHURC1-FNTB	96722	0.494956	100	chr14	65011083	65011816	734	17	0.00329555	1	-3.0749	1
2	26581205	26641344	-	NM_001029881	CIB4	2767	2.12172	100	chr2	26637302	26638577	1276	35	0.00275068	0	3.04638	1
22	17359949	17558156	+	NM_001290046	CECR2	139737	0.57818	100	chr22	17499686	17500831	1146	32	0.000105457	0	4.0075	1
16	69132596	69169035	+	NM_032830.1	CIRH1A	15997	1.5011	100	chr16	69148593	69149139	547	12	0.00967572	1	-2.69979	1
17	17843508	17972471	-	NM_001033551	TOM1L2	89395	0.990974	100	chr17	17881799	17883076	1278	35	0.000105457	0	4.00692	1
11	46743534	46846309	-	NM_001008938	CKAP5	90514	0.404764	100	chr11	46755380	46755795	416	12	0.00962299	1	-2.70274	1
3	33496246	33718214	-	NM_015097	CLASP2	56389	0.544671	100	chr3	33660617	33661825	1209	34	0.00271553	1	-3.14039	1
7	143316126	143352005	+	NM_000083	CLCN1	16055	2.31048	100	chr7	143332181	143333009	829	24	0.00173126	1	-3.30476	1
1	16043736	16057327	+	NM_000085	CLCNKB	6336	4.39965	100	chr1	16050072	16050669	598	17	0.00702171	0	2.73037	1
13	95433599	95579757	+	NM_001160100	CLDN10	69427	0.479615	100	chr13	95503026	95503726	701	19	0.00351525	0	2.97569	1
13	95479444	95533911	-	NR_046533	CLDN10-AS1	30185	1.28699	100	chr13	95503026	95503726	701	19	0.00351525	0	2.97569	1
12	9951316	9985596	+	NM_001207010	CLEC12A	31412	2.3249	100	chr12	9982728	9983524	797	23	0.00511468	1	-2.91953	1
12	10010632	10018801	+	NM_001129998	CLEC12B	5784	7.29498	100	chr12	10016416	10017011	596	17	0.0050268	0	2.8552	1
12	10030677	10065967	+	NM_207345	CLEC9A	21034	1.99768	100	chr12	10051711	10052415	705	15	0.00216188	0	3.1035	1
4	140388453	140427662	-	NM_001130675	CLGN	4013	2.60648	100	chr4	140422628	140423649	1022	30	0.00181914	0.2	3.16286	1
6	31730581	31737319	-	NM_001287593.5	CLIC1	1105	8.88856	100	chr6	31735616	31736214	599	17	0.00822568	0	2.66846	1
1	24745269	24844325	+	NM_013943	CLIC4	95321	0.540093	100	chr1	24840590	24841124	535	16	0.0062835	1	-2.8482	1
6	45898453	46080349	-	NM_001114086	CLIC5	103263	0.3458	100	chr6	45976458	45977086	629	18	0.00275068	1	-3.13268	1
21	34669389	34718222	+	NM_053277	CLIC6	5313	1.24299	100	chr21	34674702	34675308	607	18	0.00442921	1	-2.96392	1
17	20009336	20314760	+	NM_001243439	SPECC1	292175	0.306458	100	chr17	20301511	20302446	936	26	0.000105457	0	4.00662	1
7	74289475	74405944	+	NM_003388	CLIP2	47702	0.588134	100	chr7	74337177	74337861	685	20	0.00538712	0	2.82911	1
2	29097676	29174716	+	NM_001287528	CLIP4	52194	0.886541	100	chr2	29149870	29150552	683	19	0.00993057	0	2.5994	1
14	95181939	95319909	-	NM_024734	CLMN	67957	0.495032	100	chr14	95251270	95251952	683	19	0.00394587	0	2.94003	1
11	123072325	123195300	-	NM_024769	CLMP	60151	0.876594	100	chr11	123134072	123135149	1078	29	0.00145883	1	-3.36241	1
16	28466653	28492083	-	NM_001286109	CLN3	21107	2.25709	100	chr16	28470403	28470976	574	14	0.00109852	1	-3.43838	1
8	1763704	1786571	+	NM_018941	CLN8	10640	7.07976	100	chr8	1774344	1775962	1619	45	0.00268038	0	3.05794	1
5	1317885	1344888	-	NM_030782.1	CLPTM1L	25509	2.19597	100	chr5	1318787	1319379	593	17	0.00213551	0	3.11028	1
3	150972678	151079831	+	NR_024066	CLRN1-AS1	38181	0.578606	100	chr3	151010859	151011478	620	18	0.00863872	1	-2.73975	1
4	17515165	17527105	+	NM_001079827	CLRN2	3915	5.23407	100	chr4	17519080	17519704	625	16	0.00499165	0	2.85824	1
1	9729021	9824493	-	NM_001009566	CLSTN1	15533	0.614834	100	chr1	9808374	9808960	587	11	0.00637139	1	-2.84433	1
3	139935185	140568078	+	NM_022131	CLSTN2	612008	0.111077	100	chr3	140547193	140547895	703	20	0.00102821	1	-3.45789	1
17	59619689	59696957	+	NM_001288653	CLTC	5717	0.892984	100	chr17	59625406	59626095	690	15	0.00136216	0	3.26927	1
22	19179474	19291717	-	NM_001835	CLTCL1	53960	0.647696	100	chr22	19237031	19237757	727	21	0.00326918	1	-3.07924	1
18	596998	650294	+	NM_001289036	CLUL1	7160	1.15579	100	chr18	604158	604773	616	14	0.00535196	0	2.83406	1
8	61287966	61501646	+	NM_173519	CLVS1	176005	0.437568	100	chr8	61463971	61464905	935	26	0.00151156	0	3.23531	1
5	10277595	10308057	-	NM_138809	CMBL	3427	3.97531	100	chr5	10303420	10304630	1211	34	0.00787415	0	2.68709	1
1	47333797	47378840	+	NM_001136140	CMPK1	42418	1.21659	100	chr1	47376215	47376762	548	16	0.00250461	1	-3.16961	1
5	1571958	1594532	-	NR_003263	SDHAP3	16376	4.57143	100	chr5	1577125	1578156	1032	29	0.000105457	0	4.00492	1
16	66579448	66588275	+	NM_001199317	CMTM2	6167	7.44223	100	chr16	66585615	66586271	657	19	0.00755778	0	2.70428	1
16	66614750	66696708	-	NM_178818	CMTM4	79454	0.574678	100	chr16	66616784	66617254	471	14	0.00801476	0	2.67733	1
1	84077975	84238499	+	NM_002731	PRKACB	113533	0.493381	100	chr1	84191508	84192299	792	17	0.000105457	0	4.00488	1
5	79689836	79800227	+	NM_153610	CMYA5	4550	0.339699	100	chr5	79694386	79694760	375	11	0.00770718	1	-2.78194	1
8	86866448	87382728	+	NM_173538	CNBD1	287134	0.147981	100	chr8	87153582	87154345	764	21	0.00133579	1	-3.38779	1
X	151734746	151745565	+	NM_005140	CNGA2	9001	7.86506	100	chrX	151743747	151744597	851	25	0.00274189	1	-3.13609	1
2	98346155	98398602	+	NM_001079878	CNGA3	8475	1.16878	100	chr2	98354630	98355242	613	17	0.0090957	1	-2.72262	1
14	54426929	54441431	-	NM_005776	CNIH1	3149	6.39868	100	chr14	54437355	54438282	928	26	0.00219703	0	3.09999	1
17	78617384	78632058	-	NR_110848	LOC101928710	4615	7.2368	100	chr17	78626382	78627443	1062	27	0.000105457	0	4.00411	1
19	11538764	11550324	+	NM_001299	CNN1	9094	5.84725	100	chr19	11547858	11548533	676	20	0.00213551	0	3.11366	1
19	42507306	42528510	-	NM_001024912	CEACAM1	6476	2.25419	100	chr19	42521557	42522034	478	14	0.000105457	0	3.9806	1
19	42397148	42652356	+	NR_073180	LIPE-AS1	124409	0.187297	100	chr19	42521557	42522034	478	14	0.000105457	0	3.9806	1
7	128954180	129055174	-	NM_001191028	TNPO3	16821	0.834695	100	chr7	129037511	129038353	843	20	0.000105457	0	3.9554	1
5	180494417	180578354	+	NM_015455	CNOT6	15208	0.706474	100	chr5	180509625	180510217	593	17	0.00829598	1	-2.75378	1
16	16232595	16294812	+	NM_173614	NOMO2	498	1.06882	100	chr16	16233093	16233757	665	14	0.000114246	0	3.94417	1
16	16232532	16294812	+	NM_001004067	NOMO3	561	1.06774	100	chr16	16233093	16233757	665	14	0.000114246	0	3.94417	1
9	34551432	34590141	-	NM_001207011	CNTFR	8372	1.87807	100	chr9	34581043	34581769	727	20	0.00425345	1	-2.98221	1
9	34568012	34583073	+	NR_024369	CNTFR-AS1	13031	4.82672	100	chr9	34581043	34581769	727	20	0.00425345	1	-2.98221	1
7	71779491	72337224	-	NM_001017440	CALN1	197423	0.0912621	100	chr7	72139293	72139801	509	15	0.000114246	0	3.93067	1
1	205043212	205078044	+	NM_005076	CNTN2	30294	1.82585	100	chr1	205073506	205074141	636	16	0.00277704	0	3.04183	1
8	12437013	12566846	+	NR_040092	LOC100506990	122585	0.566878	100	chr8	12559598	12560333	736	21	0.000114246	0	3.89972	1
3	2098866	3057962	+	NM_175607	CNTN4	814635	0.0715256	100	chr3	2913501	2914186	686	19	0.00201248	1	-3.25335	1
3	3039661	3061146	-	NR_046554	CNTN4-AS1	9467	2.8344	100	chr3	3051071	3051679	609	17	0.0047368	1	-2.94079	1
3	2110409	2144242	-	NR_046555	CNTN4-AS2	31429	1.90046	100	chr3	2112171	2112813	643	19	0.00582652	1	-2.87435	1
11	99020976	100358886	+	NM_001243270	CNTN5	1035133	0.033784	100	chr11	100056109	100056560	452	13	0.00106336	1	-3.45283	1
7	146116361	148420997	+	NM_014141	CNTNAP2	1908035	0.0324563	100	chr7	148024396	148025143	748	18	0.00215309	1	-3.21688	1
X	114584078	114910062	+	NM_000868	HTR2C	314344	0.242649	100	chrX	114898422	114899212	791	17	0.000114246	0	3.89967	1
16	76277278	76559239	+	NM_033401	CNTNAP4	41307	0.122002	100	chr16	76318585	76318928	344	10	0.00228491	1	-3.19807	1
2	124025287	124915378	+	NM_130773	CNTNAP5	472458	0.132234	100	chr2	124497745	124498921	1177	33	0.00107215	0	3.33501	1
9	121088296	121177609	+	NM_007018	CNTRL	81980	0.770316	100	chr9	121170276	121170963	688	15	0.00928904	0	2.62269	1
11	73872668	73876846	-	NM_016565	COA4	1141	18.1862	100	chr11	73874946	73875705	760	18	0.00374374	1	-3.03315	1
1	230642456	230693986	+	NM_001145036	COG2	3411	1.97163	100	chr1	230645867	230646882	1016	27	0.0021443	1	-3.22038	1
19	16719976	16817964	+	NM_001007525	NWD1	83197	0.460256	100	chr19	16803173	16803623	451	13	0.000131822	0	3.88674	1
16	70480569	70523555	-	NM_001195139	COG4	35545	1.39577	100	chr16	70487411	70488010	600	13	0.00852447	1	-2.74431	1
7	107201744	107564515	-	NM_006348	COG5	5387	0.18717	100	chr7	107558450	107559128	679	19	0.00156429	1	-3.34013	1
1	6590724	6602870	-	NM_014851	KLHL21	7070	5.87799	100	chr1	6595087	6595800	714	20	0.00014061	0	3.8423	1
10	69801888	69959149	+	NM_001130103	COL13A1	98306	0.382801	100	chr10	69900194	69900795	602	12	0.0091748	1	-2.71874	1
9	98943713	99070793	+	NM_001855	COL15A1	62232	0.669652	100	chr9	99005945	99006795	851	23	0.00300554	0	3.01922	1
21	45405182	45513721	+	NM_130445	COL18A1	9532	0.650451	100	chr21	45414714	45415419	706	18	0.00268038	0	3.05792	1
5	178237616	178590556	-	NM_173465	COL23A1	341626	0.173683	100	chr5	178248318	178248930	613	17	0.00389314	1	-3.01675	1
3	152268040	152465780	+	NM_021038	MBNL1	15544	0.426315	100	chr3	152283584	152284426	843	24	0.000158186	0	3.82906	1
4	108810721	109302644	-	NM_198721	COL25A1	267175	0.169335	100	chr4	109034637	109035469	833	23	0.00284735	1	-3.11889	1
9	114155545	114312517	+	NM_032888	COL27A1	27009	0.395609	100	chr9	114182554	114183174	621	12	0.0080587	0	2.67651	1
1	201039512	201112567	-	NM_000069	CACNA1S	54850	1.09916	100	chr1	201056915	201057717	803	18	0.000166974	0	3.82207	1
13	110307284	110513027	+	NM_001846	COL4A2	61086	0.314468	100	chr13	110368370	110369016	647	18	0.00180156	1	-3.28922	1
5	75371103	75511982	-	NM_001130105	COL4A3BP	3598	0.459966	100	chr5	75507737	75508384	648	18	0.00196854	0	3.13134	1
X	108439844	108697546	+	NM_000495	COL4A5	33244	0.292585	100	chrX	108473088	108473841	754	21	0.00120397	0	3.30869	1
3	15165362	15205960	-	NR_027927	COL6A4P1	13644	2.10843	100	chr3	15191461	15192316	856	24	0.0015555	1	-3.34559	1
3	130212820	130273807	+	NR_027898	COL6A4P2	50707	1.00184	100	chr3	130263527	130264137	611	19	0.00295281	0	3.02527	1
4	122923070	123319450	+	NM_145207	SPATA5	385673	0.199303	100	chr4	123308743	123309532	790	21	0.000184551	0	3.8059	1
6	42224933	42452052	-	NM_001297573	TRERF1	154618	0.366326	100	chr6	42296603	42297434	832	20	0.000202127	0	3.79532	1
11	132414981	133532509	-	NM_001012393	OPCML	255631	0.055748	100	chr11	133276256	133276878	623	18	0.000210915	0	3.7545	1
3	99638596	99796734	+	NM_001850	COL8A1	60886	0.46984	100	chr3	99699482	99700224	743	21	0.00264522	1	-3.14859	1
20	47501857	47656878	+	NM_001174087	NCOA3	117119	0.665067	100	chr20	47618976	47620006	1031	26	0.000210915	0	3.75073	1
18	319355	500730	-	NM_130386	COLEC12	11072	0.507785	100	chr18	488738	489658	921	25	0.00158186	0	3.2118	1
1	11479238	11537584	+	NM_020780	PTCHD2	37443	1.24942	100	chr1	11516681	11517409	729	21	0.000210915	0	3.75024	1
6	159383531	159396442	+	NR_125873	LOC102724053	7896	5.97893	100	chr6	159391427	159392198	772	21	0.000210915	0	3.74574	1
19	18899514	18919391	-	NM_007263	COPE	6701	3.58185	100	chr19	18911979	18912690	712	19	0.00179278	0	3.16816	1
7	130506239	130668759	-	NM_012133	COPG2	6025	0.470708	100	chr7	130661970	130662734	765	22	0.00683716	0	2.74104	1
22	41301503	41360148	+	NM_017590	ZC3H7B	4461	1.41186	100	chr22	41305964	41306791	828	23	0.000210915	0	3.73427	1
4	47593998	47838107	-	NM_001278585	CORIN	480	0.24661	100	chr4	47837026	47837627	602	10	0.00131822	1	-3.39389	1
12	108645111	108702999	-	NM_001105237	CORO1C	49307	1.25931	100	chr12	108652964	108653692	729	13	0.00536075	0	2.83346	1
9	122941009	123104869	+	NM_012197	RABGAP1	61294	0.591355	100	chr9	123002303	123003271	969	19	0.000210915	0	3.73106	1
17	14069402	14208680	+	NM_001303	COX10	73308	0.556437	100	chr17	14142710	14143484	775	22	0.00276826	0	3.04427	1
7	130380449	130388109	+	NM_001868	CPA1	1726	13.7972	100	chr7	130382175	130383231	1057	30	0.00377889	1	-3.03064	1
21	44353601	44443082	+	NM_003307	TRPM2	18123	1.18236	100	chr21	44371724	44372781	1058	24	0.000210915	0	3.73016	1
4	15002674	15070154	+	NM_001177381	CPEB2	28893	0.941006	100	chr4	15031567	15032201	635	18	0.00812022	1	-2.76276	1
4	14909961	15002046	-	NR_038857	CPEB2-AS1	55393	0.360533	100	chr4	14946322	14946653	332	10	0.00718868	0	2.72055	1
4	784957	826158	-	NM_006651	CPLX1	8754	1.71351	100	chr4	816699	817404	706	15	0.00351525	0	2.97582	1
18	59295404	59318650	-	NM_181654	CPLX4	22375	3.75102	95.5093	chr18	59295363	59296275	913	22	0.00915722	0	2.62877	1
12	68851176	68963241	-	NM_001874	CPM	9142	0.550568	100	chr12	68953483	68954099	617	16	0.00159944	1	-3.32983	1
16	57092543	57147967	+	NM_152727	CPNE2	36740	2.37438	100	chr16	57129283	57130598	1316	38	0.00156429	1	-3.34095	1
8	19404161	19602546	-	NM_001130518	CSGALNACT1	195653	0.363433	100	chr8	19406173	19406893	721	17	0.000237279	0	3.72519	1
9	93184930	93319374	+	NM_001282394	WNK2	45123	0.637435	100	chr9	93230053	93230909	857	24	0.000237279	0	3.72044	1
6	36740778	36839445	-	NM_020939	CPNE5	91574	0.624316	100	chr6	36747256	36747871	616	17	0.00284735	0	3.03382	1
12	38652200	38905619	-	NM_153634	CPNE8	118303	0.593481	100	chr12	38785813	38787316	1504	32	0.0033307	1	-3.07099	1
3	9703826	9729909	+	NM_153635	CPNE9	18517	2.20442	100	chr3	9722343	9722917	575	17	0.00396344	1	-3.00902	1
3	44976249	45011471	+	NM_015004	EXOSC7	5090	2.57786	100	chr3	44981339	44982246	908	23	0.000237279	0	3.7177	1
11	61402648	61429993	-	NM_001136040	CPSF7	8592	2.57442	100	chr11	61420698	61421401	704	20	0.00541348	0	2.82501	1
19	49691108	49713732	+	NM_001136052	CPT1C	10395	2.85967	100	chr19	49701503	49702149	647	18	0.00903419	0	2.63496	1
1	1324763	1328897	+	NM_001029885	CPTP	232	16.5659	100	chr1	1324995	1325679	685	20	0.00900782	1	-2.72468	1
20	2794069	2800647	-	NM_001184699	CPXM1	6160	6.36875	68.5761	chr20	2793877	2794487	611	17	0.00531681	0	2.83637	1
10	123745636	123891985	-	NM_198148	CPXM2	19494	0.301332	100	chr10	123872051	123872491	441	11	0.00148519	0	3.24811	1
1	207454300	207489896	+	NM_001006658	CR2	18712	1.67149	100	chr1	207473012	207473606	595	17	0.006802	0	2.74297	1
11	63163824	63229653	-	NM_199352	SLC22A25	34555	1.18943	100	chr11	63194316	63195098	783	22	0.000237279	0	3.71663	1
7	28299321	28825895	+	NM_182899	CREB5	5135	0.276504	100	chr7	28304456	28305911	1456	36	0.00135337	0.076923	3.27171	1
2	101348354	101387504	-	NM_153836	CREG2	16891	1.59127	100	chr2	101369991	101370613	623	15	0.00278583	1	-3.12694	1
21	37223425	37267533	-	NM_006052	DSCR3	10873	1.18343	100	chr21	37256139	37256660	522	15	0.000237279	0	3.71306	1
7	30651943	30700104	-	NM_001202475	CRHR2	2115	1.88323	100	chr7	30697083	30697989	907	25	0.00175762	1	-3.29425	1
12	48042898	48106309	-	NM_001267594	SENP1	57263	1.25055	100	chr12	48048254	48049046	793	23	0.000237279	0	3.7093	1
6	49834266	49866506	-	NM_001131	CRISP1	3241	1.64697	100	chr6	49862735	49863265	531	15	0.00678443	1	-2.82538	1
6	49692358	49713591	-	NM_001142407	CRISP2	387	3.047	100	chr6	49712558	49713204	647	18	0.00878812	1	-2.73255	1
9	99585786	99819890	-	NR_109802	LOC101928438	95307	0.298157	100	chr9	99723886	99724583	698	19	0.000246067	0	3.70191	1
1	152409243	152414275	-	NM_016190	CRNN	2553	12.0405	100	chr1	152411117	152411722	606	13	0.00874418	1	-2.73572	1
17	20938520	20982358	+	NR_123730	LOC339260	24841	1.71993	100	chr17	20963361	20964114	754	21	0.000246067	0	3.69834	1
7	87345635	87399797	+	NM_001143935	CROT	2115	1.12808	100	chr7	87347750	87348360	611	18	0.00373495	1	-3.03477	1
1	74705488	74733409	-	NM_001130042	CRYZ	9947	2.20973	100	chr1	74722846	74723462	617	18	0.00598471	1	-2.86735	1
21	33589341	33641855	-	NM_145858	CRYZL1	22346	1.66429	100	chr21	33618636	33619509	874	25	0.00139731	1	-3.3742	1
12	56271699	56300392	-	NM_004077	CS	26700	1.65191	100	chr12	56273219	56273692	474	13	0.00996573	1	-2.69061	1
12	53157663	53180910	-	NM_001244705	CSAD	4606	1.87113	100	chr12	53175870	53176304	435	13	0.00171368	0	3.182	1
22	36913633	36940438	+	NM_000395	CSF2RB	25743	2.94337	100	chr22	36939376	36940164	789	19	0.00216188	0	3.10394	1
2	73828916	73867169	+	NM_201647	STAMBP	30883	1.84817	100	chr2	73859799	73860505	707	20	0.000254855	0	3.68701	1
8	2935353	4994807	-	NM_033225	CSMD1	155247	0.0428269	100	chr8	4838679	4839560	882	25	0.00252219	0	3.06931	1
19	15380048	15419122	-	NM_001291478	AKAP8L	25403	1.95521	100	chr19	15392956	15393719	764	22	0.000254855	0	3.68481	1
5	149495894	149551553	-	NM_001025105	CSNK1A1	33918	1.07618	100	chr5	149517037	149517635	599	14	0.00427981	1	-2.97939	1
15	64165517	64356244	-	NM_022048	CSNK1G1	24249	0.316681	100	chr15	64331392	64331995	604	16	0.00703928	0	2.72861	1
19	1941162	1981338	+	NM_001319	CSNK1G2	23098	1.52824	100	chr19	1964260	1964873	614	17	0.00607259	1	-2.8604	1
19	45001449	45038199	+	NM_006509	RELB	18203	1.76866	100	chr19	45019652	45020301	650	19	0.000263644	0	3.67897	1
11	19182030	19210572	-	NM_003476	CSRP3	24078	2.94293	100	chr11	19185655	19186494	840	22	0.00240794	1	-3.18361	1
X	135794392	135802750	-	NM_001007551.2	CT45A5	7501	5.64661	100	chrX	135794778	135795249	472	13	0.00309342	0	3.01146	1
X	135794705	135802750	-	NM_001017438.1	CT45A6	7501	5.86627	100	chrX	135794778	135795249	472	13	0.00309342	0	3.01146	1
17	8224821	8248096	-	NM_025099	CTC1	15556	3.10191	100	chr17	8231819	8232540	722	15	0.00159065	0	3.20815	1
16	67562407	67639186	+	NM_001191022	CTCF	63654	0.807502	100	chr16	67626061	67626680	620	16	0.00767203	1	-2.7831	1
17	7243587	7251677	-	NM_001143775	CTDNEP1	130	11.0617	100	chr17	7250653	7251547	895	25	0.00268916	0	3.05704	1
3	37862178	37984470	+	NM_001008392	CTDSPL	15019	0.750656	100	chr3	37877197	37878114	918	25	0.0077687	0	2.69431	1
16	30896607	30903561	+	NM_001142544	CTF1	5385	8.85694	100	chr16	30901992	30902607	616	18	0.00397223	1	-3.0075	1
5	138753396	138935035	+	NM_001290307	CTNNA1	13641	0.48998	100	chr5	138767037	138767926	890	25	0.00598471	1	-2.86645	1
2	79512934	80648864	+	NM_001164883	CTNNA2	73927	0.060479	100	chr2	79586861	79587547	687	15	0.00102821	1	-3.45799	1
5	10971841	11588918	-	NM_001288715	CTNND2	376894	0.133208	100	chr5	11211203	11212024	822	24	0.00278583	1	-3.12711	1
16	67929570	67931876	-	NM_001907	CTRL	563	28.0451	100	chr16	67930667	67931313	647	18	0.00842781	1	-2.74713	1
1	150730196	150765958	-	NM_001199739	CTSS	16164	2.10553	100	chr1	150749042	150749794	753	22	0.00308463	0	3.01295	1
19	51097606	51108391	-	NM_145232	CTU1	10186	5.56277	78.329	chr19	51097440	51098205	766	22	0.00166095	1	-3.31547	1
5	141653401	141682234	-	NM_022481	ARAP3	8255	3.66581	100	chr5	141672923	141673979	1057	27	0.000298796	0	3.64854	1
17	6578325	6640928	-	NM_014804	KIAA0753	43629	1.67721	100	chr17	6596250	6597299	1050	29	0.000298796	0	3.64657	1
17	37084992	37406812	-	NM_198834.1	ACACA	157351	0.124293	100	chr17	37249062	37249461	400	11	0.000298796	0	3.64549	1
2	224470150	224585398	-	NM_001257197	CUL3	60975	0.403474	100	chr2	224523959	224524423	465	12	0.00300554	1	-3.10299	1
13	113208193	113265079	+	NM_001278513	CUL4A	54218	1.30786	100	chr13	113262411	113263154	744	21	0.00238158	0	3.07942	1
6	43037617	43053946	-	NM_001168370	CUL7	15056	5.50521	100	chr6	43037992	43038890	899	26	0.00319009	0	3.00422	1
7	101815904	102258234	+	NM_001202543	CUX1	128617	0.217484	100	chr7	101944521	101945482	962	25	0.00204763	1	-3.2457	1
12	111034024	111350557	+	NM_015267	CUX2	116779	0.130792	100	chr12	111150803	111151216	414	12	0.00246067	1	-3.175	1
11	107326346	107457847	-	NM_152434	CWF19L2	78177	0.481362	100	chr11	107379038	107379670	633	18	0.00891115	1	-2.72791	1
4	77511753	77611837	+	NM_006419	CXCL13	61511	0.514563	100	chr4	77573264	77573778	515	11	0.00373495	1	-3.0353	1
5	139648716	139683096	+	NM_016463	CXXC5	13353	1.71606	100	chr5	139662069	139662658	590	16	0.00638017	0	2.76609	1
11	61348748	61356890	-	NM_001161452	CYB561A3	2495	7.22093	100	chr11	61353808	61354395	588	17	0.00899903	0	2.63631	1
3	50350695	50368198	+	NR_111912	CYB561D2	11125	4.38757	100	chr3	50361820	50362587	768	21	0.00556288	0	2.81509	1
16	69424595	69466265	+	NM_030579	CYB5B	28205	1.52624	100	chr16	69452800	69453435	636	11	0.00964057	0	2.60836	1
6	83859651	83960428	+	NM_016230	CYB5R4	97296	0.90099	100	chr6	83956947	83957854	908	26	0.00394587	1	-3.01386	1
1	54172354	54200074	-	NM_001031672	CYB5RL	9405	2.50352	100	chr1	54189976	54190669	694	20	0.00193339	0	3.13763	1
15	22869465	22917314	-	NM_001033028	CYFIP1	28109	2.06061	100	chr15	22888220	22889205	986	29	0.00175762	1	-3.2948	1
5	102865823	103031105	+	NM_000919	PAM	58659	0.510639	100	chr5	102924482	102925325	844	24	0.000316372	0	3.63816	1
1	22451851	22531158	+	NM_001083621	ZBTB40	72076	0.975942	100	chr1	22523927	22524700	774	21	0.00032516	0	3.63391	1
19	40924265	40950661	+	NR_001278	CYP2B7P	10643	2.33739	100	chr19	40934908	40935524	617	17	0.00743475	0	2.70762	1
10	94762681	94853207	+	NM_000769	CYP2C19	58131	0.655053	100	chr10	94820812	94821404	593	15	0.00477195	1	-2.93949	1
10	95036772	95069498	-	NM_000770	CYP2C8	28656	1.82724	100	chr10	95040245	95040842	598	17	0.00703928	0	2.72803	1
10	94938658	94989392	+	NM_000771	CYP2C9	25500	1.16093	100	chr10	94964158	94964746	589	14	0.00448194	1	-2.96261	1
19	41193210	41207540	+	NM_030622	CYP2S1	8141	5.30319	100	chr19	41201351	41202110	760	23	0.00136216	0	3.2701	1
7	99705037	99735201	-	NM_000765	CYP3A7	28680	1.92607	100	chr7	99705941	99706521	581	17	0.00923631	0	2.62482	1
7	99684679	99735201	-	NM_001256497	CYP3A7-CYP3AP1	28680	1.14997	100	chr7	99705941	99706521	581	17	0.00923631	0	2.62482	1
11	118015772	118086794	-	NR_038318	TMPRSS4-AS1	32533	0.750461	100	chr11	118053729	118054261	533	15	0.000333948	0	3.628	1
22	27748277	27801499	-	NM_002430	MN1	18481	1.17243	100	chr22	27782395	27783018	624	17	0.000342737	0	3.62575	1
X	78271472	78327692	-	NM_001282186	CYSLTR1	13290	1.70043	100	chrX	78313447	78314402	956	27	0.00225855	1	-3.20251	1
5	140175068	140243790	+	NM_032412	CYSTM1	6798	0.871615	100	chr5	140181866	140182464	599	17	0.00536954	0	2.83141	1
19	48469208	48482315	+	NM_004228	CYTH2	2371	3.26518	100	chr19	48471579	48472006	428	13	0.00416557	1	-2.99204	1
2	241734579	241768817	+	NM_001287249	D2HGDH	4762	1.78744	100	chr2	241739341	241739952	612	18	0.00686352	1	-2.82066	1
14	59188663	59371406	+	NM_001270520	DAAM1	75117	0.324498	100	chr14	59263780	59264372	593	17	0.00469285	0	2.8795	1
1	44850522	44986723	-	NM_001261418	EIF2B3	77017	0.696025	100	chr1	44908759	44909706	948	27	0.000342737	0	3.62432	1
2	25377198	25650223	-	NM_001256308	DTNB	228712	0.145774	100	chr2	25421114	25421511	398	11	0.000342737	0	3.62066	1
X	86148451	86832603	+	NM_001139514	DACH2	292351	0.116056	100	chrX	86440802	86441595	794	21	0.00854205	1	-2.74324	1
14	22564907	22589238	-	NM_001344	DAD1	699	2.51521	100	chr14	22587928	22588539	612	18	0.00747869	0	2.70668	1
11	61680433	61747003	+	NM_006133	DAGLA	49084	1.09808	100	chr11	61729517	61730247	731	20	0.00877933	0	2.64451	1
15	63907036	64046323	-	NM_014326	DAPK2	47615	0.376199	100	chr15	63998185	63998708	524	15	0.00258371	0	3.06304	1
2	227871611	227924311	+	NM_178821	DAW1	28608	1.37758	100	chr2	227900219	227900944	726	21	0.00630108	1	-2.84795	1
19	1407569	1435688	+	NM_018959	DAZAP1	27126	1.73898	100	chr19	1434695	1435183	489	13	0.00219703	0	3.09736	1
5	177456613	177473694	-	NM_004395	DBN1	6764	3.18464	100	chr5	177466387	177466930	544	13	0.00777749	1	-2.77907	1
7	44044640	44061717	+	NM_001014436	DBNL	7118	3.54842	100	chr7	44051758	44052363	606	17	0.0077687	0	2.6944	1
1	100186922	100249854	-	NM_001918	DBT	40517	1.09005	100	chr1	100208652	100209337	686	20	0.00271553	0	3.05137	1
12	45014756	45051100	-	NM_001004329	DBX2	6944	1.62883	100	chr12	45043565	45044156	592	16	0.00440285	1	-2.96567	1
9	37800554	37867669	+	NM_001286810	DCAF10	25250	1.24262	100	chr9	37825804	37826637	834	24	0.00144125	0	3.2502	1
11	64606174	64723189	-	NM_015080	NRXN2	14688	0.664012	100	chr11	64707725	64708501	777	23	0.000377889	0	3.60553	1
18	52340172	53535904	+	NM_005215	DCC	1064947	0.0727587	100	chr18	53405119	53405988	870	24	0.00216188	0	3.10382	1
12	54644591	54648494	-	NM_001300854	DCD	476	17.0082	100	chr12	54647355	54648018	664	18	0.00360313	1	-3.04676	1
6	24171755	24383293	-	NM_001195610	DCDC2	152180	0.395672	100	chr6	24230277	24231113	837	23	0.00333949	1	-3.07028	1
2	3703592	3847411	+	NM_001287444	DCDC2C	89054	0.467251	100	chr2	3792646	3793317	672	19	0.00254855	0	3.0666	1
4	154322654	154491726	-	NM_001142552	DCHS2	6530	0.365523	100	chr4	154484579	154485196	618	17	0.00586167	0	2.79575	1
13	35768652	35855862	-	NM_001195415	DCLK1	79443	1.18334	100	chr13	35775388	35776419	1032	27	0.00102821	1	-3.46151	1
12	1946048	2004512	-	NM_152640	DCP1B	15425	1.25545	100	chr12	1988354	1989087	734	21	0.00109852	1	-3.44019	1
5	150708747	150759096	-	NM_001135643	DCTN4	47205	1.18769	100	chr5	150711294	150711891	598	17	0.00677564	1	-2.82617	1
11	62433542	62546861	-	NM_024060	AHNAK	37527	0.840099	100	chr11	62508383	62509334	952	26	0.000377889	0	3.60491	1
6	31727040	31730263	-	NM_013974.1	DDAH2	839	18.3933	100	chr6	31728832	31729424	593	16	0.00195975	0	3.13385	1
11	61299447	61333213	-	NM_001923	DDB1	11785	2.20926	100	chr11	61320683	61321428	746	19	0.00101063	0	3.35107	1
11	47214942	47239219	+	NM_000107	DDB2	8096	2.50432	100	chr11	47223038	47223645	608	17	0.0051762	0	2.8435	1
7	50458436	50561072	-	NM_000790	DDC	71874	0.692733	100	chr7	50488488	50489198	711	19	0.00353282	1	-3.05639	1
8	38231491	38262770	+	NM_015214	DDHD2	11985	2.97634	100	chr8	38243476	38244406	931	22	0.00198612	1	-3.25795	1
19	18097793	18151690	+	NM_015016	MAST3	44402	1.27834	100	chr19	18142195	18142883	689	12	0.000377889	0	3.60302	1
1	15617458	15661058	+	NM_032341	DDI2	12588	1.8073	100	chr1	15630046	15630833	788	17	0.000377889	0	3.60075	1
12	31020763	31073848	-	NR_038927	DDX11-AS1	32674	1.99676	100	chr12	31040115	31041174	1060	30	0.00343615	1	-3.06445	1
12	9417691	9448173	-	NR_033399	DDX12P	3771	3.39205	100	chr12	9443369	9444402	1034	29	0.00298796	1	-3.10694	1
12	48829756	48852175	-	NM_004818	DDX23	6100	2.58698	100	chr12	48845496	48846075	580	17	0.00962299	0	2.60892	1
14	94050922	94081213	-	NM_020414	DDX24	22647	2.49571	100	chr14	94057811	94058566	756	21	0.00179278	0	3.16774	1
5	177511577	177516967	-	NM_016222	DDX41	3593	10.9998	100	chr5	177512782	177513374	593	17	0.00833114	0	2.66353	1
17	63774189	63819318	+	NM_007372	DDX42	28118	1.65965	100	chr17	63802307	63803055	749	15	0.00624835	0	2.77124	1
5	134758734	134831137	+	NM_001300860	DDX46	56633	0.839733	100	chr5	134815367	134815974	608	17	0.00575622	0	2.80291	1
12	12813346	12829982	+	NM_016355	DDX47	14831	4.23153	100	chr12	12828177	12828880	704	20	0.00143246	0	3.25954	1
17	37609741	37643465	-	NM_001291476	DDX52	145	1.65752	100	chr17	37642762	37643320	559	16	0.00981633	0	2.60305	1
11	118747764	118790949	-	NM_001257191	DDX6	32486	1.43565	100	chr11	118757844	118758463	620	18	0.00933298	0	2.62063	1
4	168356735	168480515	-	NM_001012967	DDX60L	81465	0.483919	100	chr4	168398452	168399050	599	17	0.00326039	1	-3.08232	1
11	644220	695755	-	NM_001293634.1	DEAF1	16710	1.71919	100	chr11	678160	679045	886	25	0.00100184	0	3.35581	1
9	115141818	115402645	+	NM_017418	DEC1	115648	0.313233	100	chr9	115257466	115258282	817	24	0.00182793	0	3.15602	1
9	123379654	123930139	-	NM_020946	DENND1A	387318	0.182384	100	chr9	123541818	123542821	1004	28	0.00206521	1	-3.23911	1
3	57625454	57693090	-	NM_152678	DENND6A	32265	0.830906	100	chr3	57660264	57660825	562	11	0.00432375	0	2.91383	1
12	15911172	16037382	+	NM_001300779	DERA	37217	0.267013	100	chr12	15948389	15948725	337	10	0.00572985	1	-2.88103	1
9	26840685	26892829	-	NM_001167575	CAAP1	9043	1.64925	100	chr9	26882927	26883786	860	23	0.000386677	0	3.59658	1
11	75768733	75801537	+	NM_001253891	DGAT2	5781	1.84118	100	chr11	75774514	75775117	604	17	0.00692504	1	-2.81752	1
22	19130279	19144678	-	NM_022719	DGCR14	13180	4.22222	100	chr22	19130891	19131498	608	18	0.0042183	0	2.92077	1
12	28257200	28550167	+	NM_018318	CCDC91	43724	0.298667	100	chr12	28300924	28301798	875	26	0.000386677	0	3.59497	1
22	20080232	20111878	+	NM_001190326	DGCR8	22614	4.02882	100	chr22	20102846	20104120	1275	36	0.00272432	0	3.05042	1
17	68535116	68600955	-	NM_001243746	FAM20A	952	1.21051	100	chr17	68599207	68600003	797	20	0.000386677	0	3.594	1
10	119207685	119455620	+	NM_005308	GRK5	82205	0.446083	100	chr10	119289890	119290995	1106	30	0.000386677	0	3.59389	1
13	42040036	42242898	+	NM_001204504	DGKH	6178	0.364778	100	chr13	42046214	42046953	740	22	0.00189823	0	3.14318	1
19	9140380	9163416	+	NM_001190791	ZNF317	14123	1.87524	100	chr19	9154503	9154934	432	12	0.000386677	0	3.58976	1
13	51767993	51804163	-	NM_001270424	DHRS12	24118	2.70382	100	chr13	51779068	51780045	978	28	0.00304069	1	-3.0985	1
14	23938731	23954198	-	NR_023921	DHRS4-AS1	6694	3.90484	100	chr14	23946901	23947504	604	17	0.00765445	1	-2.78422	1
14	23969874	24006409	+	NM_001193636	DHRS4L2	2015	2.35932	100	chr14	23971889	23972750	862	21	0.00133579	0	3.27806	1
X	2219514	2500975	-	NM_145177	DHRSX	70164	0.176223	100	chrX	2430316	2430811	496	13	0.00662624	1	-2.83249	1
5	55256245	55307694	-	NM_019030	DHX29	34070	1.48882	100	chr5	55272859	55273624	766	22	0.00394587	1	-3.01268	1
13	59665589	60163986	-	NM_001042517	DIAPH3	257713	0.142256	100	chr13	59905565	59906273	709	20	0.00130064	1	-3.39806	1
14	80211419	80455468	+	NR_038355	DIO2-AS1	113625	0.472034	100	chr14	80325044	80326195	1152	31	0.00264522	1	-3.14829	1
21	46458949	46556520	+	NM_001146114	DIP2A	19608	0.859878	100	chr21	46478557	46479395	839	23	0.00600229	0	2.78558	1
15	43330356	43349418	+	NM_001012969	ADAL	108	3.61958	100	chr15	43330464	43331153	690	12	0.000386677	0	3.58962	1
10	274190	689669	-	NM_014974	DIP2C	3255	0.276788	100	chr10	685265	686414	1150	32	0.00168732	0	3.18837	1
3	122795054	122881140	+	NM_032839	DIRC2	74216	0.695808	100	chr3	122869270	122869868	599	17	0.00226734	0	3.08836	1
2	217284023	217756594	-	NR_026597	DIRC3	320748	0.128658	100	chr2	217435239	217435846	608	15	0.00626593	1	-2.84928	1
2	231961583	232343969	+	NM_001257281	DIS3L2	79017	0.168154	100	chr2	232040600	232041242	643	19	0.00524651	1	-2.91052	1
1	231626815	232041274	+	NM_001012957	DISC1	189172	0.17179	100	chr1	231815987	231816698	712	17	0.00376132	1	-3.03247	1
1	231814626	231818518	-	NR_002227	DISC2	1820	18.2892	100	chr1	231815987	231816698	712	17	0.00376132	1	-3.03247	1
16	56192617	56194526	-	NR_026889	DKFZP434H168	729	29.8953	100	chr16	56193227	56193797	571	11	0.00536954	0	2.83214	1
17	4583981	4608320	+	NM_198501	SMTNL2	301	2.93755	100	chr17	4584282	4584996	715	17	0.000430618	0	3.57481	1
4	106921802	107036297	-	NM_014421	DKK2	491	0.951125	100	chr4	107034718	107035806	1089	31	0.00238158	0	3.07936	1
11	11962996	12008640	-	NM_001018057	DKK3	27983	1.92573	100	chr11	11979779	11980657	879	25	0.00206521	1	-3.24018	1
19	49363730	49375117	+	NM_001197302	DKKL1	6214	8.96558	100	chr19	49369944	49370964	1021	27	0.00213551	0	3.11419	1
17	45620344	45835829	+	NM_001256299.1	CRHR1	186908	0.548063	100	chr17	45807252	45808432	1181	33	0.000430618	0	3.57438	1
13	50082169	50528644	+	NR_109974	DLEU1	234333	0.166862	100	chr13	50316502	50317246	745	21	0.0018455	0	3.15372	1
13	50712623	50843750	-	NM_198989	DLEU7	88993	0.652035	100	chr13	50753903	50754757	855	24	0.00261007	1	-3.15191	1
3	197042560	197298577	-	NM_001098424	DLG1	88903	0.423017	100	chr3	197208592	197209674	1083	29	0.00240794	1	-3.18321	1
12	47972965	48004503	-	NM_001844	COL2A1	1986	1.57266	100	chr12	48002022	48002517	496	15	0.000430618	0	3.57183	1
X	70444855	70505490	+	NM_021120	DLG3	57809	1.3144	100	chrX	70502664	70503460	797	20	0.00206521	0	3.11933	1
17	7189891	7217610	-	NM_001128827	DLG4	22989	2.83911	100	chr17	7193835	7194621	787	23	0.00398102	0	2.93724	1
18	3496032	3845359	-	NM_001003809	DLGAP1	265476	0.152292	100	chr18	3579352	3579883	532	15	0.00754021	1	-2.78936	1
8	1501366	1708477	+	NM_001277161	DLGAP2	196674	0.283904	100	chr8	1698040	1698627	588	15	0.00237279	0	3.0812	1
20	36306323	36528638	+	NM_014902	DLGAP4	221216	0.348603	100	chr20	36527539	36528313	775	20	0.00237279	0	3.08018	1
20	36507702	36573276	-	NR_109939	DLGAP4-AS1	44963	1.18185	100	chr20	36527539	36528313	775	20	0.00237279	0	3.08018	1
14	55148116	55191679	-	NM_001146015	DLGAP5	42453	2.1279	100	chr14	55148300	55149226	927	25	0.00258371	1	-3.15681	1
10	52314281	52317658	+	NM_012242	DKK1	1540	19.627	100	chr10	52315821	52316483	663	17	0.000430618	0	3.57058	1
5	78997564	79069675	-	NM_013391	DMGDH	4566	0.930497	100	chr5	79064439	79065109	671	19	0.00300554	0	3.0177	1
7	87152361	87196333	+	NM_001142326	DMTF1	26742	1.46226	100	chr7	87179103	87179745	643	18	0.00868266	0	2.64776	1
8	22053570	22082526	+	NM_001114137	DMTN	21251	3.0977	100	chr8	22074821	22075717	897	24	0.00159944	1	-3.33323	1
12	100794596	101128642	+	NM_001286615.1	ANO4	31242	0.132616	100	chr12	100825838	100826280	443	13	0.000456982	0	3.55837	1
3	52316319	52400498	+	NM_015512	DNAH1	58193	0.724638	100	chr3	52374512	52375121	610	17	0.00477195	1	-2.93971	1
3	57293699	57544345	-	NM_001291661	DNAH12	175614	0.28965	100	chr3	57368006	57368731	726	20	0.00188945	0	3.14474	1
15	76348186	76861945	-	NM_001145923	SCAPER	160038	0.0778574	100	chr15	76701508	76701907	400	12	0.000456982	0	3.55804	1
17	78423697	78577395	-	NM_173628	DNAH17	136085	0.624597	100	chr17	78440351	78441310	960	27	0.00181914	0	3.16159	1
17	7719721	7833741	+	NM_020877	DNAH2	40714	0.606029	100	chr17	7760435	7761125	691	19	0.00130943	0	3.28478	1
1	35433490	35557437	-	NM_024874	KIAA0319L	53739	0.69626	100	chr1	35502836	35503698	863	21	0.000456982	0	3.55589	1
6	38715341	39030799	+	NM_001206927	DNAH8	84690	0.208585	100	chr6	38800031	38800688	658	15	0.00807628	0	2.67419	1
17	11598431	11969749	+	NM_001372	DNAH9	236603	0.14839	100	chr17	11835034	11835584	551	16	0.00271553	1	-3.14011	1
1	78004952	78017312	+	NM_007034	DNAJB4	7570	5.41218	100	chr1	78012522	78013190	669	19	0.00319009	0	3.00453	1
10	21756548	22003722	-	NM_022365	DNAJC1	156045	0.724183	100	chr10	21845888	21847677	1790	46	0.00102821	0	3.34558	1
13	43023226	43109171	+	NM_013238	DNAJC15	84269	0.972704	100	chr13	43107495	43108330	836	22	0.00166095	1	-3.31624	1
14	63852965	64226452	+	NM_015180	SYNE2	190644	0.29934	100	chr14	64043609	64044726	1118	27	0.000456982	0	3.55187	1
2	24972112	25039697	+	NR_034113	DNAJC27-AS1	24821	0.994289	100	chr2	24996933	24997604	672	19	0.00265401	1	-3.14638	1
17	41976421	42017166	-	NM_001144766	DNAJC7	4062	1.73023	100	chr17	42012400	42013104	705	19	0.00151156	0	3.23751	1
11	6497296	6572025	+	NM_144666	DNHD1	43372	0.963468	100	chr11	6540668	6541387	720	21	0.00715353	1	-2.80398	1
1	171841478	172412718	+	NM_001136127	DNM3	63954	0.164729	100	chr1	171905432	171906372	941	26	0.00253098	0	3.06846	1
10	99875577	100009920	-	NM_015221	DNMBP	124177	0.580599	100	chr10	99884964	99885743	780	17	0.00167853	0	3.18896	1
1	7915871	7943166	-	NM_001561	TNFRSF9	15371	1.94534	100	chr1	7927265	7927795	531	15	0.000474558	0	3.54345	1
16	30005514	30013597	-	NM_001282062	DOC2A	2680	8.06531	100	chr16	30010266	30010917	652	19	0.00727656	0	2.71596	1
14	103100144	103110558	+	NM_001077594	EXOC3L4	109	3.7542	100	chr14	103100253	103100643	391	12	0.000474558	0	3.54235	1
19	52189802	52226426	+	NM_014225	PPP2R1A	7436	2.78225	100	chr19	52197238	52198256	1019	31	0.000474558	0	3.53979	1
X	118495909	118686161	+	NM_144658	DOCK11	126724	0.454658	100	chrX	118622633	118623497	865	22	0.00242552	0	3.07696	1
5	169637247	170083383	+	NM_004946	DOCK2	224538	0.146592	100	chr5	169861785	169862438	654	19	0.00391071	1	-3.0158	1
3	50675241	51384199	+	NM_004947	DOCK3	6561	0.0981721	100	chr3	50681802	50682497	696	19	0.00676685	0	2.7449	1
1	150549369	150560937	+	NM_001288607	ADAMTSL4	1355	6.67301	100	chr1	150550724	150551495	772	22	0.000483346	0	3.53949	1
X	153447665	153470632	-	NM_017518	HAUS7	18785	3.1914	100	chrX	153451115	153451847	733	21	0.000483346	0	3.53749	1
2	176637754	176655959	+	NR_110599	LOC102724224	16556	3.58673	100	chr2	176654310	176654962	653	19	0.000518499	0	3.52496	1
9	214865	465260	+	NM_203447	DOCK8	241908	0.298327	100	chr9	456773	457519	747	22	0.00105457	0	3.34009	1
13	98793487	99086407	-	NM_015296	DOCK9	31172	0.19903	100	chr13	99054653	99055235	583	12	0.00274189	1	-3.13642	1
19	3490821	3500941	-	NM_001145165	DOHH	4425	6.53098	100	chr19	3495856	3496516	661	19	0.00862993	0	2.64961	1
20	54475472	54651172	+	NM_018431	DOK5	157882	0.449627	100	chr20	54633354	54634143	790	22	0.00171368	1	-3.30611	1
6	83067666	83168472	+	NM_001199942	DOPEY1	59109	0.512861	100	chr6	83126775	83127291	517	15	0.00962299	1	-2.7033	1
1	15871149	15905468	+	NR_039973	MIR5096	13596	1.80653	100	chr1	15884745	15885364	620	18	0.000518499	0	3.52484	1
14	72619296	72894117	-	NM_001280542	DPF3	73303	0.2387	100	chr14	72820159	72820814	656	19	0.00408647	1	-2.9993	1
9	137554909	137578936	-	NM_138778	DPH7	942	2.50125	100	chr9	137577394	137577994	601	17	0.00670533	0	2.75012	1
2	114442322	115844751	+	NM_020868	DPP10	474772	0.0673117	100	chr2	114917094	114918037	944	27	0.00285614	1	-3.11828	1
11	66480013	66509660	+	NM_001256670	DPP3	835	1.44698	100	chr11	66480848	66481276	429	13	0.00158186	0	3.21075	1
1	15847864	15940456	+	NM_015001	SPEN	36881	0.669597	100	chr1	15884745	15885364	620	18	0.000518499	0	3.52484	1
7	153887097	154894291	+	NM_001039350	DPP6	542903	0.0648335	100	chr7	154430000	154430652	653	15	0.00112488	1	-3.43055	1
7	35081287	35186163	-	NR_002833	DPY19L2P1	16119	0.581634	100	chr7	35169435	35170044	610	17	0.00807628	1	-2.76601	1
8	94719875	94793849	+	NM_181787	DPY19L4	55633	1.21528	100	chr8	94775508	94776406	899	24	0.0022937	1	-3.1967	1
8	104379424	104467050	-	NM_001385	DPYS	12872	0.92209	100	chr8	104453371	104454178	808	21	0.00136216	0	3.26893	1
5	147390808	147510057	-	NM_001197294	DPYSL3	86709	0.543396	100	chr5	147422701	147423348	648	14	0.00551894	1	-2.89249	1
2	26848101	26950352	+	NM_020134	DPYSL5	59793	0.655244	100	chr2	26907894	26908563	670	17	0.00225855	1	-3.2038	1
1	93345921	93362592	+	NM_001938	DR1	14447	3.50888	100	chr1	93360368	93360952	585	16	0.00787415	1	-2.77583	1
1	11691724	11720280	+	NM_198545	DRAXIN	28097	1.61081	71.3178	chr1	11719821	11720465	645	14	0.00321645	0	3.00265	1
11	113409595	113475280	-	NM_000795	DRD2	40945	0.924093	100	chr11	113433729	113434335	607	17	0.00844538	0	2.65729	1
3	114128652	114199408	-	NM_001282563	DRD3	19193	1.08399	100	chr3	114179449	114180215	767	21	0.002074	1	-3.23757	1
5	31400495	31532176	-	NM_001100412	DROSHA	23712	0.54905	100	chr5	31507742	31508464	723	19	0.00395465	1	-3.01021	1
21	40012416	40847114	-	NM_001271534	DSCAM	684740	0.106386	100	chr21	40161487	40162374	888	25	0.00168732	1	-3.30975	1
2	17540540	17656440	+	NM_003385	VSNL1	44087	0.647967	100	chr2	17584627	17585377	751	21	0.000536075	0	3.52267	1
3	180614008	180679496	-	NM_181426	CCDC39	24705	1.34679	100	chr3	180653910	180654791	882	24	0.000536075	0	3.52216	1
6	56457987	56954629	-	NM_001144769	DST	20050	0.120811	100	chr6	56933980	56934579	600	17	0.0047368	1	-2.94074	1
1	205142503	205211600	-	NM_015375	DSTYK	5344	1.24027	100	chr1	205205400	205206256	857	24	0.00377889	1	-3.03038	1
8	23296897	23404210	-	NM_002318	LOXL2	79793	0.629927	100	chr8	23323742	23324417	676	17	0.000536075	0	3.52155	1
7	76461655	76505996	+	NM_001102594.1	DTX2	39003	1.12985	100	chr7	76500658	76501158	501	14	0.00469285	0	2.87981	1
7	76980822	77023760	+	NR_023383	DTX2P1-UPK3BP1-PMS2P11	23886	2.34752	100	chr7	77004708	77005715	1008	27	0.00287372	0	3.03151	1
20	31861067	31869999	-	NM_001012644	DUSP15	4835	9.78395	100	chr20	31864291	31865164	874	25	0.00233764	0	3.08398	1
2	183078559	183099995	+	NM_001142314	DUSP19	18515	4.04441	100	chr2	183097074	183097940	867	25	0.00176641	1	-3.29396	1
19	44643798	44666161	+	NM_001135768	PVR	11810	5.17349	100	chr19	44655608	44656764	1157	30	0.000536075	0	3.52094	1
3	184155496	184173527	+	NM_004423	DVL3	10606	3.38287	100	chr3	184166102	184166711	610	17	0.00701292	1	-2.81187	1
21	42843080	42879584	-	NM_033661	WDR4	2714	4.14464	100	chr21	42875358	42876870	1513	43	0.000536075	0	3.52064	1
2	171687409	171750159	+	NM_001271786	DYNC1I2	37205	1.02309	100	chr2	171724614	171725255	642	16	0.00211794	1	-3.23175	1
13	107168531	107867113	-	NM_001080396	FAM155A	145081	0.0966242	100	chr13	107721358	107722032	675	13	0.000544863	0	3.52017	1
21	37367557	37515377	+	NM_101395	DYRK1A	9114	0.444456	100	chr21	37376671	37377327	657	13	0.00197733	0	3.13063	1
2	71453623	71686764	+	NM_001130976	DYSF	24728	0.175001	100	chr2	71478351	71478758	408	12	0.00703928	0	2.72849	1
20	18383367	18467186	-	NM_001099407	DZANK1	28959	0.666905	100	chr20	18437669	18438227	559	16	0.00237279	0	3.07991	1
3	138061985	138115610	-	NM_173543	DZIP1L	51193	1.4023	100	chr3	138063666	138064417	752	21	0.00213551	0	3.11342	1
20	2692878	2760109	+	NM_001110514	EBF4	53612	1.20478	100	chr20	2746490	2747299	810	23	0.0011864	0	3.31042	1
6	138796111	138904071	+	NM_001077706	ECT2L	69750	0.313076	100	chr6	138865861	138866198	338	10	0.00975481	1	-2.69791	1
X	69616067	70039472	+	NM_001005609	EDA	400630	0.143834	100	chrX	70016697	70017305	609	13	0.00775112	0	2.69577	1
21	42062959	42142996	+	NM_001199527	UMODL1	42482	1.24941	100	chr21	42105441	42106440	1000	24	0.000544863	0	3.52014	1
1	41478775	41484674	-	NM_001956	EDN2	3048	14.7966	100	chr1	41480754	41481626	873	21	0.00174005	0	3.17637	1
10	125719515	125764144	+	NM_001202438	EDRF1	23517	1.76115	100	chr10	125743032	125743817	786	21	0.00117761	0	3.31221	1
13	31846783	31959585	+	NR_027062	EEF1DP3	47037	0.950329	100	chr13	31893820	31894891	1072	30	0.00330433	1	-3.0738	1
6	8013567	8102596	-	NR_037618	EEF1E1-BLOC1S5	85473	0.978322	100	chr6	8016253	8017123	871	25	0.00117761	0	3.31221	1
16	22206271	22288746	+	NM_013302	EEF2K	6602	0.580775	100	chr16	22212873	22213351	479	14	0.00932419	1	-2.71309	1
3	128153470	128408647	+	NM_021937	EEFSEC	241325	0.296264	100	chr3	128394795	128395550	756	22	0.00237279	1	-3.18759	1
7	36153227	36301544	+	NM_030636	EEPD1	6710	0.531291	100	chr7	36159937	36160724	788	22	0.0018455	0	3.15294	1
14	89794991	89954778	-	NM_001284267	EFCAB11	52832	0.397402	100	chr14	89901312	89901946	635	17	0.0015555	0	3.21997	1
1	244969869	245087847	+	NM_032328	EFCAB2	69548	0.628926	100	chr1	245039417	245040158	742	21	0.00220582	0	3.09558	1
17	29929856	30074626	+	NM_001145053	EFCAB5	1683	0.406849	100	chr17	29931539	29932127	589	17	0.00701292	1	-2.81173	1
22	43528744	43812338	-	NM_022785	EFCAB6	26564	0.197465	100	chr22	43785215	43785774	560	14	0.00878812	0	2.64394	1
2	25042104	25159136	+	NM_014971	EFR3B	77921	0.662206	100	chr2	25120025	25120799	775	21	0.00206521	0	3.11933	1
21	42102134	42108535	-	NR_027243	UMODL1-AS1	2095	15.6201	100	chr21	42105441	42106440	1000	24	0.000544863	0	3.52014	1
3	168249522	168830587	+	NR_021485	EGFEM1P	422965	0.110659	100	chr3	168672487	168673129	643	14	0.00284735	0	3.03433	1
X	13569575	13633576	+	NM_001167890	EGFL6	19889	1.21246	100	chrX	13589464	13590239	776	21	0.00113367	0	3.32502	1
5	38258409	38465481	+	NM_001205301	EGFLAM	32712	0.199929	100	chr5	38291121	38291534	414	12	0.00920116	1	-2.71728	1
2	62673851	63046487	+	NM_001142615	EHBP1	113738	0.22542	100	chr2	62787589	62788428	840	24	0.00343615	1	-3.06298	1
11	65576038	65592646	+	NM_001099409	EHBP1L1	15253	4.97321	100	chr11	65591291	65592116	826	24	0.00709201	1	-2.80684	1
11	64852727	64879714	-	NM_001282444	EHD1	19876	2.91982	100	chr11	64859051	64859838	788	22	0.00464013	0	2.88365	1
19	47713344	47743135	+	NM_014601	EHD2	9353	2.14487	100	chr19	47722697	47723335	639	18	0.00384041	1	-3.02142	1
2	31234014	31268395	+	NM_014600	EHD3	11618	1.82945	100	chr2	31245632	31246260	629	18	0.00467528	0	2.88061	1
3	185190624	185254099	-	NM_001166415	EHHADH	26546	1.55964	100	chr3	185226564	185227553	990	28	0.00282977	1	-3.1211	1
9	137618992	137784394	+	NM_001145527	EHMT1	76515	0.576773	100	chr9	137695507	137696460	954	26	0.00181914	0	3.16326	1
6	31879760	31897207	-	NM_001289413	EHMT2	14239	7.23292	100	chr6	31881707	31882968	1262	35	0.00806749	0.8	2.67528	1
3	150546787	150586017	+	NM_032025	EIF2A	8997	1.57528	100	chr3	150555784	150556401	618	10	0.00843659	0	2.65777	1
15	39934124	40035597	+	NM_001013703	EIF2AK4	39993	0.695745	100	chr15	39974117	39974822	706	19	0.00353282	1	-3.05555	1
11	46332905	46380555	+	NM_201532	DGKZ	38380	1.64739	100	chr11	46371285	46372069	785	19	0.00056244	0	3.51717	1
16	28379582	28403889	-	NM_001037808	EIF3C	17956	2.91674	100	chr16	28385225	28385933	709	18	0.003401	1	-3.06599	1
16	28379579	28403842	-	NM_001099661	EIF3CL	17909	2.92202	100	chr16	28385225	28385933	709	18	0.003401	1	-3.06599	1
8	116644816	116755824	-	NM_003756	EIF3H	73	0.828762	100	chr8	116754832	116755751	920	26	0.00124791	1	-3.40452	1
5	176630682	176646642	+	NM_001099408	EIF4E1B	2080	3.83435	100	chr5	176632762	176633373	612	12	0.00172247	0	3.18132	1
3	71679289	71754384	-	NM_001134649	EIF4E3	39541	0.741717	100	chr3	71714287	71714843	557	15	0.00772476	0	2.69747	1
10	70404105	70428619	+	NM_004096	EIF4EBP2	7814	2.62288	100	chr10	70411919	70412561	643	18	0.00297917	1	-3.10731	1
5	140547666	140549579	+	NM_003732	EIF4EBP3	1137	40.5956	71.2191	chr5	140548803	140549893	1091	31	0.00862114	0	2.65014	1
1	20806292	21176889	-	NM_001198801	EIF4G3	256480	0.172424	100	chr1	20919771	20920409	639	18	0.00122155	0	3.30623	1
9	23690105	23821846	-	NM_001171195	ELAVL2	8071	0.776518	100	chr9	23812753	23813775	1023	28	0.00719747	0	2.71938	1
1	50048014	50203786	+	NM_001144777	ELAVL4	32091	0.389028	100	chr1	50080105	50080710	606	17	0.00494771	1	-2.9301	1
11	34478795	34513801	-	NM_001243080	ELF5	24598	1.69109	100	chr11	34488612	34489203	592	11	0.00975481	0	2.60516	1
22	37340644	37427471	-	NR_110512	ELFN2	44398	1.24729	100	chr22	37381991	37383073	1083	28	0.00256613	0	3.0646	1
19	18442663	18522128	-	NM_006532	ELL	29315	1.01553	100	chr19	18492007	18492813	807	20	0.00168732	1	-3.31035	1
7	36852906	37449327	-	NM_001206480	ELMO1	456820	0.129439	100	chr7	36991736	36992507	772	22	0.00213551	1	-3.22225	1
11	107591091	107666780	+	NM_001130037	ELMOD1	5763	0.78478	100	chr11	107596854	107597447	594	10	0.0077687	0	2.69405	1
6	10980760	11044392	-	NM_017770	ELOVL2	56235	0.834473	100	chr6	10987627	10988157	531	15	0.00756657	0	2.70308	1
6	53267398	53349180	-	NM_001242828	ELOVL5	23047	1.18729	100	chr6	53325163	53326133	971	27	0.00102821	1	-3.46031	1
14	102348282	102362917	-	NM_032630	CINP	896	4.24296	100	chr14	102361401	102362021	621	17	0.00056244	0	3.5165	1
22	29205912	29259598	+	NM_001267895	EMID1	4701	0.778587	100	chr22	29210613	29211030	418	12	0.00201248	0	3.12346	1
14	99793408	99942059	+	NM_001008707	EML1	116173	0.413718	100	chr14	99909581	99910195	615	16	0.00551015	1	-2.89343	1
2	130536570	130549916	-	NR_033930	LOC646743	189	17.8467	100	chr2	130547346	130549727	2382	65	0.000580016	0	3.51082	1
2	130536570	130549899	-	NR_027313	TISP43	172	17.8695	100	chr2	130547346	130549727	2382	65	0.000580016	0	3.51082	1
4	24806117	24980205	-	NM_173463	CCDC149	55387	0.407263	100	chr4	24924110	24924818	709	13	0.000588804	0	3.50813	1
15	83138052	83208019	-	NM_016073	HDGFRP3	53247	1.08907	100	chr15	83154011	83154772	762	22	0.000597592	0	3.50512	1
16	10528422	10580683	-	NM_001424	EMP2	27011	1.18633	100	chr16	10553053	10553672	620	18	0.00765445	0	2.69965	1
19	14732697	14776928	-	NM_001271052	EMR2	5306	1.69787	100	chr19	14770872	14771622	751	21	0.00188066	1	-3.27576	1
19	6952500	6990847	-	NR_024075	EMR4P	31780	2.1018	100	chr19	6958262	6959067	806	22	0.00237279	0	3.08169	1
2	69962263	70087016	-	NR_033872	PCBP1-AS1	94384	0.630841	100	chr2	69991846	69992632	787	22	0.000597592	0	3.50482	1
10	24981979	25062280	-	NM_001270383	ENKUR	8479	0.758387	100	chr10	25053193	25053801	609	17	0.00307584	1	-3.09667	1
1	8861000	8879093	-	NM_001428	ENO1	1949	3.43208	100	chr1	8876524	8877144	621	18	0.00457861	0	2.89685	1
12	6914450	6923697	+	NM_001975	ENO2	8531	6.93123	100	chr12	6922981	6923621	641	17	0.00246946	0	3.07394	1
18	670324	712663	-	NM_001126123	ENOSF1	15881	1.47615	100	chr18	696158	696782	625	18	0.00379647	1	-3.02671	1
13	43213530	43786981	-	NM_001242863	ENOX1	349953	0.14404	100	chr13	43436203	43437028	826	24	0.00268916	1	-3.14363	1
22	39743044	39893791	-	NM_152512	ENTHD1	103152	0.271977	100	chr22	39790230	39790639	410	12	0.00521135	0	2.84265	1
10	95753206	96090236	-	NR_038444	ENTPD1-AS1	91074	0.238257	100	chr10	95998360	95999162	803	23	0.00452588	0	2.90203	1
3	40387156	40428627	+	NM_001248	ENTPD3	12462	1.45158	100	chr3	40399618	40400219	602	11	0.00851569	1	-2.74443	1
3	40390951	40453309	-	NR_040100	ENTPD3-AS1	53090	0.965378	100	chr3	40399618	40400219	602	11	0.00851569	1	-2.74443	1
22	41092610	41180078	+	NM_001429	EP300	64192	0.711109	100	chr22	41156802	41157423	622	13	0.00381404	1	-3.02307	1
12	131949920	132080467	+	NM_015409	EP400	123421	0.508625	100	chr12	132073341	132074004	664	19	0.00330433	0	2.99381	1
12	132084283	132126341	+	NR_003290	EP400NL	35245	2.03286	100	chr12	132119528	132120382	855	24	0.00691625	0	2.73809	1
2	46297402	46386704	+	NM_001430	EPAS1	75373	0.656193	100	chr2	46372775	46373360	586	17	0.00380526	1	-3.02582	1
1	28887091	29120047	+	NM_001166005	EPB41	123183	0.219783	100	chr1	29010274	29010785	512	14	0.00102821	0	3.3449	1
20	36091504	36232800	+	NM_001258331	EPB41L1	134791	0.454362	100	chr20	36226295	36226936	642	18	0.006802	0	2.74345	1
18	5392381	5540557	-	NM_001281533	EPB41L3	212	0.660021	100	chr18	5539368	5540345	978	20	0.00259249	1	-3.15623	1
5	112162618	112419314	-	NM_022140	EPB41L4A	134427	0.25906	100	chr5	112284223	112284887	665	19	0.00348888	0	2.97713	1
9	109171974	109320965	-	NM_019114	EPB41L4B	24070	0.289277	100	chr9	109296465	109296895	431	13	0.00174884	1	-3.29947	1
2	120013028	120179122	+	NM_001184937	EPB41L5	136255	0.346789	100	chr2	120149283	120149858	576	16	0.00282977	1	-3.12059	1
7	143391112	143408893	-	NM_005232	EPHA1	10554	3.5879	100	chr7	143397702	143398339	638	18	0.00570349	1	-2.88294	1
7	74657665	74760693	+	NM_001163636	GTF2I	45181	0.605655	100	chr7	74702846	74703469	624	15	0.000597592	0	3.50415	1
3	89107524	89482135	+	NM_005233	EPHA3	125328	0.175381	100	chr3	89232852	89233508	657	13	0.00379647	1	-3.02735	1
3	96814581	97748943	+	NM_001080448	EPHA6	737588	0.0812318	100	chr3	97552169	97552927	759	21	0.00242552	1	-3.18122	1
7	74688937	74728919	-	NR_110044	LOC101926943	25450	1.56066	100	chr7	74702846	74703469	624	15	0.000597592	0	3.50415	1
1	22710838	22915331	+	NM_004442	EPHB2	146597	0.160396	100	chr1	22857435	22857762	328	10	0.00933298	1	-2.7121	1
3	184561799	184582409	+	NM_004443	EPHB3	17683	3.57091	100	chr3	184579482	184580217	736	21	0.00603744	1	-2.86189	1
17	19237377	19336716	+	NM_001102664	EPN2	17349	0.857661	100	chr17	19254726	19255577	852	22	0.00822568	1	-2.75687	1
1	51354263	51519324	-	NM_001981	EPS15	43117	0.367135	100	chr1	51475602	51476207	606	16	0.00542227	0	2.82402	1
19	16355244	16472013	-	NM_001258374	EPS15L1	20936	0.32457	100	chr19	16450699	16451077	379	11	0.00304069	1	-3.09871	1
12	56080025	56103508	+	NM_001982	ERBB3	8959	2.63584	100	chr12	56088984	56089602	619	17	0.00682837	0	2.74164	1
12	991208	1495934	+	NM_178039	ERC1	480803	0.128981	100	chr12	1472011	1472661	651	18	0.00134458	0	3.27236	1
19	45407333	45423920	-	NM_001166049	ERCC1	7460	2.29684	100	chr19	45416080	45416460	381	11	0.00586167	0	2.79576	1
16	13920157	13952349	+	NM_005236	ERCC4	2382	3.67161	100	chr16	13922539	13923720	1182	33	0.00237279	0	3.08159	1
10	49454480	49539124	-	NM_000124	ERCC6	49304	0.585977	100	chr10	49489325	49489820	496	15	0.00117761	0	3.31234	1
21	38367261	38661781	-	NM_001243432	ERG	249300	0.319162	100	chr21	38411542	38412481	940	23	0.00202127	0	3.12138	1
1	44221070	44355280	-	NM_001301698	ERI3	95339	0.515606	100	chr1	44259250	44259941	692	19	0.00549257	1	-2.89411	1
1	44222595	44244284	-	NR_110056	ERI3-IT1	17806	2.53112	100	chr1	44225930	44226478	549	16	0.00960541	1	-2.7038	1
8	664200	731227	-	NM_207332	ERICH1	57480	0.914543	100	chr8	673135	673747	613	16	0.00543984	1	-2.89841	1
5	179837266	179858841	-	NM_001017987	C5orf45	4094	3.01724	100	chr5	179854097	179854747	651	18	0.000597592	0	3.50359	1
1	62454726	62688369	-	NM_001271999	DOCK7	13786	0.293609	100	chr1	62673898	62674583	686	20	0.000597592	0	3.50228	1
3	63819365	63848637	+	NR_026866	C3orf49	2135	2.44594	100	chr3	63821500	63822215	716	16	0.00060638	0	3.48987	1
9	5784572	5833082	-	NM_024896	ERMP1	34511	1.45534	100	chr9	5797866	5798571	706	17	0.00242552	1	-3.18117	1
17	64043030	64130143	-	NM_001433	ERN1	77133	0.515417	100	chr17	64052562	64053010	449	13	0.00359434	1	-3.04742	1
14	52641887	52695702	-	NM_014584	ERO1L	7508	1.11677	100	chr14	52687594	52688194	601	14	0.00846296	1	-2.74609	1
12	14914027	14938550	-	NM_152321	ERP27	5295	3.93492	100	chr12	14932291	14933255	965	23	0.00322524	1	-3.08648	1
16	2658389	2673440	-	NR_040023	ERVK13-1	503	5.56072	100	chr16	2672101	2672937	837	22	0.00395465	1	-3.01215	1
20	13714322	13784934	-	NM_001276380	ESF1	69172	0.834124	100	chr20	13715174	13715762	589	16	0.00322524	1	-3.08606	1
17	17303366	17347664	+	NM_020201	NT5M	34662	2.11291	100	chr17	17338028	17338963	936	24	0.000615168	0	3.48766	1
1	6424788	6460945	+	NM_031475	ESPN	23421	1.65385	100	chr1	6448209	6448806	598	16	0.00311099	1	-3.09162	1
6	151690496	152103274	+	NM_001122742	ESR1	125041	0.150686	100	chr6	151815537	151816158	622	14	0.00297038	0	3.02465	1
14	64226712	64338551	-	NM_001291712	ESR2	67845	0.683119	100	chr14	64269943	64270706	764	21	0.00265401	1	-3.1468	1
1	216503246	217137756	-	NM_001134285	ESRRG	610861	0.146412	100	chr1	216525967	216526895	929	27	0.00289129	1	-3.11473	1
12	56128202	56144677	+	NM_001184796	ESYT1	1448	5.16509	100	chr12	56129650	56130500	851	24	0.00263643	0	3.06029	1
13	73686012	74133930	-	NM_007249	KLF12	241467	0.139981	100	chr13	73891837	73892463	627	16	0.000615168	0	3.48625	1
12	11649854	11895392	+	NM_001987	ETV6	42431	0.622712	100	chr12	11692285	11693813	1529	38	0.0012567	0	3.29364	1
1	92508696	92792405	-	NM_005665	EVI5	64843	0.161432	100	chr1	92727105	92727562	458	10	0.00873539	1	-2.73614	1
19	7830275	7864977	+	NM_145245	EVI5L	9295	1.87592	100	chr19	7839570	7840220	651	18	0.00941207	0	2.61646	1
14	100065414	100144237	+	NM_016337	EVL	38417	0.772607	100	chr14	100103831	100104439	609	14	0.00654715	1	-2.83724	1
22	29268009	29300526	+	NM_001163285	EWSR1	774	2.52168	100	chr22	29268783	29269602	820	23	0.00298796	0	3.02211	1
12	50504985	50748668	+	NM_173602	DIP2B	75294	0.391901	100	chr12	50580279	50581233	955	23	0.000615168	0	3.48517	1
12	67269281	67314609	+	NM_018448	CAND1	18654	2.23698	100	chr12	67287935	67288948	1014	28	0.000615168	0	3.48511	1
12	51907418	51923362	+	NM_000020	ACVRL1	6818	4.7413	100	chr12	51914236	51914991	756	21	0.000615168	0	3.48497	1
7	133253067	134065761	+	NM_021807	EXOC4	404974	0.075182	100	chr7	133658041	133658651	611	17	0.00122155	0	3.30381	1
10	92834713	93059495	+	NM_001013848	EXOC6	75183	0.302959	100	chr10	92909896	92910576	681	18	0.00289129	1	-3.11417	1
2	72179315	72826049	-	NM_015189	EXOC6B	591052	0.0915367	100	chr2	72234406	72234997	592	16	0.00756657	0	2.70284	1
3	38496272	38526306	+	NM_001145464	EXOG	9462	2.41385	100	chr3	38505734	38506458	725	21	0.00235522	1	-3.19221	1
14	74498183	74612332	-	NM_000428	LTBP2	4940	0.597459	100	chr14	74606711	74607392	682	19	0.000641533	0	3.47942	1
8	117799365	118111820	-	NM_000127	EXT1	157315	0.227552	100	chr8	117953795	117954505	711	16	0.00352403	1	-3.0573	1
4	55948808	56033364	+	NM_025009	CEP135	7078	0.903533	100	chr4	55955886	55956649	764	21	0.000641533	0	3.47867	1
1	27970344	28088638	-	NM_001282561	EYA3	9707	0.65007	100	chr1	28078163	28078931	769	21	0.00321645	0	3.00228	1
6	133241357	133532121	+	NM_004100	EYA4	119120	0.204977	100	chr6	133360477	133361072	596	17	0.00525529	1	-2.90857	1
6	43517039	43521509	+	NM_203290	POLR1C	2024	35.6296	100	chr6	43519063	43520655	1593	40	0.000641533	0	3.47859	1
3	124094711	124721190	+	NM_001024660	KALRN	140808	0.133125	100	chr3	124235519	124236352	834	23	0.000659109	0	3.47194	1
1	94529176	94541858	-	NM_001178096	F3	7784	2.75171	100	chr1	94533726	94534074	349	10	0.00842781	1	-2.74696	1
13	113105788	113120682	+	NM_000131	F7	9008	3.70594	100	chr13	113114796	113115347	552	16	0.00270674	0	3.05333	1
2	70149885	70191020	-	NM_017880	C2orf42	20751	1.77703	100	chr2	70169539	70170269	731	19	0.000703049	0	3.46416	1
X	57286677	57489197	+	NM_174912	FAAH2	41657	0.3491	100	chrX	57328334	57329040	707	20	0.001037	1	-3.45403	1
1	46433827	46445703	+	NR_045483	FAAHP1	7750	8.25966	100	chr1	46441577	46442557	981	26	0.00195975	0	3.13317	1
11	118381220	118418816	-	NR_046369	LOC100131626	25069	1.70492	100	chr11	118393107	118393747	641	17	0.000703049	0	3.46376	1
5	176448355	176510075	+	NM_014613	FAF2	42491	1.23135	100	chr5	176490846	176491605	760	22	0.00269795	0	3.05434	1
12	49866896	49903978	-	NM_012306	FAIM2	24256	3.49217	100	chr12	49878428	49879722	1295	37	0.00300554	0.166667	3.01952	1
11	118359581	118399212	+	NM_001204077	UBE4A	33526	1.61738	100	chr11	118393107	118393747	641	17	0.000703049	0	3.46376	1
17	18524566	18526847	-	NR_026809	FAM106A	1700	25.5039	73.9517	chr17	18524361	18525147	787	22	0.00314615	1	-3.09015	1
3	58564112	58627611	-	NM_001282714	FAM107A	109	0.965354	100	chr3	58626890	58627502	613	12	0.0059935	1	-2.86533	1
1	94657533	94820282	-	NR_104131	LINC01057	40545	0.663594	100	chr1	94778658	94779737	1080	31	0.000703049	0	3.46373	1
8	57994554	58149719	+	NM_147189	FAM110B	74337	0.419551	100	chr8	58068891	58069541	651	16	0.00870024	0	2.6466	1
7	105116374	105388931	-	NM_182692	SRPK2	86236	0.321033	100	chr7	105301821	105302695	875	25	0.000703049	0	3.46321	1
2	202635178	202769758	+	NM_173511	FAM117B	7459	0.561	100	chr2	202642637	202643391	755	21	0.00109852	1	-3.44016	1
13	51222334	51284242	+	NM_001242312	FAM124A	57411	0.537886	100	chr13	51279745	51280077	333	10	0.00752263	1	-2.78994	1
1	184791025	184974587	-	NM_052966	FAM129A	59319	0.335035	100	chr1	184914654	184915268	615	18	0.00665261	1	-2.83133	1
7	92560758	92590395	-	NM_001040057	FAM133B	6804	2.29098	100	chr7	92582913	92583591	679	19	0.00824326	1	-2.75549	1
5	16473038	16617059	-	NM_001034850	FAM134B	78425	0.572829	100	chr5	16537810	16538634	825	21	0.00219703	0	3.09833	1
15	39799022	39920893	-	NM_001271854	GPR176	91753	0.63181	100	chr15	39828371	39829140	770	22	0.000703049	0	3.45952	1
5	137937953	138033114	-	NM_001101800	FAM13B	55607	0.447658	100	chr5	137977082	137977507	426	13	0.00715353	1	-2.80384	1
10	73168119	73242182	+	NM_173348	FAM149B1	14325	0.833063	100	chr10	73182444	73183060	617	17	0.00737323	1	-2.79493	1
2	279561	288309	-	NM_001002919	FAM150B	6368	6.80078	100	chr2	281347	281941	595	17	0.00624835	0	2.77143	1
9	18927660	19049355	-	NM_001287049	FAM154A	9952	0.506179	100	chr9	19038788	19039403	616	18	0.00455225	0	2.899	1
19	11435257	11450968	+	NM_001001329	PRKCSH	3250	2.76858	100	chr19	11438507	11438941	435	12	0.000703049	0	3.45619	1
8	11368402	11438658	+	NR_026814	FAM167A-AS1	7820	0.869664	100	chr8	11376222	11376832	611	13	0.00310221	1	-3.09195	1
11	73400478	73598190	-	NM_001286050	FAM168A	37331	0.440032	100	chr11	73559990	73560859	870	24	0.00228491	1	-3.19775	1
3	122680825	122730841	+	NM_017554	PARP14	30258	1.44551	100	chr3	122711083	122711805	723	20	0.000703049	0	3.45573	1
10	49131156	49134021	-	NM_001164484	FAM170B	959	20.5513	100	chr10	49132474	49133062	589	11	0.00587925	1	-2.87206	1
10	49121839	49151548	+	NR_038973	FAM170B-AS1	10635	1.9825	100	chr10	49132474	49133062	589	11	0.00587925	1	-2.87206	1
10	15211645	15371060	-	NM_001010924	FAM171A1	121496	0.43973	100	chr10	15248864	15249564	701	19	0.00206521	1	-3.23967	1
5	93617725	94111700	-	NM_001163417	FAM172A	96471	0.12288	100	chr5	94014623	94015229	607	17	0.00299675	1	-3.10632	1
14	35044907	35083384	+	NM_001079519	FAM177A1	9888	1.08374	100	chr14	35054795	35055211	417	12	0.00346252	0	2.97955	1
2	96875882	96986565	-	NM_001122646	FAM178B	94678	0.577319	100	chr2	96891249	96891887	639	18	0.00194217	0	3.13709	1
15	83447228	83618742	+	NM_001301108	SH3GL3	156858	0.488004	100	chr15	83604086	83604922	837	24	0.000703049	0	3.4552	1
10	81875314	82987180	+	NM_001010848	NRG3	412354	0.0604389	100	chr10	82287668	82288339	672	19	0.000703049	0	3.45488	1
6	118959829	119149194	-	NM_001100411	FAM184A	177063	0.429855	100	chr6	118971318	118972131	814	23	0.00277704	1	-3.12882	1
4	17632086	17781513	-	NM_015688	FAM184B	143819	0.444361	100	chr4	17637031	17637694	664	12	0.00190702	1	-3.27389	1
7	102748952	102809226	+	NM_001145268	FAM185A	22346	1.13978	100	chr7	102771298	102771984	687	19	0.00691625	0	2.73787	1
12	49582875	49605628	-	NR_027450	FAM186B	0	2.13149	77.1065	chr12	49605144	49605772	629	17	0.00548379	0	2.8188	1
10	15778176	15860521	-	NM_024948	FAM188A	56689	0.939936	100	chr10	15803059	15803832	774	22	0.00478953	1	-2.93785	1
7	30771417	30892388	+	NM_032222	FAM188B	1573	0.448038	100	chr7	30772990	30773531	542	16	0.00900782	0	2.63575	1
3	67991592	68545621	+	NM_001252216	FAM19A1	137396	0.121293	100	chr3	68128988	68129659	672	16	0.00279462	1	-3.12345	1
12	61708248	62192840	-	NM_178539	FAM19A2	359692	0.140118	100	chr12	61832470	61833148	679	19	0.00624835	1	-2.85264	1
1	27098809	27155131	-	NM_003047	SLC9A1	48464	1.23751	100	chr1	27105971	27106667	697	20	0.000711838	0	3.45357	1
1	3069178	3438622	+	NM_022114	PRDM16	298140	0.187037	100	chr1	3367318	3368008	691	16	0.000711838	0	3.45189	1
4	15681729	15690448	+	NM_001145191	FAM200B	4080	10.5963	100	chr4	15685809	15686732	924	26	0.00305826	1	-3.09769	1
10	118309060	118342328	-	NM_001134672	FAM204A	4299	1.38567	100	chr10	118337569	118338029	461	13	0.00201248	0	3.12394	1
3	56620132	56683108	-	NM_001112736	FAM208A	2260	0.670086	100	chr3	56680427	56680848	422	12	0.00141489	1	-3.37053	1
10	5684838	5763741	+	NM_017782	FAM208B	65448	0.868144	100	chr10	5750286	5750970	685	13	0.00705686	1	-2.80879	1
20	4148779	4187748	+	NM_001270691	SMOX	27356	2.38645	100	chr20	4176135	4177064	930	25	0.000711838	0	3.45169	1
14	67241295	67336062	+	NM_001256550	MPP5	13076	1.06998	100	chr14	67254371	67255384	1014	27	0.000711838	0	3.45093	1
9	34398184	34458571	-	NM_001184940	FAM219A	8098	1.20057	100	chr9	34449749	34450473	725	20	0.0017049	0	3.18481	1
12	109714382	109770508	+	NM_032829	FAM222A	55487	1.14027	98.7654	chr12	109769869	109770516	648	18	0.00783021	0	2.69001	1
12	109734209	109773488	-	NR_026661	FAM222A-AS1	2972	1.64969	100	chr12	109769869	109770516	648	18	0.00783021	0	2.69001	1
22	38578120	38656630	-	NM_001013647	FAM227A	53869	1.11449	100	chr22	38601887	38602761	875	19	0.00187187	0	3.14986	1
15	49328395	49620922	-	NM_152647	FAM227B	197669	0.186307	100	chr15	49422709	49423253	545	16	0.00368222	1	-3.04076	1
17	73334384	73644089	-	NM_001144952	SDK2	91238	0.29415	100	chr17	73551941	73552851	911	20	0.000711838	0	3.4509	1
22	40410281	40636720	-	NM_001282661	MKL1	74190	0.294559	100	chr22	40561864	40562530	667	19	0.000711838	0	3.44966	1
10	46610472	46651977	-	NR_027632	FAM35BP	14719	1.51063	100	chr10	46636632	46637258	627	18	0.00169611	0	3.18604	1
Y	18389270	18405047	-	NR_028083.1	FAM41AY1	14350	3.81544	100	chrY	18390096	18390697	602	17	0.00949996	1	-2.70638	1
Y	18389270	18405047	-	NR_028084.1	FAM41AY2	14350	3.81544	100	chrY	18390096	18390697	602	17	0.00949996	1	-2.70638	1
4	1639881	1683992	-	NM_001013622	FAM53A	28504	2.07653	100	chr4	1654573	1655488	916	22	0.00174005	0	3.1762	1
10	124619294	124744362	-	NM_014661	FAM53B	81240	0.514916	100	chr10	124662479	124663122	644	18	0.00195096	1	-3.2629	1
6	24839366	25042169	-	NM_001286446	FAM65B	16976	0.366857	100	chr6	25024450	25025193	744	21	0.00322524	1	-3.08626	1
8	12362019	12411002	+	NR_026789	FAM66A	14166	1.23714	100	chr8	12376185	12376790	606	17	0.00992179	0	2.6003	1
8	7301611	7355355	-	NR_027423	FAM66B	46820	1.12569	100	chr8	7307931	7308535	605	17	0.00945602	0	2.61503	1
8	7955013	8008756	+	NR_027424	FAM66E	5999	2.10628	100	chr8	7961012	7962143	1132	30	0.00151156	0	3.23747	1
14	67189393	67228551	+	NM_173526	FAM71D	23221	1.87441	100	chr14	67212614	67213347	734	17	0.00406011	1	-3.00239	1
1	166070019	166166722	-	NM_001017961	FAM78B	13709	0.626655	100	chr1	166152408	166153013	606	18	0.00895509	0	2.63755	1
10	14518557	14774898	-	NM_001282695	FAM107B	89070	0.401807	100	chr10	14684799	14685828	1030	25	0.000720626	0	3.44794	1
8	143734140	143746338	+	NR_033849	FAM83H-AS1	11670	4.33642	85.4604	chr8	143745810	143746428	619	16	0.00720626	0	2.71887	1
15	82659281	82709909	-	NM_001278511	AP3B2	18834	1.49914	100	chr15	82690317	82691075	759	15	0.000720626	0	3.4475	1
11	67791767	67805337	-	NR_024249	FAM86C2P	8644	3.44116	100	chr11	67796227	67796693	467	10	0.00616926	0	2.77771	1
9	95099054	95317710	-	NM_000136	FANCC	56864	0.414805	100	chr9	95259940	95260846	907	22	0.00213551	1	-3.2238	1
15	89243963	89317132	+	NM_001113378	FANCI	4192	0.861009	100	chr15	89248155	89248784	630	18	0.00134458	0	3.27353	1
2	162170684	162243536	-	NM_001291807	FAP	59009	0.846911	100	chr2	162183911	162184527	617	18	0.00267159	1	-3.14531	1
2	241356249	241494843	+	NM_014808	FARP2	128859	0.460334	100	chr2	241485108	241485745	638	17	0.00384041	1	-3.02181	1
15	82647770	82692821	+	NR_046096	LOC283692	42547	1.68472	100	chr15	82690317	82691075	759	15	0.000720626	0	3.4475	1
2	206765388	206796188	+	NM_001136193	FASTKD2	20835	1.84085	100	chr2	206786223	206786789	567	16	0.00980754	0	2.60311	1
4	186587783	186723834	-	NM_005245	FAT1	30654	0.474083	100	chr4	186692536	186693180	645	18	0.00955268	1	-2.70489	1
11	92352096	92896470	+	NM_001008781	FAT3	343248	0.123444	100	chr11	92695344	92696015	672	18	0.00264522	0	3.05961	1
17	75910537	75941039	-	NM_001080542	FBF1	4688	3.57998	100	chr17	75935260	75936351	1092	31	0.00187187	0	3.14945	1
3	13549125	13638423	+	NM_001004019	FBLN2	12111	0.67302	100	chr3	13561236	13561836	601	15	0.00632745	1	-2.84577	1
5	128257909	128538043	-	NM_001999	FBN2	80685	0.294858	100	chr5	128456533	128457358	826	17	0.00239037	1	-3.18579	1
19	8065403	8147502	-	NM_032447	FBN3	22928	0.504263	100	chr19	8124161	8124574	414	12	0.00740838	1	-2.79388	1
16	30664457	30670811	+	NM_001105079	FBRS	2168	9.29976	100	chr16	30666625	30667215	591	12	0.00660866	0	2.75548	1
12	1565993	1594166	-	NM_152441	FBXL14	22254	2.36388	100	chr12	1571247	1571912	666	16	0.00275947	0	3.04592	1
22	18077920	18091032	+	NM_001199319	PEX26	11319	6.99306	100	chr22	18089239	18090155	917	25	0.000720626	0	3.4472	1
7	5475797	5513769	-	NM_024963	FBXL18	6616	1.58534	100	chr7	5506552	5507153	602	16	0.00703049	0	2.72953	1
17	39252644	39401657	-	NM_001184906	FBXL20	20384	0.577798	100	chr17	39380413	39381273	861	15	0.00130943	0	3.28426	1
15	63597353	63602422	+	NM_203373	FBXL22	3522	7.17949	100	chr15	63600875	63601238	364	10	0.00483346	0	2.87193	1
19	2164149	2232579	+	NM_032482	DOT1L	40244	1.6133	100	chr19	2204393	2205496	1104	31	0.000720626	0	3.44511	1
12	117143780	117190496	-	NM_015002	FBXO21	1106	1.13449	100	chr12	117188861	117189390	530	15	0.00765445	1	-2.78441	1
1	224114087	224162048	+	NM_001136115	FBXO28	27272	1.29269	100	chr1	224141359	224141978	620	18	0.00588804	0	2.79392	1
16	87326987	87392108	-	NM_001282683	FBXO31	55038	1.29603	100	chr16	87336227	87337070	844	25	0.00264522	1	-3.14812	1
5	41925252	41941571	+	NM_001297437	FBXO4	14807	5.0674	100	chr5	41940059	41940885	827	24	0.00258371	0	3.06318	1
17	38936432	38967403	-	NM_001008777	FBXO47	4519	2.67338	100	chr17	38962057	38962884	828	23	0.00234643	0	3.08296	1
1	11664093	11674353	+	NM_018438	FBXO6	958	5.99357	100	chr1	11665051	11665665	615	13	0.00640654	1	-2.8423	1
3	48372219	48394726	+	NM_001159927	FBXW12	15430	2.43469	100	chr3	48387649	48388196	548	16	0.0091748	1	-2.71866	1
19	54874093	54890474	+	NM_002000	FCAR	10060	3.69308	100	chr19	54884153	54884757	605	16	0.00770718	0	2.69828	1
1	159289714	159308225	+	NM_002001	FCER1A	15219	3.22494	100	chr1	159304933	159305529	597	17	0.00771597	1	-2.78168	1
5	72955981	73090523	+	NM_001146032	FCHO2	125210	0.819069	100	chr5	73081191	73082292	1102	32	0.00151156	0	3.23878	1
10	103877560	103918288	-	NM_024928	OBFC1	19855	2.48963	100	chr10	103897420	103898433	1014	28	0.000720626	0	3.44498	1
9	134880812	134887521	+	NM_004108	FCN2	4806	10.8793	100	chr9	134885618	134886347	730	18	0.00298796	1	-3.10677	1
1	157794404	157820151	-	NM_001159397	FCRL1	2194	2.36135	100	chr1	157817350	157817957	608	17	0.00585289	1	-2.87369	1
1	157513377	157552521	-	NM_001195388	FCRL5	18763	1.62728	100	chr1	157533122	157533758	637	18	0.00204763	1	-3.24492	1
8	11795573	11839310	+	NM_001287742	FDFT1	28366	1.31465	100	chr8	11823939	11824513	575	11	0.00743475	1	-2.79287	1
14	88614830	88792753	-	NM_183387	EML5	145770	0.441762	100	chr14	88646198	88646983	786	22	0.000720626	0	3.44292	1
20	35558737	35607563	-	NR_119376	FER1L4	28659	1.51555	100	chr20	35578165	35578904	740	18	0.00337464	1	-3.06892	1
2	96642737	96704886	+	NM_001293083	FER1L5	24013	1.51247	100	chr2	96666750	96667689	940	19	0.0014061	0	3.264	1
8	123851987	124120062	+	NM_001039112	FER1L6	9534	0.228666	100	chr8	123861521	123862133	613	18	0.00575622	1	-2.87646	1
15	72686179	72738477	+	NM_001252678	BBS4	11907	1.65395	100	chr15	72698086	72698950	865	24	0.000729414	0	3.44116	1
8	105318919	105804540	+	NM_012082	ZFPM2	149729	0.165355	100	chr8	105468648	105469450	803	15	0.000729414	0	3.44098	1
6	32115268	32128241	-	NM_001136153.1	ATF6B	6260	6.15076	100	chr6	32121184	32121981	798	23	0.000738202	0	3.43572	1
6	166999317	167042419	+	NM_001278690	FGFR1OP	42208	2.07642	88.0906	chr6	167041525	167042540	1016	28	0.00310221	1	-3.09222	1
12	26938372	26966649	+	NM_001171887	FGFR1OP2	21290	3.71667	100	chr12	26959662	26960712	1051	30	0.00391071	1	-3.01571	1
1	15247272	15398127	+	NM_052929	FHAD1	51352	0.480591	100	chr1	15298624	15299348	725	20	0.00195975	0	3.13404	1
3	59749310	61251460	-	NM_001166243	FHIT	1310647	0.0433379	100	chr3	59940163	59940813	651	19	0.00174884	1	-3.29795	1
2	105360826	105399119	-	NM_001039492	FHL2	10526	1.80446	100	chr2	105387903	105388593	691	15	0.00274189	0	3.04786	1
9	130902438	130939069	-	NM_001145106	FIBCD1	30388	1.67886	100	chr9	130908067	130908681	615	13	0.00720626	0	2.71886	1
2	163607608	163736004	-	NM_018086	FIGN	18830	0.528829	100	chr2	163716496	163717174	679	20	0.00359434	1	-3.04871	1
12	51817892	51831918	-	NM_001013690	FIGNL2	9183	5.28267	100	chr12	51821995	51822735	741	21	0.00397223	1	-3.00836	1
2	104805425	104851477	-	NR_037883	LINC01158	18616	1.96078	100	chr2	104831959	104832861	903	24	0.000738202	0	3.43526	1
2	66435400	66572760	+	NM_002398	MEIS1	74193	0.546007	100	chr2	66509593	66510342	750	20	0.000738202	0	3.43489	1
20	1309911	1393173	-	NR_037661	FKBP1A-SDCBP2	70969	0.731417	100	chr20	1321596	1322204	609	18	0.00304948	0	3.01499	1
7	73328152	73358638	+	NM_001135211	FKBP6	14156	2.02381	100	chr7	73342308	73342924	617	17	0.00981633	1	-2.6948	1
11	128686535	128813268	+	NM_001271012	FLI1	66273	0.547604	100	chr11	128752808	128753501	694	20	0.00322524	1	-3.08407	1
17	18244817	18258557	-	NM_001256264	FLII	6932	6.2077	100	chr17	18250773	18251625	853	24	0.00213551	0	3.11018	1
12	54058254	54122235	+	NR_026655	FLJ12825	47805	1.39102	100	chr12	54106059	54106948	890	25	0.00202127	1	-3.24991	1
14	61570540	61654714	+	NR_039985	FLJ22447	40598	1.22008	100	chr14	61611138	61612164	1027	27	0.00145004	1	-3.36691	1
4	7097424	7103377	-	NR_027441	FLJ36777	3871	10.1444	100	chr4	7098903	7099506	604	11	0.0046577	1	-2.94718	1
3	58008400	58172256	+	NM_001164317	FLNB	120902	0.645075	100	chr3	58129302	58130358	1057	30	0.00161701	0	3.20411	1
7	128830429	128859275	+	NM_001127487	FLNC	14144	1.79221	100	chr7	128844573	128845089	517	15	0.00752263	0	2.70557	1
11	64103890	64119174	+	NM_013280	FLRT1	11776	6.14328	100	chr11	64115666	64116604	939	26	0.00224976	0	3.08892	1
16	2911979	2940158	+	NM_020912	FLYWCH1	11886	2.15756	100	chr16	2923865	2924472	608	18	0.0050268	0	2.85586	1
15	32765544	33194734	-	NM_001277313	FMN1	125075	0.216221	100	chr15	33068732	33069659	928	26	0.0012567	0	3.2923	1
12	49637941	49707415	-	NM_175736	FMNL3	1587	0.859302	100	chr12	49705232	49705828	597	13	0.00485104	0	2.87059	1
1	171248471	171285979	+	NM_001282693	FMO1	36647	1.59162	100	chr1	171285118	171285714	597	17	0.00934177	1	-2.71174	1
2	215360456	215436069	-	NM_002026	FN1	52265	1.12413	100	chr2	215382955	215383804	850	24	0.00142367	0	3.26124	1
9	129887187	130043195	-	NM_015033	FNBP1	147248	0.417284	100	chr9	129895297	129895947	651	19	0.00134458	0	3.2723	1
1	224227334	224330190	-	NM_001243146	NVL	76877	0.799168	100	chr1	224252492	224253313	822	23	0.000738202	0	3.43355	1
3	172039628	172400703	+	NM_022763	FNDC3B	263144	0.196911	100	chr3	172302772	172303482	711	20	0.00181914	0	3.15649	1
5	131641714	131797064	-	NM_001008738	FNIP1	138805	0.413258	100	chr5	131657618	131658259	642	18	0.00386677	1	-3.0188	1
14	64986789	65062653	+	NM_002028	FNTB	24294	0.967508	100	chr14	65011083	65011816	734	17	0.00329555	1	-3.0749	1
14	103733751	103847591	-	NM_015316	PPP1R13B	71130	0.520902	100	chr14	103775869	103776461	593	17	0.000738202	0	3.42798	1
1	42176539	42335878	-	NM_001198850	FOXJ3	58637	0.448098	100	chr1	42276528	42277241	714	20	0.00328676	1	-3.07645	1
7	4682299	4771444	+	NM_001037165	FOXK1	6484	0.668566	100	chr7	4688783	4689378	596	14	0.00326918	1	-3.07895	1
14	89156172	89619151	-	NM_001085471	FOXN3	340848	0.146011	100	chr14	89277628	89278303	676	18	0.00152034	0	3.23219	1
13	40555664	40666598	-	NM_002015	FOXO1	60837	0.549872	100	chr13	40605152	40605761	610	11	0.00600229	0	2.7845	1
6	108559823	108684769	+	NM_201559	FOXO3	28558	0.4706	100	chr6	108588381	108588968	588	17	0.00910449	0	2.63125	1
10	97498882	97571211	+	NM_024954	UBTD1	6272	1.42126	100	chr10	97505154	97506181	1028	27	0.000782143	0	3.42194	1
X	49250436	49264827	-	NM_001114377	FOXP3	13285	6.01723	100	chrX	49250677	49251542	866	20	0.00694261	0	2.73581	1
1	74198212	74544433	+	NM_001112808	FPGT-TNNI3K	81320	0.262548	100	chr1	74279532	74280440	909	26	0.00179278	1	-3.28947	1
19	51795158	51826082	+	NM_002030	FPR3	26268	1.7688	100	chr19	51821426	51821972	547	15	0.00711838	0	2.72282	1
4	78057570	78446634	+	NM_001166133	FRAS1	195912	0.170666	100	chr4	78253482	78254145	664	15	0.00598471	0	2.7859	1
2	95297324	95386078	+	NM_013434	KCNIP3	5355	1.1481	100	chr2	95302679	95303697	1019	23	0.000790931	0	3.4216	1
4	143577408	143700676	-	NM_001168235	FREM3	79156	0.460781	100	chr4	143620953	143621520	568	16	0.00278583	1	-3.12749	1
1	2228695	2310214	+	NM_003036	SKI	71048	1.16781	100	chr1	2299743	2300694	952	28	0.000790931	0	3.42122	1
14	51489121	51730727	+	NM_001042481	FRMD6	31923	0.407687	100	chr14	51521044	51522028	985	25	0.00289129	1	-3.11521	1
14	51454512	51599953	-	NR_051990	FRMD6-AS2	77925	0.677246	100	chr14	51521044	51522028	985	25	0.00289129	1	-3.11521	1
11	65386570	65413525	+	NM_001300832	FRMD8	3278	3.48716	100	chr11	65389848	65390787	940	21	0.00548379	0	2.81908	1
X	12138466	12724524	+	NM_014728	FRMPD4	579411	0.12712	100	chrX	12717877	12718621	745	21	0.00971087	1	-2.69838	1
13	32031300	32296640	+	NM_023037	FRY	21695	0.256274	100	chr13	32052995	32053674	680	19	0.00252219	1	-3.16677	1
14	44504151	44507297	-	NM_032135	FSCB	146	21.9574	100	chr14	44506461	44507151	691	19	0.00159944	1	-3.33344	1
7	5592805	5606657	+	NM_003088	FSCN1	5648	4.80762	100	chr7	5598453	5599118	666	17	0.00652078	0	2.75982	1
2	48962157	49154528	-	NM_000145	FSHR	153351	0.368557	100	chr2	49000469	49001177	709	20	0.00279462	1	-3.12685	1
15	39600031	39782839	-	NM_152597	FSIP1	144828	0.785519	100	chr15	39636576	39638011	1436	38	0.00551015	0.333333	-2.89338	1
16	14833786	14896158	+	NM_014287	NOMO1	472	1.04051	100	chr16	14834258	14834906	649	13	0.000799719	0	3.42034	1
5	133196460	133612533	-	NM_015082	FSTL4	279743	0.177132	100	chr5	133332054	133332790	737	21	0.00200369	0	3.12665	1
X	74028136	74293575	-	NR_028379	FTX	757	0.300633	100	chrX	74292021	74292818	798	22	0.00307584	1	-3.09718	1
9	130579573	130638353	+	NM_003934	FUBP3	55464	1.48688	100	chr9	130635037	130635910	874	25	0.00181914	0	3.16055	1
8	33370826	33473147	-	NM_032664	FUT10	23492	0.820938	100	chr8	33448816	33449655	840	23	0.00521135	0	2.84239	1
19	5865826	5870541	-	NM_002034	FUT5	3612	17.0908	100	chr19	5866124	5866929	806	22	0.00237279	0	3.08176	1
14	65410592	65744122	+	NM_004480	FUT8	138658	0.272538	100	chr14	65549250	65550158	909	26	0.00277704	0	3.04264	1
6	96015969	96215613	+	NM_006581	FUT9	116655	0.353628	100	chr6	96132624	96133329	706	20	0.00953511	0	2.61114	1
17	7591230	7614898	-	NM_004860	FXR2	13215	2.66593	100	chr17	7601053	7601683	631	19	0.00158186	0	3.21322	1
19	35154722	35169886	+	NM_014164	FXYD5	6868	4.74118	100	chr19	35161590	35162308	719	21	0.00349767	1	-3.05973	1
19	35143250	35154303	+	NM_022006	FXYD7	3275	5.92546	100	chr19	35146525	35147179	655	18	0.00322524	1	-3.08593	1
5	39105252	39270658	-	NM_001243093	FYB	31381	0.540485	100	chr5	39238384	39239277	894	24	0.0028825	1	-3.11588	1
6	485138	693142	-	NM_018303	EXOC2	47729	0.398548	100	chr6	644585	645413	829	23	0.000808507	0	3.41922	1
8	103298433	103332867	+	NM_001164615	FZD6	22409	2.66299	100	chr8	103320842	103321758	917	24	0.00260128	0	3.06237	1
19	3506297	3536758	+	NM_016263	FZR1	2190	2.99389	100	chr19	3508487	3509398	912	25	0.0033307	1	-3.07148	1
9	98288082	98709198	-	NM_005458	GABBR2	252289	0.140341	100	chr9	98456319	98456909	591	16	0.00858599	0	2.65106	1
X	152167162	152451360	-	NM_000808	GABRA3	120779	0.236806	100	chrX	152329909	152330581	673	15	0.00159944	1	-3.33247	1
4	47031278	47426431	+	NM_000812	GABRB1	370627	0.30874	100	chr4	47401905	47403124	1220	35	0.00188945	0	3.14514	1
5	161288429	161548125	-	NM_000813	GABRB2	122058	0.245671	100	chr5	161425430	161426067	638	13	0.00173126	1	-3.30519	1
8	98944403	98952105	+	NM_001142462	OSR2	3908	12.8132	100	chr8	98948311	98949297	987	27	0.000826083	0	3.41801	1
15	26971282	27481334	+	NM_001270873	GABRG3	158698	0.26409	100	chr15	27129980	27131326	1347	38	0.00131822	1	-3.39125	1
3	30726200	30894662	-	NM_207359	GADL1	20801	0.569264	100	chr3	30872903	30873861	959	27	0.00190702	1	-3.26998	1
X	49322026	49529996	+	NM_001127199.3	GAGE12D	155605	0.490453	100	chrX	49477631	49478650	1020	28	0.00111609	1	-3.43597	1
X	49341114	49529986	+	NM_001098405.1	GAGE12F	136517	0.540045	100	chrX	49477631	49478650	1020	28	0.00111609	1	-3.43597	1
X	49341150	49529986	+	NM_001098409	GAGE12G	136481	0.540148	100	chrX	49477631	49478650	1020	28	0.00111609	1	-3.43597	1
X	49341210	49529986	+	NM_001477	GAGE12I	136421	0.54032	100	chrX	49477631	49478650	1020	28	0.00111609	1	-3.43597	1
X	49341182	49529982	+	NM_001474.1	GAGE4	136449	0.540251	100	chrX	49477631	49478650	1020	28	0.00111609	1	-3.43597	1
X	49341190	49529986	+	NM_001475	GAGE5	136441	0.540263	100	chrX	49477631	49478650	1020	28	0.00111609	1	-3.43597	1
X	49341183	49529982	+	NM_001476	GAGE6	136448	0.540254	100	chrX	49477631	49478650	1020	28	0.00111609	1	-3.43597	1
X	49341211	49529982	+	NM_021123.1	GAGE7	136420	0.540334	100	chrX	49477631	49478650	1020	28	0.00111609	1	-3.43597	1
4	849277	932387	-	NM_005255	GAK	23053	0.560696	100	chr4	908869	909334	466	13	0.00346252	0	2.97953	1
14	87933014	87993272	-	NM_000153	GALC	30262	1.53172	100	chr14	87962088	87963010	923	26	0.00360313	1	-3.04593	1
15	49155759	49329806	+	NM_001001556	GALK2	21519	0.395868	100	chr15	49177278	49177966	689	19	0.00122155	0	3.30464	1
2	38665910	38734768	+	NM_138801	GALM	17363	1.39851	100	chr2	38683273	38684235	963	27	0.00174005	0	3.17648	1
5	98855204	98926535	-	NM_001270	CHD1	36821	2.55706	100	chr5	98887891	98889714	1824	51	0.000826083	0	3.41607	1
5	154190735	154420984	+	NM_198321	GALNT10	184084	0.320521	100	chr5	154374819	154375556	738	21	0.00231128	1	-3.19482	1
9	98807699	98850082	+	NM_024642	GALNT12	40444	1.50764	100	chr9	98848143	98848781	639	19	0.00957905	0	2.60998	1
2	153871898	154453978	+	NM_052917	GALNT13	173634	0.106858	100	chr2	154045532	154046153	622	18	0.00304069	0	3.01567	1
3	16174677	16229747	+	NM_054110	GALNT15	9260	0.926077	100	chr3	16183937	16184446	510	15	0.00515863	1	-2.91771	1
6	36243168	36308596	+	NM_001145716	PNPLA1	42507	1.27772	100	chr6	36285675	36286510	836	23	0.000826083	0	3.41444	1
12	51352049	51391417	-	NM_007210	GALNT6	6610	1.52658	100	chr12	51384207	51384807	601	10	0.00700413	1	-2.81298	1
12	132196372	132329320	-	NM_001122636	GALNT9	121452	0.661156	100	chr12	132206990	132207868	879	25	0.00321645	1	-3.08677	1
19	56176020	56185776	+	NM_001145546	GALP	867	6.61064	100	chr19	56176887	56177531	645	19	0.00179278	0	3.167	1
9	127263662	127393550	+	NM_001286779	GARNL3	127041	0.518135	100	chr9	127390703	127391375	673	14	0.00356798	1	-3.05271	1
X	119895973	119920717	+	NM_001008534	AKAP14	16852	4.13013	100	chrX	119912825	119913846	1022	21	0.000826083	0	3.41417	1
12	100573711	100624908	+	NM_174942	GAS2L3	42253	1.27349	100	chr12	100615964	100616615	652	19	0.00845417	0	2.65724	1
19	19385833	19508933	+	NM_017660	GATAD2A	111039	0.846459	100	chr19	19496872	19497913	1042	30	0.0016258	1	-3.3213	1
4	151670656	151761024	-	NM_004564	GATB	45049	0.724806	100	chr4	151715321	151715975	655	19	0.00878812	1	-2.73225	1
9	35736866	35749229	-	NM_020944	GBA2	6332	5.01456	100	chr9	35742278	35742897	620	18	0.00540469	1	-2.90078	1
10	102245498	102382900	+	NM_001199378	GBF1	21906	0.4505	100	chr10	102267404	102268022	619	18	0.0038492	1	-3.01975	1
4	71741694	71784363	-	NM_000583	GC	30143	1.66393	100	chr4	71753511	71754220	710	17	0.00397223	1	-3.00756	1
2	108449121	108509399	+	NM_181453	GCC2	4604	1.33546	100	chr2	108453725	108454529	805	23	0.00204763	1	-3.24582	1
19	12891129	12900000	+	NM_000159	GCDH	4599	7.99143	100	chr19	12895728	12896436	709	20	0.00923631	0	2.62458	1
7	44144271	44189424	-	NM_000162	GCK	33210	1.57904	100	chr7	44155502	44156214	713	21	0.00444679	0	2.90805	1
2	27496839	27523684	+	NM_001486	GCKR	20052	2.82351	100	chr2	27516891	27517648	758	22	0.00284735	0	3.03481	1
6	53497341	53545130	-	NM_001197115	GCLC	28373	1.96275	100	chr6	53515820	53516757	938	27	0.00151156	0	3.23631	1
20	56491492	56525926	-	NM_080615	GCNT7	2467	2.56716	100	chr20	56522576	56523459	884	24	0.00347131	1	-3.06065	1
9	72114595	72252225	+	NM_001242507	GDA	102075	0.603062	100	chr9	72216670	72217499	830	23	0.00277704	1	-3.12872	1
12	130953907	131141464	+	NM_198827	GPR133	180107	0.405741	100	chr12	131134014	131134774	761	20	0.000826083	0	3.41315	1
17	59220467	59275970	+	NM_001165993	GDPD1	35545	1.15667	100	chr17	59256012	59256653	642	18	0.00328676	1	-3.07557	1
7	876554	896435	+	NM_015949	GET4	17356	5.35157	100	chr7	893910	894973	1064	31	0.00282099	0	3.03812	1
9	132945545	132991688	+	NM_004188	GFI1B	11186	1.96775	100	chr9	132956731	132957638	908	26	0.00552773	0	2.81613	1
6	13363355	13486184	-	NM_001242628	GFOD1	50345	0.468941	100	chr6	13435264	13435839	576	13	0.00833992	1	-2.75011	1
10	116056931	116273285	-	NM_001145453	GFRA1	117941	0.220933	100	chr10	116154867	116155344	478	14	0.00966693	0	2.60778	1
8	21692018	21788835	-	NM_001165038	GFRA2	83997	0.636245	100	chr8	21704223	21704838	616	17	0.00916601	1	-2.71975	1
16	23463542	23510495	-	NM_015044	GGA2	27456	1.30127	100	chr16	23482429	23483039	611	18	0.00812022	1	-2.76227	1
12	40692442	41072412	+	NM_001843	CNTN1	309144	0.538199	100	chr12	41001586	41003630	2045	57	0.000826083	0.0625	3.4115	1
5	42423775	42721879	+	NM_000163	GHR	32587	0.396169	100	chr5	42456362	42457542	1181	33	0.00161701	1	-3.32464	1
16	668083	674175	+	NM_138769	RHOT2	495	17.3314	100	chr16	668578	669633	1056	31	0.000826083	0	3.41035	1
17	18039297	18068405	+	NM_024052	GID4	26086	2.02686	100	chr17	18065383	18065972	590	13	0.00459619	0	2.89156	1
7	150514857	150521074	+	NM_153236	GIMAP7	3291	9.6494	100	chr7	150518148	150518747	600	10	0.0090957	1	-2.72271	1
7	150450874	150479396	+	NM_175571	GIMAP8	25978	2.08954	100	chr7	150476852	150477447	596	18	0.00297917	1	-3.1075	1
19	14477759	14496150	-	NM_005716	GIPC1	7255	3.87669	100	chr19	14488183	14488895	713	21	0.00572985	0	2.80569	1
1	78045905	78137429	+	NM_017655	GIPC2	3428	0.783392	100	chr1	78049333	78050049	717	21	0.00314615	0	3.00592	1
17	40360653	40364694	-	NM_152219	GJD3	0	11.8011	78.5832	chr17	40364218	40364824	607	17	0.00788294	0	2.68615	1
4	79406353	79408219	-	NM_033214	GK2	82	50.2946	100	chr4	79407199	79408137	939	27	0.00239037	1	-3.18576	1
9	83739421	83817838	-	NM_001135953	GKAP1	64214	0.923257	100	chr9	83752901	83753624	724	21	0.00265401	1	-3.14697	1
15	69160634	69272206	+	NM_015554	GLCE	83131	0.985902	100	chr15	69243765	69244864	1100	27	0.00373495	1	-3.03583	1
2	120797291	120992654	+	NM_005270	GLI2	19009	0.313773	100	chr2	120816300	120816912	613	17	0.00287372	0	3.03154	1
7	41960950	42237020	-	NM_000168	GLI3	119999	0.35317	100	chr7	42116047	42117021	975	27	0.00215309	1	-3.21758	1
9	36136536	36163914	+	NM_001287010	GLIPR2	17780	2.07093	100	chr9	36154316	36154882	567	15	0.00926268	1	-2.71509	1
1	53506233	53734205	-	NM_147193	GLIS1	39029	0.284683	100	chr1	53694528	53695176	649	18	0.00299675	1	-3.1056	1
16	4332224	4339598	+	NM_032575	GLIS2	5590	10.522	100	chr16	4337814	4338589	776	22	0.00212672	1	-3.22855	1
19	47608196	47703278	+	NM_015711	GLTSCR1	20759	0.818232	100	chr19	47628955	47629732	778	19	0.000834871	0	3.40951	1
6	38675926	38703177	-	NM_006708	GLO1	26873	1.39072	62.5413	chr6	38675699	38676304	606	11	0.00995694	0	2.59832	1
17	9826064	9889706	+	NM_004246	GLP2R	59169	0.922332	100	chr17	9885233	9885819	587	17	0.00716232	0	2.72174	1
4	174642011	174829316	-	NM_001042543	GLRA3	32862	0.326738	100	chr4	174795843	174796454	612	14	0.00265401	1	-3.14574	1
4	157076125	157172091	+	NM_000824	GLRB	24876	0.856544	100	chr4	157101001	157101822	822	23	0.00159944	1	-3.33351	1
9	16409503	16870789	-	NM_017637	BNC2	145573	0.169742	100	chr9	16724434	16725216	783	22	0.000834871	0	3.40814	1
3	52694484	52706084	-	NM_001010983	GLT8D1	5341	8.23205	100	chr3	52699789	52700743	955	26	0.00158186	0	3.2135	1
7	41693916	41779379	+	NR_027118	INHBA-AS1	17997	0.934897	100	chr7	41711913	41712711	799	23	0.000834871	0	3.40767	1
3	10992734	11039250	+	NM_003042	SLC6A1	10620	0.745964	100	chr3	11003354	11003700	347	10	0.000834871	0	3.40737	1
16	4803203	4847303	-	NM_032569	GLYR1	8518	1.39226	100	chr16	4838172	4838785	614	18	0.00600229	0	2.78433	1
15	41182731	41230758	-	NM_001286441	EXD1	6755	1.78646	100	chr15	41223146	41224003	858	24	0.000852448	0	3.40278	1
19	19629473	19643668	-	NM_001288998	GMIP	9943	5.41702	100	chr19	19632957	19633725	769	23	0.00169611	0	3.18562	1
7	2728106	2763141	-	NM_001282440	GNA12	25830	2.1692	100	chr7	2736552	2737311	760	22	0.00308463	0	3.01237	1
19	3136032	3163770	+	NM_002068	GNA15	20518	2.3649	100	chr19	3156550	3157205	656	15	0.00409526	0	2.92977	1
3	50226688	50259355	+	NM_001282619	GNAI2	21370	1.86727	100	chr3	50248058	50248667	610	16	0.00311978	0	3.00855	1
1	109548564	109595833	+	NM_006496	GNAI3	42892	1.43008	100	chr1	109591456	109592131	676	20	0.0042183	1	-2.98506	1
18	11689015	11885685	+	NM_182978	GNAL	46533	0.382364	100	chr18	11735548	11736299	752	21	0.00144125	1	-3.36749	1
16	56191339	56357445	+	NM_020988	GNAO1	93362	0.352785	100	chr16	56284701	56285286	586	17	0.00190702	1	-3.26771	1
1	1785285	1891118	-	NM_001282538	GNB1	44100	0.693539	100	chr1	1846285	1847018	734	20	0.00232006	0	3.08514	1
22	19788411	19854940	-	NM_053004	GNB1L	26973	1.16789	100	chr22	19827191	19827967	777	22	0.00134458	1	-3.38247	1
1	67832288	68202988	+	NR_040077	GNG12-AS1	90240	0.176153	100	chr1	67922528	67923180	653	18	0.00900782	1	-2.7247	1
19	2511220	2702749	-	NM_052847	GNG7	8138	0.413512	100	chr19	2693820	2694611	792	19	0.00699534	1	-2.81339	1
3	52685920	52694495	+	NM_014366	GNL3	4702	7.22948	100	chr3	52690622	52691241	620	17	0.00821689	0	2.66904	1
2	182140035	182522846	-	NM_001258312	PDE1A	261929	0.260964	100	chr2	182259919	182260917	999	28	0.000852448	0	3.40268	1
3	74262571	74521193	-	NM_020872	CNTN3	253871	0.298504	100	chr3	74266551	74267322	772	21	0.000861236	0	3.4009	1
15	82471477	82514000	-	NR_026811	GOLGA2P10	0	1.13348	79.8013	chr15	82513519	82514122	604	17	0.00985148	1	-2.69299	1
3	37243191	37366880	+	NM_001172713	GOLGA4	55169	0.814941	100	chr3	37298360	37299367	1008	29	0.00129185	1	-3.3992	1
15	75258558	75273456	+	NM_001164404	GOLGA6C	1600	6.54406	100	chr15	75260158	75261132	975	27	0.0028122	1	-3.12289	1
15	23127066	23334211	-	NM_001271664.5	GOLGA6L22	127068	0.322478	100	chr15	23206476	23207143	668	19	0.00159944	1	-3.33095	1
15	32389521	32403291	-	NM_001282490.1	GOLGA8H	5261	4.2771	100	chr15	32397442	32398030	589	17	0.0083575	0	2.66222	1
15	22610353	22617855	-	NR_024074.4	GOLGA8IP	3996	10.3692	100	chr15	22613082	22613859	778	22	0.00221461	0	3.09513	1
15	22604338	22617855	-	NM_001282472.3	GOLGA8J	3996	5.75529	100	chr15	22613082	22613859	778	22	0.00221461	0	3.09513	1
15	32389585	32403293	-	NM_001282493	GOLGA8K	5263	4.29645	100	chr15	32397442	32398030	589	17	0.0083575	0	2.66222	1
15	28698696	28712422	-	NM_001282468.1	GOLGA8M	3883	2.58614	100	chr15	28708185	28708539	355	10	0.00619562	0	2.77617	1
15	32391157	32402557	-	NR_033933.1	GOLGA8T	4527	5.16621	100	chr15	32397442	32398030	589	17	0.0083575	0	2.66222	1
1	150646225	150697197	-	NM_018178	GOLPH3L	36896	1.36543	100	chr1	150659606	150660301	696	16	0.00220582	1	-3.20978	1
1	155749658	155859401	-	NM_001282856	GON4L	26228	0.817357	100	chr1	155832277	155833173	897	21	0.0033307	1	-3.07156	1
17	30477408	30526815	+	NM_001007024	GOSR1	20210	1.97741	100	chr17	30497618	30498594	977	26	0.0032516	1	-3.08298	1
5	43067023	43093559	+	NR_102752	LOC100506639	10218	4.12631	100	chr5	43077241	43078335	1095	31	0.000861236	0	3.40031	1
19	55013707	55038265	-	NM_001083899.6	GP6	7890	3.07423	100	chr19	55029621	55030375	755	21	0.00152034	0	3.23427	1
1	26890488	26900472	-	NM_022078	GPATCH3	3898	7.03055	100	chr1	26895873	26896574	702	19	0.00297038	1	-3.1082	1
17	44395277	44503590	-	NM_001002909	GPATCH8	75503	0.613032	100	chr17	44427424	44428087	664	19	0.00503559	0	2.85513	1
X	133535746	133985647	-	NM_001164617	GPC3	227914	0.137586	100	chrX	133757115	133757733	619	17	0.00500044	1	-2.92719	1
X	133301036	133415178	-	NM_001448	GPC4	77684	0.553691	100	chrX	133336863	133337494	632	18	0.00321645	1	-3.08675	1
13	91398619	92867235	+	NM_004466	GPC5	1273049	0.0609417	100	chr13	92671668	92672562	895	25	0.00291766	1	-3.11271	1
13	93226825	94408020	+	NM_005708	GPC6	824897	0.0628177	100	chr13	94051722	94052463	742	21	0.00382283	1	-3.02228	1
7	1086807	1093816	+	NM_001039966	GPER1	3696	14.2225	100	chr7	1090503	1091499	997	23	0.00268916	0	3.0568	1
14	66507407	67181809	+	NM_001024218	GPHN	210981	0.174228	100	chr14	66718388	66719562	1175	29	0.00102821	1	-3.46108	1
6	24425834	24489623	-	NM_001503	GPLD1	29781	1.74479	100	chr6	24458730	24459842	1113	31	0.00282977	1	-3.12105	1
4	175632937	176002692	-	NM_001261447	GPM6A	16793	0.183905	100	chr4	175985220	175985899	680	18	0.00129185	0	3.28621	1
X	13773976	13938713	-	NM_001001994	GPM6B	71902	0.480156	100	chrX	13866021	13866811	791	21	0.00279462	1	-3.12518	1
9	130053706	130140170	+	NM_001136557	GPR107	23008	0.794541	100	chr9	130076714	130077400	687	19	0.0018455	0	3.15422	1
6	47000076	47042347	-	NM_153840	GPR110	11637	2.33961	100	chr6	47029722	47030710	989	27	0.00191581	1	-3.26614	1
6	46852506	46921978	-	NM_001098518	GPR116	54726	1.08243	100	chr6	46866501	46867252	752	20	0.00274189	1	-3.13569	1
14	105049389	105065551	-	NM_001278694	GPR132	6915	3.47089	100	chr14	105058076	105058636	561	15	0.00263643	1	-3.15091	1
Y	22101692	22147485	-	NR_110413	LOC101929148	41022	2.45447	100	chrY	22105340	22106463	1124	32	0.000861236	0	3.39745	1
1	236142532	236208910	+	NM_003272	GPR137B	16145	0.745718	100	chr1	236158677	236159171	495	14	0.00460497	1	-2.9499	1
3	120165481	120244296	-	NM_001168271	GPR156	8343	0.773955	100	chr3	120235344	120235953	610	17	0.00384041	1	-3.02031	1
1	9104417	9129171	-	NM_024980	GPR157	18289	2.38336	100	chr1	9110293	9110882	590	17	0.00775112	0	2.69683	1
13	112690329	112887169	+	NM_015205	ATP11A	128043	0.79201	100	chr13	112818372	112819930	1559	44	0.000870024	0	3.39636	1
1	168079542	168137668	-	NM_001267609	GPR161	9804	1.29028	100	chr1	168127115	168127864	750	21	0.00391071	1	-3.01622	1
20	44531781	44619038	+	NM_001281444	PKIG	77136	0.760962	100	chr20	44608917	44609580	664	19	0.000870024	0	3.39483	1
2	206203376	206266244	+	NR_104359	GPR1-AS	48213	1.0164	100	chr2	206251589	206252227	639	18	0.00351525	1	-3.05774	1
2	132416574	132646597	+	NM_001508	GPR39	43813	0.296491	100	chr2	132460387	132461068	682	18	0.00271553	1	-3.14014	1
X	18989307	19122638	-	NM_001079858	GPR64	111810	0.456755	100	chrX	19010220	19010828	609	18	0.00326039	1	-3.08071	1
2	53670316	53860034	-	NM_001164165	GPR75-ASB3	16316	0.288848	100	chr2	53843171	53843718	548	16	0.00822568	0	2.66774	1
12	54362445	54364487	-	NM_020370	GPR84	1239	19.0896	100	chr12	54362859	54363248	390	11	0.00226734	1	-3.20102	1
1	145607960	145670465	+	NM_001097612	GPR89A	4667	0.947109	100	chr1	145612627	145613218	592	17	0.00881448	0	2.64139	1
5	90558800	91164217	+	NM_032119	GPR98	242601	0.107199	100	chr5	90801401	90802049	649	13	0.00304948	1	-3.0983	1
X	102712176	102717734	+	NM_001004051	GPRASP2	1260	11.0631	100	chrX	102713436	102714050	615	18	0.00714474	1	-2.80481	1
12	12891022	12913667	+	NM_003979	GPRC5A	4227	2.95858	100	chr12	12895249	12895918	670	19	0.00368222	1	-3.04102	1
9	136327476	136359606	+	NM_001145638	GPSM1	25316	2.19414	100	chr9	136352792	136353496	705	21	0.00181914	0	3.15681	1
1	108876981	108930423	+	NM_013296	GPSM2	25659	1.07217	100	chr1	108902640	108903212	573	15	0.00373495	1	-3.03436	1
1	52602371	52609052	+	NM_015696	GPX7	354	10.3562	100	chr1	52602725	52603416	692	15	0.00834871	0	2.66279	1
18	57646426	57803096	-	NM_005603	ATP8B1	87496	0.391904	100	chr18	57714987	57715600	614	17	0.000870024	0	3.39463	1
17	78004237	78108836	+	NM_001142640	TNRC6C	67416	0.637667	100	chr17	78071653	78072319	667	19	0.000870024	0	3.39282	1
15	72159806	72197796	-	NM_001012642	GRAMD2	37107	2.32687	81.3247	chr15	72159603	72160689	1087	26	0.00189823	0	3.14199	1
5	126360096	126494162	+	NM_001146319	GRAMD3	39495	0.452759	100	chr5	126399591	126400197	607	13	0.00224976	1	-3.20512	1
22	39901082	39973343	+	NM_004810	GRAP2	29785	0.809554	100	chr22	39930867	39931451	585	17	0.00860357	0	2.65065	1
7	50590063	50793463	-	NM_001001555	GRB10	26111	0.295475	100	chr7	50766752	50767352	601	17	0.0072502	0	2.71642	1
17	75318076	75405709	-	NM_002086	GRB2	21260	0.777096	100	chr17	75383769	75384449	681	18	0.00594077	0	2.78923	1
17	39737909	39747286	+	NM_005310	GRB7	3352	7.29367	100	chr17	39741261	39741944	684	19	0.00967572	1	-2.69976	1
2	11534116	11642787	+	NM_014668	GREB1	59450	0.547519	100	chr2	11593566	11594160	595	17	0.00837508	1	-2.74845	1
1	240489573	240612163	-	NM_022469	GREM2	42303	0.487801	100	chr1	240569263	240569860	598	12	0.00910449	1	-2.72171	1
8	101492440	101669725	+	NM_024915	GRHL2	146653	0.391458	100	chr8	101639093	101639786	694	19	0.00885842	1	-2.73064	1
5	153490524	153813870	+	NM_000827	GRIA1	316580	0.173498	100	chr5	153807104	153807664	561	14	0.00174005	0	3.17608	1
X	123184243	123490916	+	NM_000828	GRIA3	125253	0.255972	100	chrX	123309496	123310280	785	22	0.00416557	1	-2.99184	1
10	85599555	86366494	-	NM_017551	GRID1	250866	0.0844916	100	chr10	86114981	86115628	648	18	0.00408647	1	-2.99957	1
4	92304399	93774556	+	NM_001286838	GRID2	1023654	0.0361866	100	chr4	93328053	93328584	532	15	0.00354161	1	-3.05504	1
7	6496778	6551437	-	NM_001145118	GRID2IP	13194	1.191	100	chr7	6537593	6538243	651	14	0.00237279	1	-3.18783	1
21	29536933	29939965	-	NM_175611	GRIK1	345050	0.155819	100	chr21	29594288	29594915	628	18	0.0018455	1	-3.28383	1
6	101398985	102070084	+	NM_001166247	GRIK2	39285	0.0503651	100	chr6	101438270	101438607	338	10	0.00276826	1	-3.13004	1
11	120511756	120988805	+	NM_014619	GRIK4	166358	0.139818	100	chr11	120678114	120678780	667	13	0.00384041	1	-3.02151	1
1	10430102	10452004	+	NM_001270517	APITD1-CORT	20357	1.88102	100	chr1	10450459	10450870	412	12	0.000870024	0	3.39277	1
1	10449719	10452004	+	NM_001302	CORT	740	18.0227	100	chr1	10450459	10450870	412	12	0.000870024	0	3.39277	1
1	37809567	37859621	-	NM_005955	MTF1	24370	1.71012	100	chr1	37834396	37835251	856	19	0.0008876	0	3.38871	1
7	86643914	86864877	+	NM_000840	GRM3	166873	0.391919	100	chr7	86810787	86811652	866	24	0.0021443	1	-3.2192	1
11	88504576	89063679	-	NM_000842	GRM5	199244	0.108388	100	chr11	88863830	88864435	606	16	0.00734687	0	2.71126	1
3	6861115	7741532	+	NM_000844	GRM7	13679	0.104837	100	chr3	6874794	6875716	923	20	0.00145883	1	-3.3609	1
7	126438598	127243516	-	NM_000845	GRM8	573516	0.121379	100	chr7	126669024	126670000	977	27	0.00123034	1	-3.41166	1
8	17296797	17413532	-	NM_004686	MTMR7	44707	0.581654	100	chr8	17368147	17368825	679	18	0.000896388	0	3.38534	1
4	70815782	70839504	-	NM_001098477	GRSF1	4739	3.35961	100	chr4	70833969	70834765	797	22	0.00298796	1	-3.10679	1
8	6835554	6842454	+	NR_045217	GS1-24F4.2	5486	14.4182	100	chr8	6841040	6842034	995	28	0.00706565	0	2.72689	1
7	99598279	99610834	+	NM_001195541	GS1-259H13.2	4839	7.55814	100	chr7	99603118	99604066	949	23	0.00958784	0	2.60975	1
16	27787529	28063510	-	NM_001109763	GSG1L	80966	0.235885	100	chr16	27981894	27982544	651	14	0.00819053	1	-2.75969	1
17	31094927	31377678	+	NM_000267	NF1	66468	0.329971	100	chr17	31161395	31162327	933	27	0.000896388	0	3.38507	1
2	48617780	48679612	+	NM_001193487	GTF2A1L	33207	0.760112	100	chr2	48650987	48651456	470	13	0.00990421	1	-2.6922	1
3	120742711	120783070	+	NM_005513	GTF2E1	16534	1.65263	100	chr3	120759245	120759911	667	19	0.00968451	1	-2.69939	1
13	45120496	45284105	+	NM_004128	GTF2F2	55849	0.487134	100	chr13	45176345	45177141	797	23	0.00928904	1	-2.71443	1
6	85505497	85594133	-	NM_001297614	SNX14	58890	0.816815	100	chr6	85534520	85535243	724	20	0.000896388	0	3.38451	1
5	76403255	76708133	+	NM_006633	IQGAP2	14147	0.237799	100	chr5	76417402	76418126	725	20	0.000896388	0	3.38399	1
22	38705802	38733588	+	NM_004286	GTPBP1	15477	2.34282	100	chr22	38721279	38721929	651	19	0.00640654	0	2.76555	1
11	106674012	107018446	-	NM_000855	GUCY1A2	289764	0.231103	100	chr11	106727887	106728682	796	19	0.00188066	1	-3.27996	1
4	155666710	155737063	+	NM_000856	GUCY1A3	32715	1.46971	100	chr4	155699425	155700458	1034	29	0.00395465	1	-3.01094	1
10	112308178	112356596	-	NR_028134	GUCY2GP	37453	1.37343	100	chr10	112318479	112319143	665	18	0.00398981	1	-3.00559	1
2	96760902	96811892	+	NM_020184	CNNM4	7608	1.85131	100	chr2	96768510	96769453	944	27	0.000905176	0	3.38327	1
5	70219189	70585803	-	NR_027386.2	GUSBP3	231149	0.140474	100	chr5	70354140	70354654	515	15	0.00320766	0	3.00366	1
X	2828822	2882821	+	NM_001079855	GYG2	29456	0.912963	100	chrX	2858278	2858770	493	14	0.00449073	0	2.90589	1
19	48968125	48993354	-	NM_001161587	GYS1	14141	5.64804	100	chr19	48977789	48979213	1425	37	0.00136216	0	3.26907	1
12	21536189	21604848	-	NM_021957	GYS2	52964	2.73813	100	chr12	21550005	21551884	1880	50	0.0021443	1	-3.22094	1
16	1809103	1827195	-	NM_001040427	HAGH	6094	3.38805	100	chr16	1820489	1821101	613	18	0.00685473	1	-2.82212	1
17	41722639	41734647	-	NM_001079870	HAP1	9898	6.26197	100	chr17	41723998	41724749	752	22	0.00710959	0	2.72377	1
5	83638198	83721078	-	NM_001884	HAPLN1	4208	0.714277	100	chr5	83716279	83716870	592	14	0.00959663	0	2.60956	1
5	140673904	140691728	-	NM_001258040	HARS	9145	4.08415	100	chr5	140681856	140682583	728	21	0.00134458	1	-3.38396	1
4	2228369	2242134	-	NM_024511	HAUS3	2799	4.43121	100	chr4	2238726	2239335	610	17	0.00803234	1	-2.7699	1
14	22946228	22957143	-	NM_001166269	HAUS4	8276	6.25687	100	chr14	22948185	22948867	683	20	0.00447315	0	2.90671	1
9	19053137	19102943	-	NM_001270890	HAUS6	7529	0.74086	100	chr9	19095046	19095414	369	11	0.00665261	0	2.75336	1
5	69351726	69370014	-	NM_001015891	AK6	11876	6.27153	100	chr5	69356992	69358138	1147	32	0.000913964	0	3.38238	1
19	4502180	4517705	-	NM_001080400	PLIN4	9121	5.7452	100	chr19	4507693	4508584	892	20	0.000913964	0	3.38213	1
12	56266858	56270967	+	NM_144576	COQ10A	3625	11.8005	74.6154	chr12	56270483	56271132	650	19	0.000922752	0	3.38205	1
6	134960383	135054899	-	NM_001145158	HBS1L	13927	0.381942	100	chr6	135040612	135040972	361	10	0.00893752	1	-2.72686	1
X	153947557	153971369	-	NM_005334	HCFC1	11179	1.91912	100	chrX	153959734	153960190	457	13	0.00228491	0	3.08721	1
6	30234039	30326135	-	NR_052012	HCG17	37119	0.663431	100	chr6	30288406	30289016	611	16	0.00691625	0	2.73791	1
6	30287397	30327157	-	NR_024052	HCG18	38141	1.53668	100	chr6	30288406	30289016	611	16	0.00691625	0	2.73791	1
15	73319859	73369265	-	NM_005477	HCN4	28993	1.3318	100	chr15	73339615	73340272	658	14	0.00852447	0	2.6542	1
1	31617700	31627319	+	NM_001525	HCRTR1	7440	8.65904	100	chr1	31625140	31625972	833	24	0.00108973	1	-3.44665	1
3	13480215	13506425	+	NM_024827	HDAC11	17350	2.39213	100	chr3	13497565	13498191	627	17	0.00311099	0	3.01031	1
12	47782724	47819981	-	NM_001098416	HDAC7	28481	1.68018	100	chr12	47790875	47791500	626	18	0.0025134	0	3.07049	1
7	18086949	18668844	+	NM_001204144	HDAC9	413204	0.10397	100	chr7	18500153	18500757	605	16	0.00373495	1	-3.03435	1
15	50241949	50265966	-	NM_002112	HDC	5247	2.91864	100	chr15	50260019	50260719	701	15	0.00143246	0	3.25324	1
19	4472196	4502221	+	NM_001001520	HDGFRP2	22901	1.71185	100	chr19	4495097	4495610	514	13	0.00792688	0	2.68484	1
14	59919713	60063560	+	NR_075071	LRRC9	104801	0.561009	100	chr14	60024514	60025320	807	23	0.000922752	0	3.37999	1
2	241227267	241315701	-	NM_005336	HDLBP	42408	0.766665	100	chr2	241272616	241273293	678	20	0.00949996	0	2.61256	1
X	84317874	84502480	-	NM_001177478	HDX	114369	0.455562	100	chrX	84387271	84388111	841	22	0.00234643	1	-3.19296	1
12	55901413	55927126	-	NM_001143853	WIBG	23848	2.93225	100	chr12	55902525	55903278	754	21	0.000931541	0	3.37879	1
12	12974865	13000310	-	NM_015987	HEBP1	6487	2.71162	100	chr12	12993134	12993823	690	19	0.0082872	0	2.66478	1
6	139135112	139180810	+	NM_016217	HECA	2110	1.15539	100	chr6	139137222	139137749	528	16	0.00791809	0	2.68506	1
12	112160188	112382093	-	NM_001109662	HECTD4	138712	0.287509	100	chr12	112242744	112243381	638	18	0.00620441	0	2.77435	1
7	43112599	43563340	+	NM_001287059	HECW1	203891	0.190131	100	chr7	43316490	43317346	857	24	0.00249583	0	3.07186	1
9	113315651	113340341	-	NM_001012361	WDR31	13705	2.52319	100	chr9	113326014	113326636	623	18	0.000940329	0	3.37574	1
3	124965710	125055959	-	NM_020733	HEG1	23239	0.755679	100	chr3	125032039	125032720	682	19	0.00215309	0	3.10512	1
10	94545767	94602100	+	NM_001289067	HELLS	53485	1.70945	100	chr10	94599252	94600214	963	24	0.00255734	0	3.06605	1
17	67070438	67245204	-	NM_014877	HELZ	116358	0.33187	100	chr17	67128267	67128846	580	17	0.00669655	1	-2.82963	1
3	50569478	50584991	+	NM_016173	HEMK1	10490	3.15199	100	chr3	50579968	50580456	489	14	0.00529045	0	2.83716	1
15	63608618	63833949	-	NM_003922	HERC1	133253	0.284913	100	chr15	63700055	63700696	642	18	0.00179278	0	3.16787	1
4	139665768	139740746	+	NM_001204366	MGST2	35799	1.51909	100	chr4	139701567	139702705	1139	32	0.000957905	0	3.37333	1
15	20408396	20506181	-	NR_036432	HERC2P3	60129	0.476551	100	chr15	20445587	20446052	466	12	0.00523772	1	-2.91196	1
16	32170043	32188114	-	NR_109773	HERC2P4	14503	3.64652	100	chr16	32172953	32173611	659	22	0.00777749	0	2.69367	1
4	88592423	88708543	+	NM_001271602	HERC3	76572	0.627793	100	chr4	88668995	88669723	729	21	0.0090957	1	-2.72224	1
4	88457117	88506169	+	NM_016323	HERC5	4901	1.32917	100	chr4	88462018	88462669	652	11	0.00504438	1	-2.92266	1
1	91260766	91404870	-	NM_001017975	HFM1	139407	0.547517	100	chr1	91264675	91265463	789	23	0.0028122	1	-3.12269	1
1	210328252	210676297	+	NM_001122834	HHAT	227036	0.103147	100	chr1	210555288	210555646	359	11	0.00222339	0	3.0943	1
7	27525440	27663002	-	NM_152740	HIBADH	122330	0.588094	100	chr7	27539864	27540672	809	23	0.00342737	1	-3.06531	1
2	20684014	20823131	-	NM_001282719	C2orf43	91058	0.618899	100	chr2	20731213	20732073	861	24	0.000957905	0	3.37183	1
17	44846353	44850481	+	NM_001271880	HIGD1B	0	10.6321	70.9208	chr17	44846173	44846791	619	14	0.0029616	1	-3.11058	1
11	33256672	33357023	+	NM_001278163	HIPK3	8540	0.583944	100	chr11	33265212	33265797	586	16	0.00913086	1	-2.72106	1
22	19330701	19431697	-	NM_003325	HIRA	55566	0.878244	100	chr22	19375245	19376131	887	21	0.00100184	0	3.35509	1
6	26124145	26124691	+	NM_003512	HIST1H2AC	34	93.7843	61.2903	chr6	26124179	26125015	837	24	0.00324282	0	3.00092	1
10	69220303	69267560	+	NM_025130	HKDC1	2742	2.33188	100	chr10	69223045	69224146	1102	29	0.00206521	1	-3.23973	1
6	32517377	32530230	-	NM_002125	HLA-DRB5	11609	4.83896	100	chr6	32518000	32518621	622	17	0.00713595	1	-2.80487	1
21	36750888	36990246	-	NM_000411	HLCS	233448	0.346342	100	chr21	36755970	36756798	829	24	0.00269795	0	3.05471	1
17	55264960	55325066	+	NM_002126	HLF	57715	0.979919	100	chr17	55322675	55323263	589	17	0.00166095	0	3.19395	1
1	220832763	220880141	-	NR_046901	HLX-AS1	24655	1.23683	100	chr1	220854901	220855486	586	17	0.00394587	1	-3.01332	1
1	185734551	186190954	+	NM_031935	HMCN1	65348	0.164985	100	chr1	185799899	185800651	753	22	0.0037701	1	-3.0318	1
11	128965060	129192199	-	NM_001142685	ARHGAP32	380	0.276922	100	chr11	129191191	129191819	629	18	0.000957905	0	3.37037	1
6	55434373	55579215	-	NM_001042406	HMGCLL1	20091	0.300325	100	chr6	55558690	55559124	435	13	0.00201248	1	-3.25201	1
1	119747996	119768933	-	NM_001166107	HMGCS2	14397	3.2238	100	chr1	119753862	119754536	675	20	0.0015555	1	-3.34714	1
1	26472411	26476643	+	NM_005517	HMGN2	602	21.545	100	chr1	26473013	26473924	912	26	0.00364707	1	-3.04374	1
17	29593509	29614762	+	NM_152345	ANKRD13B	10585	3.02531	100	chr17	29604094	29604736	643	18	0.000957905	0	3.36772	1
22	35257452	35295808	+	NM_001003681	HMGXB4	8567	0.925516	100	chr22	35266019	35266373	355	10	0.00732929	0	2.71343	1
16	4474703	4510348	+	NM_001127206	HMOX2	18620	1.73091	100	chr16	4493323	4493939	617	16	0.0099833	1	-2.69025	1
17	37686431	37745106	-	NM_000458	HNF1B	54515	0.654441	100	chr17	37690208	37690591	384	11	0.00899024	0	2.63664	1
20	44355801	44432846	+	NM_001030003	HNF4A	64184	1.01238	100	chr20	44419985	44420764	780	22	0.00578258	0	2.80198	1
10	43385617	43409249	-	NM_001098204	HNRNPF	18429	2.29763	100	chr10	43390278	43390820	543	16	0.00235522	1	-3.18951	1
19	41262476	41307693	+	NM_144732	HNRNPUL1	33588	2.10757	100	chr19	41296064	41297016	953	27	0.00188945	0	3.14778	1
15	82848977	82952725	-	NM_004839	HOMER2	92304	0.939768	100	chr15	82859447	82860421	975	28	0.00271553	0	3.0514	1
22	30080464	30177074	+	NM_152510	HORMAD2	45773	0.561013	100	chr22	30126237	30126778	542	12	0.00696898	0	2.73442	1
7	27185408	27189294	+	NR_002795	HOXA11-AS	1303	15.7962	100	chr7	27186711	27187324	614	18	0.00538712	0	2.82929	1
20	21610787	21703586	-	NR_109878	LOC101929608	20276	0.614224	100	chr20	21682741	21683310	570	16	0.000957905	0	3.36571	1
3	47381001	47413442	+	NM_015466	PTPN23	15169	2.02515	100	chr3	47396170	47396826	657	16	0.000957905	0	3.36459	1
7	27140364	27155929	+	NR_038832	HOXA-AS3	7917	4.08583	100	chr7	27148281	27148916	636	18	0.00461376	0	2.8862	1
12	53973126	53976420	+	NM_014212	HOXC11	1550	24.8558	100	chr12	53974676	53975494	819	23	0.00396344	1	-3.00883	1
12	53938792	53946545	+	NM_017410	HOXC13	83	9.7756	100	chr12	53938875	53939632	758	19	0.00237279	1	-3.18773	1
12	53935328	53939644	-	NR_047507	HOXC13-AS	12	17.5585	100	chr12	53938875	53939632	758	19	0.00237279	1	-3.18773	1
12	54016852	54056031	+	NM_014620	HOXC4	26794	0.90097	100	chr12	54043646	54043998	353	10	0.0040689	1	-3.00204	1
12	54009106	54012762	+	NM_022658	HOXC8	1029	20.7547	100	chr12	54010135	54010893	759	22	0.00356798	1	-3.05343	1
1	32886497	32894647	+	NM_002143	HPCA	2727	7.55735	100	chr1	32889224	32889839	616	19	0.0091748	1	-2.71844	1
4	174490177	174522899	-	NM_000860	HPGD	31047	3.27904	100	chr4	174490780	174491852	1073	27	0.00486862	0	2.86908	1
10	98416198	98446948	-	NM_000195	HPS1	22669	3.35924	100	chr10	98423247	98424279	1033	22	0.00268038	0	3.05806	1
10	1056836	1132298	+	NM_014023	WDR37	318	0.964711	100	chr10	1057154	1057881	728	20	0.000957905	0	3.36411	1
1	152212076	152224197	-	NM_001009931	HRNR	6929	7.23478	100	chr1	152216392	152217268	877	24	0.00358555	1	-3.05041	1
1	86914652	87098443	+	NM_001134492	HS2ST1	28862	0.439083	100	chr1	86943514	86944320	807	23	0.00293523	0	3.02583	1
2	128265480	128318598	-	NM_004807	HS6ST1	33525	1.12013	100	chr2	128284479	128285073	595	17	0.00789173	1	-2.77526	1
X	132626010	132961396	-	NM_001077188	HS6ST2	332784	0.200664	100	chrX	132627940	132628612	673	19	0.00365586	1	-3.04262	1
22	44752558	44862785	+	NM_001017526	ARHGAP8	103726	0.752985	100	chr22	44856284	44857113	830	23	0.000957905	0	3.36313	1
22	28742055	28757509	+	NM_172002	HSCB	9824	4.95632	100	chr22	28751879	28752644	766	20	0.00263643	1	-3.15092	1
16	67431133	67437552	+	NM_000196	HSD11B2	4282	9.90654	100	chr16	67435415	67436050	636	15	0.00182793	0	3.15586	1
19	48813017	48836678	-	NM_016246	HSD17B14	19732	1.78345	100	chr19	48816525	48816946	422	12	0.00870903	1	-2.73828	1
9	96235307	96302153	-	NM_000197	HSD17B3	40596	0.963394	100	chr9	96260914	96261557	644	18	0.00662624	1	-2.83308	1
9	112379909	112472406	+	NM_001195822	HSDL2	91558	0.648663	100	chr9	112471467	112472066	600	17	0.00585289	1	-2.87359	1
21	43529192	43659494	-	NM_007031	HSF2BP	57075	0.545651	100	chr21	43601709	43602419	711	17	0.00232006	0	3.08551	1
22	44702198	44862785	+	NM_181334	PRR5-ARHGAP8	154086	0.516851	100	chr22	44856284	44857113	830	23	0.000957905	0	3.36313	1
14	102080738	102139750	-	NM_001017963	HSP90AA1	17609	1.50475	100	chr14	102121254	102122141	888	24	0.00188945	0	3.14638	1
10	116671192	116742575	-	NM_025015	HSPA12A	53032	0.854533	100	chr10	116688934	116689543	610	17	0.00384041	1	-3.02164	1
20	3732670	3753112	+	NM_001197327	HSPA12B	15399	4.29976	100	chr20	3748069	3748947	879	20	0.00193339	0	3.13824	1
10	14838160	14871742	+	NM_016299	HSPA14	17493	1.75386	100	chr10	14855653	14856241	589	16	0.00667897	0	2.75038	1
6	31809619	31815059	-	NM_005527	HSPA1L	0	16.9454	91.1067	chr6	31814138	31815149	1012	26	0.00508832	0	2.84897	1
3	122739997	122793820	-	NM_024610	HSPBAP1	6979	1.15004	100	chr3	122786223	122786841	619	17	0.00253977	1	-3.16293	1
2	197499997	197503464	+	NM_002157	HSPE1	2050	11.6494	100	chr2	197502047	197502450	404	12	0.00380526	0	2.95147	1
16	87707812	87765993	-	NM_001184854	KLHDC4	13329	1.92156	100	chr16	87751547	87752664	1118	32	0.000957905	0	3.36307	1
1	21822232	21937298	-	NM_001291860	HSPG2	31623	1.21668	100	chr1	21904276	21905675	1400	40	0.00159944	1	-3.32874	1
9	27948086	29213001	-	NM_001258282	LINGO2	1074147	0.0566045	100	chr9	28138139	28138854	716	20	0.000966693	0	3.36114	1
5	148451032	148637062	-	NM_001040169	HTR4	7707	0.497766	100	chr5	148628430	148629355	926	22	0.00148519	0	3.24219	1
2	74529405	74533557	+	NM_013247	HTRA2	3718	10.4744	66.8203	chr2	74533123	74533773	651	14	0.0014061	0	3.26408	1
8	38974149	38988663	+	NM_153692	HTRA4	0	3.43782	83.7248	chr8	38974052	38974647	596	17	0.00647684	0	2.7617	1
4	3074510	3243961	+	NM_002111	HTT	139368	0.574204	100	chr4	3213878	3214850	973	28	0.00505317	0	2.85333	1
21	31873315	32004065	+	NM_014586	HUNK	76348	0.469595	100	chr21	31949663	31950276	614	18	0.00935056	0	2.61971	1
X	53532096	53686730	-	NM_031407	HUWE1	99481	0.387364	100	chrX	53586651	53587249	599	17	0.00401617	1	-3.00352	1
3	50299889	50312382	-	NM_153281	HYAL1	1451	8.9643	100	chr3	50309812	50310931	1120	31	0.00209157	0	3.11826	1
15	78507564	78533671	+	NM_001013619	HYKK	8680	2.86885	100	chr15	78516244	78516992	749	21	0.00178399	0	3.1695	1
2	202773150	202871986	-	NM_001288622	ICA1L	92133	0.595931	100	chr2	202779265	202779853	589	16	0.00653836	0	2.75897	1
5	5422673	5490235	+	NM_015325	ICE1	49401	1.71396	100	chr5	5472074	5473231	1158	33	0.00932419	0	2.62156	1
15	60419609	60479161	-	NM_001018089	ICE2	5293	1.13848	100	chr15	60473191	60473868	678	13	0.00268916	1	-3.14306	1
6	53001300	53061803	-	NM_014920	ICK	27700	1.20488	100	chr6	53033375	53034103	729	21	0.00212672	1	-3.22884	1
21	44222995	44241005	-	NM_001283050.1	ICOSLG	15709	3.27578	100	chr21	44224707	44225296	590	13	0.0011073	0	3.32861	1
X	153785766	153794524	-	NM_004135	IDH3G	7756	8.84804	100	chrX	153785994	153786768	775	21	0.00755778	0	2.70384	1
10	1018907	1025860	-	NM_033261	IDI2	5224	10.9433	100	chr10	1019876	1020636	761	21	0.00279462	1	-3.12549	1
4	986997	1004558	+	NM_000203	IDUA	16111	3.34244	100	chr4	1003108	1003694	587	16	0.00858599	0	2.65139	1
14	94081293	94102715	+	NM_145249.1	IFI27L1	17501	2.78206	100	chr14	94098794	94099389	596	15	0.00277704	0	3.04167	1
19	18173780	18178125	+	NM_006332	IFI30	3146	15.8537	100	chr19	18176926	18177614	689	19	0.00351525	1	-3.05757	1
3	50287732	50292596	-	NM_006764	IFRD2	4094	13.8129	100	chr3	50287831	50288502	672	19	0.00770718	1	-2.78175	1
16	1510427	1612109	-	NM_014714	IFT140	14471	0.576301	100	chr16	1597053	1597638	586	17	0.00167853	0	3.19125	1
2	27444373	27489812	-	NM_015662	IFT172	30910	1.80678	100	chr2	27458082	27458902	821	23	0.00326039	1	-3.08061	1
11	118544528	118566077	-	NM_001168618	IFT46	16832	5.01624	100	chr11	118548165	118549245	1081	30	0.00238158	0	3.07968	1
20	43590939	43647223	+	NM_016004	IFT52	13377	1.15128	100	chr20	43604316	43604963	648	18	0.00735566	0	2.71037	1
13	20567069	20691438	+	NM_006531	IFT88	45245	0.541931	100	chr13	20612314	20612987	674	19	0.00666139	0	2.75082	1
15	65327127	65378041	-	NM_004884	IGDCC3	43349	1.35324	100	chr15	65334004	65334692	689	18	0.0022937	1	-3.19568	1
12	102395867	102480601	-	NM_000618	IGF1	65946	0.704549	100	chr12	102414059	102414655	597	17	0.00385798	0	2.94686	1
15	98648539	98964531	+	NM_000875	IGF1R	268245	0.272158	100	chr15	98916784	98917643	860	24	0.00276826	0	3.04567	1
11	2129112	2149604	-	NM_001007139	IGF2	0	3.96721	88.8525	chr11	2148792	2149706	915	26	0.00829598	0	2.66401	1
3	185643739	185825040	-	NM_001007225	IGF2BP2	63893	0.397679	100	chr3	185760427	185761147	721	13	0.00180156	0	3.16478	1
6	159969099	160106552	+	NM_000876	IGF2R	130064	0.460518	100	chr6	160099163	160099795	633	15	0.00337464	1	-3.06886	1
2	216633404	216664436	+	NM_000597	IGFBP2	15360	1.21161	100	chr2	216648764	216649139	376	11	0.00417436	0	2.92468	1
11	72836745	73142099	-	NM_014824	FCHSD2	105903	0.274762	100	chr11	73035358	73036196	839	23	0.000984269	0	3.35952	1
1	201190825	201228953	+	NM_001164586	IGFN1	1007	1.69949	100	chr1	201191832	201192479	648	18	0.00455225	1	-2.95563	1
4	70655541	70666632	-	NM_144646	IGJ	722	7.41075	100	chr4	70665089	70665910	822	18	0.00804992	1	-2.76831	1
4	174283904	174333381	+	NM_001145314	CEP44	41484	1.63103	100	chr4	174325388	174326194	807	23	0.000984269	0	3.35919	1
7	50304083	50405101	+	NM_001291839	IKZF1	13291	0.595927	100	chr7	50317374	50317975	602	17	0.0047368	1	-2.94074	1
2	212999686	213151610	-	NM_001079526	IKZF2	30110	0.675991	100	chr2	213120474	213121500	1027	29	0.00217066	1	-3.21317	1
17	39757715	39864189	-	NM_001257408	IKZF3	34312	0.534398	100	chr17	39829309	39829877	569	16	0.00145004	1	-3.36439	1
X	118727596	118794534	+	NM_001560	IL13RA1	48661	1.12789	100	chrX	118776257	118777011	755	21	0.00284735	0	3.03269	1
15	81196878	81312764	+	NM_001172128	IL16	74724	0.530689	100	chr15	81271602	81272216	615	18	0.00460497	1	-2.94983	1
2	112773915	112785395	-	NM_000575	IL1A	3564	5.84444	100	chr2	112781161	112781831	671	19	0.00984269	1	-2.694	1
1	165201867	165356242	-	NM_001174069	LMX1A	135741	0.406799	100	chr1	165219874	165220501	628	12	0.000993057	1	-3.46924	1
1	24502351	24537021	+	NM_001251979	RCAN3	13370	2.22088	100	chr1	24515721	24516490	770	21	0.000984269	1	-3.47044	1
17	35744511	35752879	-	NM_139285	GAS2L2	3188	9.9534	100	chr17	35748859	35749691	833	22	0.000984269	1	-3.47057	1
6	137143820	137173649	-	NM_052962	IL22RA2	15179	2.89306	100	chr6	137157608	137158470	863	20	0.00326039	1	-3.08276	1
1	67166486	67259968	+	NM_144701	IL23R	2498	1.03762	100	chr1	67168984	67169953	970	26	0.00949117	0	2.61372	1
19	14031740	14052906	+	NM_004843	IL27RA	1123	3.5338	100	chr19	14032863	14033610	748	20	0.00223218	0	3.09188	1
16	70579895	70660683	+	NM_001172771	IL34	13118	0.430752	100	chr16	70593013	70593360	348	10	0.00440285	0	2.91096	1
7	22727147	22732003	+	NM_000600	IL6	531	17.0476	100	chr7	22727678	22728505	828	23	0.00158186	0	3.21585	1
1	166913204	166975325	-	NM_199351	ILDR2	10807	1.33447	100	chr1	166963690	166964518	829	17	0.00460497	0	2.88797	1
1	153661788	153671029	-	NM_001267809	ILF2	1901	7.06557	100	chr1	153668476	153669128	653	19	0.00217066	1	-3.21438	1
19	10654261	10685768	+	NM_001137673	ILF3	6127	4.07198	100	chr19	10660388	10661670	1283	36	0.00173126	0	3.17871	1
11	31432402	31509623	-	NM_144981	IMMP1L	17551	0.863743	100	chr11	31491406	31492072	667	18	0.00630987	0	2.76935	1
17	20863395	20896141	-	NM_001004306	CCDC144NL	6630	1.90857	100	chr17	20888887	20889511	625	12	0.000984269	1	-3.47164	1
6	75921114	76072679	-	NM_001282368	IMPG1	11612	0.410382	100	chr6	76060446	76061067	622	16	0.00154671	0	3.22268	1
17	20868433	20905231	+	NR_104185	LOC440416	20454	1.69842	100	chr17	20888887	20889511	625	12	0.000984269	1	-3.47164	1
11	62123973	62153164	+	NM_001040694	INCENP	3124	2.82954	100	chr11	62127097	62127922	826	24	0.00298796	0	3.02054	1
14	104689606	104719611	+	NM_001031714	INF2	20063	2.58282	100	chr14	104709669	104710443	775	21	0.00232885	0	3.08423	1
10	98383565	98415222	-	NM_032709	PYROXD2	24840	2.33432	100	chr10	98389644	98390382	739	21	0.000984269	1	-3.47179	1
7	30752135	30892388	+	NR_037598	INMT-FAM188B	6049	0.551143	100	chr7	30758184	30758956	773	20	0.00384041	1	-3.02013	1
2	74455023	74460892	+	NR_037849	INO80B-WBP1	2786	10.4259	100	chr2	74457809	74458420	612	18	0.00640654	0	2.76574	1
2	190343470	190371666	+	NM_001128928	INPP1	6117	2.52864	100	chr2	190349587	190350299	713	20	0.00167853	1	-3.31202	1
3	186147201	186362235	-	NM_001080744	DGKG	2204	0.332969	100	chr3	186359316	186360031	716	20	0.000984269	1	-3.47384	1
1	37860697	37931792	-	NM_001297434	INPP5B	1975	1.09711	100	chr1	37929038	37929817	780	22	0.00720626	0	2.71861	1
2	233059967	233207904	+	NM_001017915	INPP5D	40323	0.753694	100	chr2	233100290	233101404	1115	21	0.00181914	0	3.15705	1
1	245154985	245703127	+	NM_018012	KIF26B	305131	0.164008	100	chr1	245460116	245461014	899	25	0.000984269	1	-3.47452	1
7	155297776	155310236	+	NM_005542	INSIG1	5637	5.39283	100	chr7	155303413	155304084	672	16	0.00223218	0	3.09117	1
11	2129112	2161210	-	NR_003512	INS-IGF2	10549	2.17141	100	chr11	2149965	2150661	697	19	0.00775112	0	2.69647	1
7	1470277	1504383	-	NM_001080453	INTS1	4626	1.72105	100	chr7	1499171	1499757	587	16	0.00319888	0	3.00379	1
8	19817407	19852076	+	NM_018142	INTS10	25489	2.02769	100	chr8	19842896	19843598	703	17	0.00120397	0	3.30898	1
7	65647854	65718689	+	NR_027392	INTS4P2	18290	1.08419	100	chr7	65666144	65666911	768	22	0.00145004	1	-3.36554	1
13	51361565	51453140	-	NM_001039937	INTS6	71103	1.10182	100	chr13	51381029	51382037	1009	28	0.00394587	1	-3.01362	1
8	94823290	94880494	+	NM_017864	INTS8	14542	0.576873	100	chr8	94837832	94838161	330	10	0.00797082	0	2.68212	1
8	28767658	28890182	-	NM_001145159	INTS9	86773	0.621098	100	chr8	28802649	28803409	761	22	0.00377889	1	-3.03069	1
3	48688003	48717279	-	NM_001005909	IP6K2	4123	2.04939	100	chr3	48712557	48713156	600	17	0.00879691	0	2.643	1
13	97953675	98024297	+	NM_002271	IPO5	22842	1.61845	100	chr13	97976517	97977659	1143	22	0.0018455	0	3.15322	1
1	45694326	45750814	-	NM_001145349	IPP	54586	1.09225	100	chr1	45695612	45696228	617	17	0.00704807	1	-2.80916	1
15	67254800	67501805	+	NM_001031715	IQCH	139432	0.334	100	chr15	67394232	67395056	825	23	0.00249583	0	3.07089	1
3	159069252	159897367	+	NM_001197113	IQCJ-SCHIP1	234992	0.0737819	100	chr3	159304244	159304854	611	17	0.00565955	1	-2.88414	1
3	159765382	159768613	-	NR_121669	IQCJ-SCHIP1-AS1	1795	18.1931	100	chr3	159766231	159766818	588	16	0.00674049	0	2.74635	1
5	14143720	14509350	+	NM_007118	TRIO	335360	0.216612	100	chr5	14479080	14479871	792	22	0.000975481	1	-3.4752	1
2	86503430	86721123	-	NM_001198954	RNF103-CHMP3	73868	0.360139	100	chr2	86646472	86647255	784	22	0.000949117	1	-3.48251	1
3	12897043	13073118	-	NM_001134382	IQSEC1	114338	0.728663	100	chr3	12957498	12958780	1283	36	0.00238158	0	3.07982	1
12	66883	178460	+	NM_001170738	IQSEC3	51815	0.674864	100	chr12	118698	119450	753	22	0.00424466	0	2.919	1
7	123452182	123532949	-	NM_001282855	IQUB	73922	0.89268	100	chr7	123458307	123459027	721	19	0.00358555	1	-3.04891	1
15	78438176	78501457	+	NM_004136	IREB2	40735	0.959199	100	chr15	78478911	78479517	607	18	0.00271553	0	3.05243	1
4	184387722	184474573	-	NM_002199	IRF2	60844	1.45535	100	chr4	184412466	184413729	1264	36	0.00206521	1	-3.24298	1
19	45883608	45886119	-	NM_015649	IRF2BP1	398	32.7229	100	chr19	45884900	45885721	822	23	0.00290887	0	3.02825	1
13	109753837	109786568	-	NM_003749	IRS2	26749	2.01027	100	chr13	109759162	109759819	658	18	0.0038492	0	2.9471	1
1	156722621	156727914	-	NM_030980	ISG20L2	4636	11.4847	100	chr1	156722671	156723278	608	17	0.00432375	1	-2.97459	1
3	129087569	129161231	-	NM_001204890	ISY1-RAB43	49527	0.80909	100	chr3	129111109	129111704	596	16	0.00740838	1	-2.79386	1
12	2812621	2825072	+	NM_018463	ITFG2	1313	4.96306	100	chr12	2813934	2814551	618	17	0.00960541	1	-2.70381	1
16	234546	269944	+	NR_104317	ITFG3	31428	2.13565	100	chr16	265974	266729	756	21	0.00189823	0	3.14342	1
5	52788302	52953656	+	NM_181501	ITGA1	103989	0.445103	100	chr5	52892291	52893026	736	21	0.00210915	0	3.11719	1
12	54395261	54419267	-	NM_002205	ITGA5	2467	2.44512	100	chr12	54416214	54416800	587	16	0.00132701	0	3.27853	1
12	55684570	55707903	-	NM_001144996	ITGA7	11111	1.69709	100	chr12	55696397	55696792	396	12	0.00213551	0	3.11368	1
17	3714625	3801244	-	NM_002208	ITGAE	36501	0.669591	100	chr17	3764164	3764743	580	11	0.00692504	0	2.73631	1
21	44885954	44921051	-	NM_000211	ITGB2	9108	2.01151	100	chr21	44911238	44911943	706	20	0.00115124	0	3.32009	1
1	226631690	226739176	-	NM_002221	ITPKB	15116	0.564719	100	chr1	226723454	226724060	607	14	0.00703049	0	2.7291	1
19	40717103	40740862	+	NM_025194	ITPKC	8558	3.32071	100	chr19	40725661	40726449	789	21	0.00881448	0	2.64128	1
6	33621379	33696572	+	NM_002224	ITPR3	47460	0.917626	100	chr6	33668839	33669528	690	19	0.00434133	0	2.91363	1
21	33642478	33838499	+	NM_001001132	ITSN1	140364	0.305068	100	chr21	33782842	33783439	598	17	0.00574743	1	-2.87863	1
2	24202866	24360529	-	NM_006277	ITSN2	22263	0.434468	100	chr2	24337582	24338266	685	20	0.00631866	0	2.76915	1
4	128809623	128875225	+	NM_001287437	JADE1	57416	1.17373	100	chr4	128867039	128867808	770	22	0.00297038	1	-3.10813	1
X	46912276	47061243	+	NM_001077445	JADE3	59213	0.36048	100	chrX	46971489	46972025	537	15	0.00858599	0	2.6521	1
9	4985245	5128184	+	NM_004972	JAK2	96235	1.26557	100	chr9	5081480	5083288	1809	51	0.00337464	1	-3.06907	1
5	74777574	74866839	-	NM_015566	FAM169A	20883	0.848027	100	chr5	74845200	74845956	757	21	0.000949117	1	-3.48281	1
5	147585441	147782849	-	NM_001270934	JAKMIP2	115929	0.555193	100	chr5	147665825	147666920	1096	26	0.00274189	1	-3.13363	1
5	147559994	147662010	+	NR_038902	JAKMIP2-AS1	330	0.670476	100	chr5	147560324	147561007	684	18	0.00313736	1	-3.09032	1
21	25639282	25717563	+	NM_001270407	JAM2	14642	1.20206	100	chr21	25653924	25654864	941	21	0.00408647	1	-3.00121	1
6	15245975	15522043	+	NM_004973	JARID2	103448	0.204659	100	chr6	15349423	15349987	565	10	0.00731171	1	-2.79762	1
15	41828085	41837588	+	NM_001114632	JMJD7	3206	5.51347	100	chr15	41831291	41831814	524	15	0.00408647	1	-3.00132	1
15	41828085	41848149	+	NM_001198588	JMJD7-PLA2G4B	3206	2.61151	100	chr15	41831291	41831814	524	15	0.00408647	1	-3.00132	1
18	7567316	8406862	+	NM_001105244	PTPRM	177249	0.0821872	100	chr18	7744565	7745254	690	19	0.000940329	1	-3.48469	1
20	44111697	44187579	-	NM_020433	JPH2	42434	1.14914	100	chr20	44144274	44145145	872	24	0.00365586	1	-3.04317	1
X	8528874	8732187	-	NM_000216	KAL1	66983	0.448075	100	chrX	8664294	8665204	911	25	0.00145004	1	-3.36295	1
21	37624481	37916439	-	NM_002240	KCNJ6	200120	0.394233	100	chr21	37715169	37716319	1151	32	0.000940329	1	-3.48512	1
21	25880550	26170821	-	NM_000484	APP	245601	0.262168	100	chr21	25924460	25925220	761	22	0.000940329	1	-3.48583	1
1	33513999	34165275	-	NM_001281956	CSMD2	572910	0.107788	100	chr1	33591664	33592365	702	20	0.000931541	1	-3.48674	1
2	210020711	210171328	-	NM_152519	KANSL1L	22134	0.452801	100	chr2	210148513	210149194	682	19	0.00975481	1	-2.69723	1
X	53094157	53144068	+	NR_110456	KANTR	28409	1.27625	100	chrX	53122566	53123202	637	18	0.00704807	1	-2.80887	1
10	74826413	75032623	+	NM_001256468	KAT6B	17786	0.354491	100	chr10	74844199	74844929	731	16	0.00311099	0	3.01066	1
18	46946824	47102244	+	NM_031303	KATNAL2	36930	0.229055	100	chr18	46983754	46984109	356	10	0.00298796	0	3.02298	1
8	1973878	2006944	+	NM_014867	KBTBD11	9622	1.86288	100	chr8	1983500	1984115	616	18	0.00269795	0	3.05562	1
7	32868166	32891857	-	NM_015483	KBTBD2	4978	4.40655	100	chr7	32885836	32886879	1044	27	0.0015555	1	-3.34756	1
2	84971108	85059473	+	NM_020122	KCMF1	9317	0.577145	100	chr2	84980425	84980934	510	15	0.00382283	1	-3.0227	1
3	156120548	156539139	+	NM_172160	KCNAB1	163987	0.164838	100	chr3	156284535	156285224	690	20	0.00250461	1	-3.16911	1
1	5992298	6101194	+	NM_001199861	KCNAB2	31149	0.624443	100	chr1	6023447	6024126	680	19	0.0047368	0	2.87673	1
8	72537391	72938350	+	NM_004770	KCNB2	382167	0.240922	100	chr8	72919558	72920523	966	21	0.00269795	0	3.05366	1
19	50311942	50333516	-	NR_110912	KCNC3	3480	2.92932	100	chr19	50329405	50330036	632	12	0.00151156	0	3.23494	1
7	120273668	120750334	+	NM_012281	KCND2	217685	0.142447	100	chr7	120491353	120492031	679	19	0.0030319	1	-3.10121	1
1	111775832	111989156	-	NM_004980	KCND3	174479	0.338451	100	chr1	111813956	111814677	722	20	0.00181914	0	3.16145	1
21	34446688	34512276	-	NM_000219	KCNE1	35134	1.25478	100	chr21	34476320	34477142	823	20	0.00272432	0	3.05059	1
2	42442017	42494098	-	NM_133329	KCNG3	41400	1.24035	100	chr2	42452053	42452698	646	19	0.00328676	1	-3.07551	1
9	113876282	114056596	+	NM_133374	ZNF618	98658	0.385991	100	chr9	113974940	113975635	696	19	0.000931541	1	-3.48702	1
7	150944956	150978315	-	NM_000238	KCNH2	10952	1.77158	100	chr7	150966773	150967363	591	17	0.00381404	1	-3.02492	1
17	42156892	42181279	-	NM_012285	KCNH4	19509	2.39462	100	chr17	42161187	42161770	584	17	0.00307584	1	-3.09641	1
14	62706577	63045239	-	NM_139318	KCNH5	189360	0.1751	100	chr14	62855287	62855879	593	17	0.00764566	1	-2.78489	1
2	132671799	133568461	-	NM_207363	NCKAP5	312175	0.10093	100	chr2	133255382	133256286	905	26	0.000896388	1	-3.49022	1
1	223541609	223665735	-	NM_001143962	CAPN8	79469	0.789514	100	chr1	223585287	223586266	980	28	0.0008876	1	-3.49323	1
19	55895945	55932337	-	NM_176810	NLRP13	21512	1.96192	100	chr19	55910112	55910825	714	20	0.0008876	1	-3.49328	1
17	59893046	59950426	+	NM_001272042	RPS6KB1	25048	1.16066	100	chr17	59918094	59918759	666	17	0.0008876	1	-3.49457	1
6	39299001	39314462	-	NM_001135111	KCNK17	7520	4.65658	100	chr6	39306223	39306942	720	19	0.00404254	0	2.93374	1
10	35246981	35572671	+	NM_181698	CCNY	252800	0.190364	100	chr10	35499781	35500400	620	10	0.0008876	1	-3.49468	1
10	76869601	77637820	-	NM_001014797	KCNMA1	431057	0.079144	100	chr10	77206156	77206763	608	16	0.00432375	1	-2.97471	1
12	70366282	70434293	+	NM_014505	KCNMB4	66454	0.864553	100	chr12	70432736	70433323	588	17	0.00870024	0	2.64633	1
19	17951302	17999122	+	NM_002248	KCNN1	29537	1.3906	100	chr19	17980839	17981503	665	16	0.0016258	0	3.19938	1
1	154697466	154870279	-	NM_001204087	KCNN3	30899	0.393487	100	chr1	154838701	154839380	680	13	0.00405132	1	-3.00289	1
1	40784012	40840453	+	NM_004700	KCNQ4	460	1.69909	100	chr1	40784472	40785430	959	27	0.00395465	1	-3.01098	1
6	72621843	73198851	+	NM_001160130	KCNQ5	31718	0.114036	100	chr6	72653561	72654218	658	18	0.00310221	1	-3.09331	1
6	72630495	72678559	+	NR_120503	KCNQ5-IT1	23066	1.36898	100	chr6	72653561	72654218	658	18	0.00310221	1	-3.09331	1
1	196225781	196608432	-	NM_001287819	KCNT2	175244	0.153403	100	chr1	196432602	196433188	587	15	0.00639775	1	-2.84294	1
8	36784324	36936127	+	NM_001031836	KCNU1	99777	0.30434	100	chr8	36884101	36884562	462	13	0.00631866	0	2.7692	1
16	29906336	29926233	-	NM_178863	KCTD13	13877	4.29691	100	chr16	29911502	29912356	855	25	0.00276826	0	3.04348	1
6	36442767	36491144	+	NM_001286579	KCTD20	23503	1.58543	100	chr6	36466270	36467036	767	20	0.00762809	1	-2.78512	1
7	33904911	34155873	+	NM_133468	BMPER	1774	0.274144	100	chr7	33906685	33907372	688	18	0.000878812	1	-3.49604	1
11	67119269	67258080	+	NM_012308	KDM2A	127477	0.541019	100	chr11	67246746	67247496	751	21	0.00206521	1	-3.24301	1
1	43650126	43705519	+	NM_014663	KDM4A	16114	1.45142	100	chr1	43666240	43667043	804	23	0.00111609	1	-3.43607	1
9	6720863	7077265	+	NM_001146696	KDM4C	25856	0.190795	100	chr9	6746719	6747398	680	20	0.00151156	0	3.23479	1
12	280057	389456	-	NM_001042603	KDM5A	7804	0.585009	100	chr12	381013	381652	640	14	0.00851569	0	2.65458	1
X	44873175	45112613	+	NM_001291415	KDM6A	70738	0.286921	100	chrX	44943913	44944599	687	14	0.00373495	1	-3.03651	1
17	7839917	7854801	+	NM_001080424	KDM6B	7750	7.28922	100	chr17	7847667	7848751	1085	31	0.00122155	0	3.30255	1
19	10486120	10502806	-	NM_012289	KEAP1	12933	3.54767	100	chr19	10489282	10489873	592	16	0.00818174	0	2.67007	1
9	2804155	2844131	-	NM_014878	KIAA0020	17030	2.59149	100	chr9	2826066	2827101	1036	29	0.00212672	1	-3.22795	1
15	64365012	64381511	-	NM_001029989	KIAA0101	8797	3.5697	100	chr15	64372126	64372714	589	12	0.00158186	0	3.21049	1
3	197671394	197749700	-	NM_001145642	KIAA0226	24158	0.766215	100	chr3	197724943	197725542	600	16	0.00885842	1	-2.72997	1
2	105745063	105894275	+	NM_001004722	NCK2	123784	0.675544	100	chr2	105868847	105869854	1008	25	0.000870024	1	-3.49811	1
5	135033280	135344681	+	NM_001277348	C5orf66	289624	0.143544	100	chr5	135322904	135323350	447	13	0.000870024	1	-3.49904	1
7	36324150	36390126	-	NM_001100425	KIAA0895	18701	1.04733	100	chr7	36370735	36371425	691	20	0.00216188	0	3.10387	1
8	25184772	25413104	+	NM_024940	DOCK5	151231	0.303066	100	chr8	25336003	25336694	692	17	0.000870024	1	-3.50045	1
9	34958195	34982545	+	NM_015297	KIAA1045	20807	2.67751	100	chr9	34979002	34979653	652	18	0.00836629	0	2.66204	1
15	53513741	53759663	-	NM_182758	WDR72	179482	0.260651	100	chr15	53579541	53580181	641	18	0.000870024	1	-3.50068	1
X	119078635	119150580	-	NM_020721	KIAA1210	15011	1.13696	100	chrX	119134752	119135569	818	16	0.00143246	0	3.26035	1
7	86876906	87059699	-	NM_001142749	KIAA1324L	112020	0.331521	100	chr7	86947074	86947679	606	17	0.00578258	1	-2.87612	1
3	108549871	108589645	-	NM_020890	KIAA1524	15690	1.79761	100	chr3	108573241	108573955	715	16	0.00350646	1	-3.0581	1
7	138831381	138981319	-	NM_001164665	KIAA1549	9782	0.653599	100	chr7	138970558	138971537	980	25	0.00219703	0	3.09678	1
5	72816591	72914389	+	NM_002270	TNPO1	80703	1.09408	100	chr5	72897294	72898363	1070	30	0.000870024	1	-3.50242	1
22	25027974	25197449	+	NM_001145206	KIAA1671	125039	0.371144	100	chr22	25153013	25153641	629	18	0.00425345	1	-2.98222	1
X	74732856	74925453	-	NM_001008537	KIAA2022	42966	0.405508	100	chrX	74881707	74882487	781	22	0.00275068	1	-3.13278	1
2	8728857	8837626	-	NM_020738	KIDINS220	102014	0.856854	100	chr2	8734681	8735612	932	26	0.00282977	0	3.0366	1
10	92593068	92655396	+	NM_004523	KIF11	27838	1.00916	100	chr10	92620906	92621534	629	17	0.00399859	0	2.93699	1
6	17759183	17987624	-	NM_001105568	KIF13A	169558	0.151899	100	chr6	17817720	17818066	347	10	0.00784779	1	-2.77727	1
1	200551497	200620735	-	NM_014875	KIF14	48048	0.707694	100	chr1	200572198	200572687	490	13	0.00219703	0	3.09872	1
20	16272104	16573435	-	NM_001199865	KIF16B	110878	0.234957	100	chr20	16461850	16462557	708	15	0.00195975	1	-3.26097	1
1	20664014	20718018	-	NM_001122819	KIF17	12517	1.17582	100	chr1	20704867	20705501	635	17	0.00205642	0	3.11997	1
1	99850084	99924024	+	NM_000642	AGL	29002	1.38624	100	chr1	99879086	99880110	1025	27	0.000870024	1	-3.50285	1
17	74326212	74355821	+	NM_153209	KIF19	19857	2.31341	100	chr17	74346069	74346753	685	19	0.00365586	0	2.96919	1
2	240713764	240820309	-	NM_001244008	KIF1A	86281	0.565953	100	chr2	240733426	240734028	603	17	0.0093945	0	2.61705	1
12	39293228	39443391	-	NM_001173463	KIF21A	68613	0.498122	100	chr12	39374031	39374778	748	20	0.00136216	0	3.26939	1
15	69414246	69448428	+	NM_001281301	KIF23	6047	1.79914	100	chr15	69420293	69420907	615	12	0.0083575	1	-2.74927	1
9	34252380	34329201	-	NM_194313	KIF24	4428	0.70813	100	chr9	34324230	34324773	544	16	0.00287372	0	3.03158	1
11	19117145	19176421	+	NM_001001483	ZDHHC13	54821	0.860367	100	chr11	19171966	19172475	510	15	0.000870024	1	-3.50307	1
9	83836699	83921466	-	NM_001271927	KIF27	57109	1.359	100	chr9	83863206	83864357	1152	32	0.00174884	0	3.17469	1
2	25926586	25982575	-	NM_002254	KIF3C	28795	1.08412	100	chr2	25953174	25953780	607	13	0.00771597	1	-2.78148	1
X	70290029	70420925	+	NM_012310	KIF4A	54756	0.329267	100	chrX	70344785	70345215	431	12	0.00488619	0	2.8667	1
1	85729233	86156439	-	NM_152890	COL24A1	336917	0.154258	100	chr1	85818864	85819522	659	19	0.000861236	1	-3.50503	1
3	134795257	135260466	+	NM_004441	EPHB1	94284	0.113927	100	chr3	134889541	134890070	530	15	0.000852448	1	-3.50779	1
6	33391536	33409923	+	NM_002263.2	KIFC1	7803	3.35545	100	chr6	33399339	33399955	617	17	0.0068811	0	2.73864	1
10	7750962	7788028	-	NM_012311	KIN	1739	2.15286	100	chr10	7785492	7786289	798	19	0.00551894	1	-2.89145	1
1	157993273	158100263	+	NM_001286349	KIRREL	65375	0.562664	100	chr1	158058648	158059249	602	15	0.00810265	1	-2.76385	1
12	88492793	88580474	-	NM_000899	KITLG	30869	0.426541	100	chr12	88549232	88549605	374	11	0.00369101	1	-3.03865	1
20	21125983	21246621	+	NM_001163022	KIZ	98608	0.281833	100	chr20	21224591	21224930	340	10	0.00580895	1	-2.87555	1
6	43059594	43075100	+	NM_001289035	KLC4	311	4.66241	100	chr6	43059905	43060627	723	18	0.00833114	0	2.66349	1
2	71130314	71150103	+	NM_005791	MPHOSPH10	5501	4.61344	100	chr2	71135815	71136727	913	26	0.000852448	1	-3.50829	1
X	56232389	56287890	+	NM_007250	KLF8	36614	0.720695	100	chrX	56269003	56269402	400	10	0.00358555	1	-3.04917	1
3	130560334	130677045	+	NM_001102608	COL6A6	74764	0.886798	100	chr3	130635098	130636132	1035	19	0.000852448	1	-3.50831	1
17	41837791	41848348	+	NM_152467	KLHL10	6547	6.66793	100	chr17	41844338	41845041	704	20	0.00545742	0	2.82205	1
X	117897813	118117341	-	NM_001168301	KLHL13	9558	0.395392	100	chrX	118106916	118107783	868	24	0.00159944	1	-3.33549	1
1	218437633	219108111	+	NR_031644	MIR548F3	117958	0.113352	100	chr1	218555591	218556350	760	18	0.000852448	1	-3.50845	1
2	23385427	23708614	+	NM_052920	KLHL29	83933	0.206691	100	chr2	23469360	23470027	668	19	0.00279462	1	-3.12344	1
5	137617500	137721311	-	NM_001257194	KLHL3	3119	0.579894	100	chr5	137717591	137718192	602	18	0.00572985	0	2.80592	1
6	96924620	97140755	+	NM_001286250	KLHL32	144446	0.191083	100	chr6	97069066	97069478	413	11	0.0074699	1	-2.79151	1
4	39044831	39126234	+	NM_001007075	KLHL5	39850	0.776375	100	chr4	39084681	39085312	632	18	0.00498286	1	-2.9277	1
19	51012744	51020176	-	NM_001077500	KLK10	6143	10.5745	100	chr19	51013248	51014033	786	23	0.00918358	1	-2.71812	1
19	50882096	50896399	-	NR_002948	KLKP1	12591	2.45386	100	chr19	50883458	50883808	351	10	0.00699534	0	2.73193	1
9	101569352	101738581	-	NM_133445	GRIN3A	120159	0.531821	100	chr9	101617523	101618422	900	20	0.000852448	1	-3.50958	1
7	139453342	139483712	-	NM_198508	KLRG2	19467	2.36739	100	chr7	139463527	139464245	719	20	0.0018455	0	3.15281	1
11	118436490	118526825	+	NM_001197104	KMT2A	12125	0.790383	100	chr11	118448615	118449328	714	20	0.00213551	0	3.11191	1
7	105014190	105114086	+	NM_018682	KMT2E	2836	0.465479	100	chr7	105017026	105017490	465	14	0.00891115	0	2.63869	1
1	32108043	32176568	+	NM_012316	KPNA6	37065	1.14263	100	chr1	32145108	32145890	783	22	0.00149398	1	-3.3578	1
7	99173574	99207467	-	NM_001145715	KPNA7	30679	1.79678	100	chr7	99176180	99176788	609	17	0.00474558	0	2.8757	1
12	25204789	25250932	-	NM_004985	KRAS	17390	1.42164	100	chr12	25232887	25233542	656	19	0.00211794	1	-3.23192	1
22	29073078	29146821	+	NM_001039570	KREMEN1	19276	0.522076	100	chr22	29092354	29092738	385	11	0.00365586	1	-3.04304	1
17	40861178	40867211	-	NM_000223	KRT12	2935	9.9768	100	chr17	40863675	40864276	602	17	0.0050268	0	2.8558	1
12	52644558	52652176	-	NM_000423	KRT2	3789	7.83567	100	chr12	52647791	52648387	597	17	0.00380526	0	2.951	1
17	40655620	40665165	-	NM_152349	KRT222	8845	7.34339	83.2542	chr17	40655479	40656320	842	25	0.00267159	1	-3.14536	1
17	40922696	40937644	-	NM_001282433	KRT23	11539	4.58225	100	chr17	40925421	40926105	685	20	0.00702171	0	2.73043	1
17	40697991	40703751	-	NM_019016	KRT24	2515	10.3454	100	chr17	40700641	40701236	596	17	0.00957905	0	2.60996	1
17	40977716	40987136	-	NM_182497	KRT40	3471	9.37268	100	chr17	40982783	40983665	883	25	0.00277704	0	3.04189	1
12	52607570	52618560	-	NM_175068	KRT73	2880	5.43172	100	chr12	52615084	52615680	597	17	0.00672291	0	2.74832	1
12	52689626	52703464	-	NM_175078	KRT77	820	4.40061	100	chr12	52702036	52702644	609	17	0.00778627	0	2.69351	1
14	21070260	21090248	+	NM_001278529	ARHGEF40	6654	5.06779	100	chr14	21076914	21077926	1013	24	0.000852448	1	-3.50979	1
12	52301865	52309164	+	NM_002284	KRT86	4701	8.78082	100	chr12	52306566	52307206	641	12	0.0083575	0	2.66221	1
17	41033885	41034856	-	NM_030966	KRTAP1-3	68	65.0206	100	chr17	41034157	41034788	632	18	0.00994815	0	2.59845	1
11	1572741	1599185	+	NR_021489	KRTAP5-AS1	1746	2.26886	100	chr11	1574487	1575086	600	17	0.00822568	0	2.66812	1
17	41041318	41167744	-	NM_001277332	KRTAP9-7	99942	0.793343	100	chr17	41066800	41067802	1003	15	0.00174884	1	-3.30065	1
2	27442366	27446482	+	NM_001168364	KRTCAP3	1033	16.104	100	chr2	27443399	27444061	663	17	0.00944723	1	-2.7076	1
17	27472010	27623693	+	NM_014238	KSR1	143013	0.568287	100	chr17	27615023	27615884	862	24	0.00665261	0	2.7509	1
6	130018583	130141450	+	NM_001007102	L3MBTL3	59701	0.499723	100	chr6	130078284	130078897	614	15	0.00136216	0	3.26876	1
15	63121800	63131472	+	NM_001288585	LACTB	9139	5.52052	71.0106	chr15	63130939	63131690	752	20	0.00762809	0	2.70061	1
18	6941744	7117815	-	NM_005559	LAMA1	10236	0.398133	100	chr18	7106879	7107579	701	18	0.00808507	1	-2.76496	1
6	128883141	129516566	+	NM_000426	LAMA2	60778	0.103406	100	chr6	128943919	128944573	655	12	0.00514984	0	2.84533	1
6	112107931	112254716	-	NM_001105206	LAMA4	102518	0.491191	100	chr6	112151478	112152198	721	20	0.00241673	1	-3.18239	1
20	62309060	62367313	-	NM_005560	LAMA5	3557	0.674632	100	chr20	62363364	62363756	393	12	0.00629229	1	-2.84808	1
1	62784106	62865272	+	NM_032852	ATG4C	52794	1.3885	100	chr1	62836900	62838026	1127	27	0.000782143	1	-3.51731	1
3	49121114	49133167	-	NM_002292	LAMB2	10125	4.94442	100	chr3	49122447	49123042	596	17	0.00598471	0	2.78604	1
1	110407809	110416275	+	NR_102697	LAMTOR5-AS1	4665	7.47608	100	chr1	110412474	110413106	633	17	0.00871781	1	-2.73726	1
2	210431249	210476706	-	NM_001136574	LANCL1	33514	1.3353	100	chr2	210442586	210443192	607	18	0.00913086	1	-2.72096	1
2	210324712	210470334	+	NR_110604	LANCL1-AS1	57734	0.639322	100	chr2	210382446	210383376	931	26	0.00122155	0	3.30266	1
7	55365448	55433743	+	NM_018697	LANCL2	30221	0.569579	100	chr7	55395669	55396057	389	11	0.00842781	0	2.65897	1
X	37571569	37677498	+	NM_001170331	LANCL3	19584	0.647597	100	chrX	37591153	37591838	686	18	0.0073205	1	-2.79679	1
22	33273076	33920429	-	NM_004737	LARGE	125880	0.102726	100	chr22	33793885	33794549	665	15	0.00322524	0	3.00121	1
10	806914	931706	-	NM_015155	LARP4B	82540	0.631446	100	chr10	848379	849166	788	22	0.00226734	0	3.08832	1
6	149658153	149718257	-	NM_004690	LATS1	44063	1.05316	100	chr6	149673562	149674194	633	18	0.00179278	1	-3.29047	1
1	152796751	152798182	+	NM_178352	LCE1D	125	41.9693	100	chr1	152796876	152797476	601	16	0.00167853	0	3.19088	1
2	30447257	30644226	+	NM_182551	LCLAT1	76975	0.294969	100	chr2	30524232	30524812	581	16	0.00686352	1	-2.81999	1
10	96832260	96964442	+	NM_001170765	LCOR	104723	0.458455	100	chr10	96936983	96937588	606	11	0.00551894	1	-2.89122	1
2	135787845	135837181	-	NM_002299	LCT	11335	1.25464	100	chr2	135825228	135825846	619	10	0.00812022	1	-2.76247	1
18	13218730	13652755	+	NM_181482	LDLRAD4	381860	0.206439	100	chr18	13600590	13601485	896	25	0.00188945	0	3.14494	1
4	122170603	122362760	+	NM_015312	KIAA1109	139003	0.551629	100	chr4	122309606	122310665	1060	30	0.000782143	1	-3.51894	1
[truncated: 2,611 more rows]
